# Supplementary material for: Comparison analysis of metabolite profiling in seeds and bark of Ulmus parvifolia, a Chinese medicine species
Source: Plant Signal Behav. 2022 Nov 1;17(1):2138041. doi: 10.1080/15592324.2022.2138041 (PMC9629078; doi:10.1080/15592324.2022.2138041)
Supplement: Supplemental Material [file KPSB_A_2138041_SM4697.zip]

Archive with 11 entries (11 files):
- Figure S1.doc
- Figure S2.jpg
- Figure S3.jpg
- Figure S4.jpg
- Table S1.xls
- Table S2.xls
- Table S3.xls
- Table S4.xls
- Table S5.xls
- Table S6.xls
- Table S7.xls
