# Supplementary material for: Comparison analysis of metabolite profiling in seeds and bark of Ulmus parvifolia, a Chinese medicine species
Source: Plant Signal Behav. 2022 Nov 1;17(1):2138041. doi: 10.1080/15592324.2022.2138041 (PMC9629078; doi:10.1080/15592324.2022.2138041)
Supplement: Supplemental Material [file KPSB_A_2138041_SM4697.zip › Table S1.xls]

## Sheet: Table S1
	Table S1 The list of height and DBH of the selected trees
ID Annotation	No.	Height (Unit: m)	DBH (Unit: cm)
ath00941	1	8.2	22.9
ath00970	2	8.6	20.8
ath00250	3	6.5	28.5
ath00220	4	6.7	30.4
ath00240	5	7.9	29.6
ath00020	6	11.7	29.7
ath00630	7	9.3	24.9
ath00340	8	11.4	29.1
ath02010	9	8.4	30.1
ath00053	10	6.9	20.4
ath00710	11	7.6	20.9
ath00290	12	6.5	20.4
ath00460
ath00944
ath00330
ath00770
ath00660
ath00300
ath00500
ath00908
ath00960
ath00940
ath00280
ath00910
ath00430
ath00310
ath00564
ath00945
ath00760
ath00040
ath00591
ath00360
ath00230
ath00010
ath00410
ath04075
ath00561
ath00966
ath00650
ath00052
ath00520
ath00130
ath00780
ath00750
ath00620
ath00350
ath00998
ath00400
ath00480
ath00261
ath00592
ath00900
ath00562
ath00640
ath00260
ath00051
ath00790
ath00100
ath00902
ath00270
ath00860
ath00380
ath00909
ath00904
ath00950
