# Supplementary material for: Comparison analysis of metabolite profiling in seeds and bark of Ulmus parvifolia, a Chinese medicine species
Source: Plant Signal Behav. 2022 Nov 1;17(1):2138041. doi: 10.1080/15592324.2022.2138041 (PMC9629078; doi:10.1080/15592324.2022.2138041)
Supplement: Supplemental Material [file KPSB_A_2138041_SM4697.zip › Table S2.xls]

## Sheet: Table S2
Table S2 All of components detected and relatively quantiﬁed in seeds（S1-S6） and bark（B1-B6）respectively
Metabolites	Ion mode	S1	S2	S3	S4	S5	S6	B1	B2	B3	B4	B5	B6	Class	Sub Class
L-trans-5-Hydroxy-2-piperidinecarboxylic acid	pos	3.21046e+07	3.13823e+07	2.52746e+07	2.48687e+07	2.1542e+07	2.34757e+07	1.44392e+07	1.59645e+07	1.47887e+07	1.46041e+07	1.38475e+07	1.50138e+07	Carboxylic acids and derivatives	Amino acids, peptides, and analogues
L-Histidinol	pos	2.52821e+07	2.44017e+07	3.00789e+07	2.39449e+07	2.54749e+07	2.51153e+07	3.17711e+07	3.11594e+07	3.07853e+07	3.13245e+07	3.09548e+07	3.14766e+07	Organonitrogen compounds	Amines
Isoquercetrin	pos	7.25909e+06	7.68639e+06	1.36177e+07	8.17195e+06	9.26561e+06	7.75736e+06	16414.8	18462.1	9785.27	5118.52	18593.3	7183.6	Unclassified	Unclassified
Quercetin 3-galactoside	neg	6.57933e+06	7.01655e+06	1.46262e+07	8.4903e+06	9.19959e+06	7.4847e+06	22904.6	23332.5	17260.5	9204.1	25565.1	12536.1	Flavonoids	Flavonoid glycosides
Glucaric acid	neg	9.42125e+06	8.1171e+06	7.11589e+06	8.04798e+06	6.6109e+06	8.55305e+06	9.48077e+06	7.43135e+06	9.92008e+06	1.0164e+07	9.44928e+06	1.04302e+07	Organooxygen compounds	Carbohydrates and carbohydrate conjugates
Pipecolic acid	pos	6.19194e+06	6.62032e+06	8.76404e+06	5.70788e+06	5.96599e+06	6.34934e+06	3.36395e+06	4.27162e+06	3.20865e+06	3.33838e+06	3.11586e+06	3.43579e+06	Carboxylic acids and derivatives	Amino acids, peptides, and analogues
Cinncassiol A	pos	8.70254e+06	8.79852e+06	1.60555e+06	6.57824e+06	4.12198e+06	4.30286e+06	68758.9	85398.9	70959.2	73252	64924.9	67376.8	Prenol lipids	Terpene lactones
D-Manno-2-heptulose	neg	4.48365e+06	4.12334e+06	8.13109e+06	5.44403e+06	6.29042e+06	5.43124e+06	8.31218e+06	5.93294e+06	6.83645e+06	6.96557e+06	6.50315e+06	7.71117e+06	Unclassified	Unclassified
Cinncassiol E	pos	6.5714e+06	5.39738e+06	2.28909e+06	5.47028e+06	2.79496e+06	4.8594e+06	67049.9	55143.5	59652.9	52581.1	62999.8	45739.4	Prenol lipids	Sesquiterpenoids
Trehalose	neg	6.32806e+06	5.20607e+06	1.76791e+06	5.79019e+06	2.95312e+06	3.23315e+06	6.07126e+06	7.07733e+06	7.35112e+06	6.16941e+06	8.3653e+06	6.94023e+06	Organooxygen compounds	Carbohydrates and carbohydrate conjugates
L-Proline	pos	3.19296e+06	3.0499e+06	5.91067e+06	3.6185e+06	3.94686e+06	4.01932e+06	1.7141e+06	1.03701e+06	1.44186e+06	1.26782e+06	1.27994e+06	1.12657e+06	Carboxylic acids and derivatives	Amino acids, peptides, and analogues
2-Pentylpyridine	pos	3.46033e+06	3.44394e+06	4.30448e+06	3.43443e+06	3.71069e+06	3.6092e+06	4.45529e+06	4.44568e+06	4.36198e+06	4.44521e+06	4.41654e+06	4.56651e+06	Pyridines and derivatives	Unclassified
Chlorogenic acid	neg	5.12264e+06	4.37561e+06	1.05532e+06	3.62458e+06	2.61877e+06	2.39661e+06	160265	268776	158077	123133	198173	159267	Organooxygen compounds	Alcohols and polyols
Quinoline	pos	3.06436e+06	2.979e+06	3.65944e+06	2.93702e+06	3.13418e+06	3.06601e+06	3.84774e+06	3.78363e+06	3.67928e+06	3.7834e+06	3.74894e+06	3.84847e+06	Quinolines and derivatives	Unclassified
Armillaripin	pos	2.72675e+06	2.78854e+06	3.30042e+06	4.07535e+06	2.96239e+06	2.97886e+06	3.72548e+06	2.56899e+06	2.90905e+06	3.33186e+06	2.47334e+06	3.28243e+06	Prenol lipids	Sesquiterpenoids
Geranylcitronellol	pos	1.68569e+06	2.83595e+06	2.8074e+06	2.9936e+06	3.36913e+06	3.40516e+06	3.47401e+06	3.19833e+06	4.31847e+06	3.77938e+06	3.84361e+06	3.96769e+06	Prenol lipids	Diterpenoids
Calendoflavobioside	pos	2.27261e+06	2.52769e+06	3.69758e+06	2.36161e+06	3.45619e+06	2.22662e+06	156623	142923	126187	83950.5	251659	106351	Flavonoids	Flavonoid glycosides
Trigonelline	pos	3.436e+06	2.67244e+06	2.65591e+06	2.56413e+06	2.22525e+06	2.4255e+06	23027.8	18998.2	25732.3	25109.5	17251.7	27081.6	Unclassified	Unclassified
Porson	pos	2.11361e+06	2.52838e+06	2.89945e+06	2.56119e+06	2.67615e+06	2.81351e+06	3.17966e+06	2.27114e+06	2.79925e+06	3.05916e+06	2.04004e+06	3.05639e+06	Diarylheptanoids	Cyclic diarylheptanoids
3-(Dimethylaminomethyl)indole	pos	2.56602e+06	2.45573e+06	3.02335e+06	2.41522e+06	2.59616e+06	2.51505e+06	3.19413e+06	3.11533e+06	3.05375e+06	3.11061e+06	3.06245e+06	3.16547e+06	Indoles and derivatives	Indoles
Pectachol	pos	1.91327e+06	2.3757e+06	2.88434e+06	3.17942e+06	2.54593e+06	2.59046e+06	3.10965e+06	2.465e+06	2.72043e+06	2.95419e+06	2.48644e+06	2.84616e+06	Coumarins and derivatives	Unclassified
luteolin 4'-O-glucoside	pos	1.74622e+06	2.10505e+06	3.61826e+06	2.19646e+06	2.47652e+06	2.14577e+06	35135.4	40298.5	40273.8	39619.2	38716.1	41758.8	Flavonoids	Flavonoid glycosides
Indoleacrylic acid	pos	3.0777e+06	2.70399e+06	2.35538e+06	2.0574e+06	1.98229e+06	2.04827e+06	4594.12	6569.62	33235.5	13868.2	10289.8	32011.8	Indoles and derivatives	Indoles
Clausarinol	pos	1.7445e+06	2.3507e+06	2.72869e+06	2.38021e+06	2.47828e+06	2.39875e+06	2.76536e+06	2.32757e+06	2.66829e+06	2.78764e+06	2.21357e+06	2.85941e+06	Coumarins and derivatives	Pyranocoumarins
Cryptochlorogenic acid	pos	3.42764e+06	2.83663e+06	753340	2.46349e+06	1.62688e+06	1.57425e+06	90658.6	98041.9	69111	58200.1	71673.8	69345.7	Organooxygen compounds	Alcohols and polyols
Ascorbalamic acid	neg	1.64538e+06	1.78866e+06	2.79115e+06	2.0203e+06	2.09816e+06	2.21352e+06	1.27886e+06	1.14962e+06	1.45692e+06	1.7305e+06	1.31811e+06	1.80025e+06	Carboxylic acids and derivatives	Amino acids, peptides, and analogues
Rutin	neg	1.38467e+06	1.69159e+06	3.09038e+06	1.77301e+06	2.7579e+06	1.72915e+06	144967	140125	105841	80306.5	232898	89767.6	Flavonoids	Flavonoid glycosides
Trifolin	neg	1.31562e+06	1.70523e+06	3.27603e+06	1.83738e+06	2.11215e+06	1.81272e+06	23943.9	26659.6	27178.4	23737.2	27100.9	23979.4	Flavonoids	Flavonoid glycosides
Sesamose	pos	2.34042e+06	1.94003e+06	1.36417e+06	1.80765e+06	1.8336e+06	1.74739e+06	169108	109538	136131	162798	198105	226811	Organooxygen compounds	Carbohydrates and carbohydrate conjugates
Catechin 5-glucoside	pos	3.12513e+06	2.8318e+06	393724	2.2811e+06	1.02298e+06	1.11668e+06	4976.94	9039.59	8538.42	5505.21	8981.66	9098.68	Flavonoids	Flavonoid glycosides
Catechin 3'-glucoside	neg	2.75083e+06	2.57099e+06	381923	2.29736e+06	1.00895e+06	1.05565e+06	7637.62	15128.4	12089.2	8116.07	13549.6	13025.4	Flavonoids	Flavonoid glycosides
Galactaric acid	neg	1.45542e+06	1.59361e+06	1.71225e+06	1.44779e+06	1.54384e+06	1.445e+06	111098	67533.1	103224	118058	85548.8	79960.2	Organooxygen compounds	Carbohydrates and carbohydrate conjugates
Sakebiose	pos	1.44414e+06	1.19269e+06	1.9184e+06	1.32921e+06	1.737e+06	1.52475e+06	805634	590990	659327	811110	708820	784182	Organooxygen compounds	Carbohydrates and carbohydrate conjugates
Apiumoside	pos	2.28563e+06	2.22361e+06	371200	1.53163e+06	904179	1.27082e+06	11701.1	8341.33	8387.48	8180.15	8643.25	8039.66	Coumarins and derivatives	Furanocoumarins
3,4-Dihydro-2H-1-benzopyran-2-one	pos	1.83815e+06	1.62695e+06	1.06211e+06	1.52627e+06	1.05928e+06	1.22033e+06	22727.8	19567.3	31866.8	24494.2	24205.4	26260.5	3,4-dihydrocoumarins	Unclassified
Stearidonic acid	pos	1.38844e+06	1.22872e+06	1.69122e+06	1.14277e+06	1.52368e+06	1.32919e+06	73653.7	47803.9	87614.4	146022	76447.3	58355.4	Fatty Acyls	Lineolic acids and derivatives
Harmalan	pos	1.37365e+06	1.32295e+06	1.61183e+06	1.16615e+06	1.36662e+06	1.3652e+06	1.75072e+06	1.64015e+06	1.65054e+06	1.57178e+06	1.63437e+06	1.68435e+06	Harmala alkaloids	Unclassified
Secoisolariciresinol	pos	1.90621e+06	1.6024e+06	668006	1.64686e+06	771375	1.43287e+06	319850	305742	263257	237366	299506	245119	Dibenzylbutane lignans	Dibenzylbutanediol lignans
L-Valine	pos	1.36218e+06	1.26168e+06	1.54779e+06	1.13122e+06	1.10896e+06	1.34129e+06	407778	360405	453545	380384	468924	301143	Carboxylic acids and derivatives	Amino acids, peptides, and analogues
Orientin 2''-rhamnoside	pos	1.05243e+06	1.06209e+06	1.90459e+06	1.09153e+06	1.26892e+06	1.05418e+06	34630.1	56169.8	34091.1	26581.8	47992.4	27319.8	Flavonoids	Flavonoid glycosides
Inulobiose	pos	1.47047e+06	1.23309e+06	915797	1.29758e+06	1.13066e+06	947944	2.10018e+06	2.05314e+06	1.98282e+06	1.89267e+06	2.31332e+06	2.08661e+06	Organooxygen compounds	Carbohydrates and carbohydrate conjugates
L-Pipecolic acid	pos	1.08582e+06	1.20737e+06	1.49529e+06	992098	985935	1.05282e+06	594731	819688	607579	679278	613262	650453	Carboxylic acids and derivatives	Amino acids, peptides, and analogues
2-Hydroxylinolenic acid	pos	1.28427e+06	853503	1.30105e+06	725160	1.189e+06	1.25065e+06	135356	132915	129815	164503	130939	101856	Fatty Acyls	Lineolic acids and derivatives
L-2-Amino-3-methylenehexanoic acid	pos	1.16953e+06	956002	1.10029e+06	1.25195e+06	959527	1.07169e+06	204444	107293	117748	122604	248305	89670.5	Carboxylic acids and derivatives	Amino acids, peptides, and analogues
Quercetin	pos	821829	916328	1.54726e+06	971296	1.09435e+06	904623	4378.97	4157.2	3587.52	1982.6	6711.64	2875.71	Flavonoids	Flavones
Camelliagenin C	pos	828997	863803	1.32828e+06	947491	977055	995285	100687	105294	98809.6	145847	140158	79636	Prenol lipids	Triterpenoids
Quercetin 3-O-glucuronide	neg	483160	903177	1.47975e+06	981986	865102	960761	3.70614e-06	3.70614e-06	3.70614e-06	3.70614e-06	3.70614e-06	3.70614e-06	Flavonoids	Flavonoid glycosides
N-Malonyltryptophan	pos	689410	805622	1.37895e+06	881576	904818	885551	333.717	386.561	707.779	264.485	627.194	569.982	Carboxylic acids and derivatives	Amino acids, peptides, and analogues
Kaempferol 3-neohesperidoside	neg	623752	675234	1.46382e+06	864831	1.01335e+06	774279	23322.7	48833.4	23673.9	22840.5	37453.7	22846.5	Flavonoids	Flavonoid glycosides
L-Glutamic acid	pos	681593	671735	1.3319e+06	744288	909585	738769	2.49514e+06	2.07105e+06	2.26013e+06	2.368e+06	2.15276e+06	2.57308e+06	Carboxylic acids and derivatives	Amino acids, peptides, and analogues
Methyl helianthenoate A glucoside	pos	1.32884e+06	1.0688e+06	348150	961630	516284	833429	15606.3	13404.5	13129.7	11490.1	12526.3	11317.9	Fatty Acyls	Fatty acyl glycosides
Benzyl beta-primeveroside	neg	678016	716464	1.13455e+06	709632	912835	767875	440579	219092	365949	407677	326758	435440	Organooxygen compounds	Carbohydrates and carbohydrate conjugates
Proline betaine	pos	740602	764488	964852	781135	838269	817646	979639	990441	986109	1.0081e+06	1.00977e+06	1.03623e+06	Carboxylic acids and derivatives	Amino acids, peptides, and analogues
Bn-NCC-2	neg	632627	658380	1.0419e+06	681531	944321	874786	401.804	358.547	431.616	459.501	1050.05	317.777	Tetrapyrroles and derivatives	Unclassified
Cadabicine methyl ether	pos	1.5739e+06	1.07919e+06	179800	808817	491825	626866	407754	563016	425042	444316	452795	382676	Flavonoids	Flavonoid glycosides
Quercetin-4'-glucuronide	pos	433953	787922	1.14598e+06	745143	715792	808551	3.70614e-06	3.70614e-06	3.70614e-06	3.70614e-06	3.70614e-06	3.70614e-06	Flavonoids	Flavonoid glycosides
6-Acetyl-1,2,3,4-tetrahydropyridine	pos	659832	683409	867567	688975	736294	718667	888375	893338	877204	890051	889530	915906	Pyridines and derivatives	Hydropyridines
Catechin	pos	900311	1.25479e+06	425567	670021	425533	578903	1.31199e+06	1.46822e+06	1.59704e+06	1.26896e+06	1.74135e+06	1.92923e+06	Flavonoids	Flavans
Benzyl O-[arabinofuranosyl-(1->6)-glucoside]	pos	622782	601966	965360	590660	745831	611780	316635	152901	231074	283326	227496	331244	Organooxygen compounds	Carbohydrates and carbohydrate conjugates
Marshrin	neg	700307	1.18618e+06	525405	590887	440638	609886	153380	157474	190360	142008	203155	206001	Coumarins and derivatives	Unclassified
Harmalol	neg	439697	547850	951904	626189	665957	610884	3.70614e-06	3.70614e-06	3.70614e-06	3.70614e-06	3.70614e-06	3.70614e-06	Harmala alkaloids	Unclassified
Monotropein	pos	966333	1.04218e+06	182019	652092	414451	568193	4251.52	1610.2	3839.03	4737.34	3379.14	5654.29	Prenol lipids	Terpene glycosides
Cynaroside A	neg	874263	685361	483642	692274	524157	547979	38255.9	54647.2	42721.7	42842.4	37825.5	38437.2	Prenol lipids	Terpene lactones
L-Glutamine	pos	479030	501772	941509	564938	618742	535441	352629	397476	377661	307170	356380	392777	Carboxylic acids and derivatives	Amino acids, peptides, and analogues
N-gamma-Glutamyl-S-allylcysteine	neg	639411	630143	316114	796804	666019	564774	500557	581411	641995	527142	721862	791237	Carboxylic acids and derivatives	Amino acids, peptides, and analogues
L-Asparagine	pos	539854	767795	771228	526143	501861	501256	173233	74818	126230	92789.2	199748	115097	Carboxylic acids and derivatives	Amino acids, peptides, and analogues
Katonic acid	pos	461502	366983	854460	492747	670060	579095	672410	800159	754524	937723	1.35185e+06	732990	Prenol lipids	Triterpenoids
Oxoglutaric acid	pos	514216	578324	674419	516148	598285	541286	765421	717285	647258	653682	623276	625914	Keto acids and derivatives	Gamma-keto acids and derivatives
L-Leucine	pos	653965	636950	447336	568280	424879	563296	23219.1	20172.6	25718	20492.9	23077.3	19386.1	Carboxylic acids and derivatives	Amino acids, peptides, and analogues
1-Kestose	pos	603905	396040	677295	402834	574384	633266	389379	249423	342303	383527	305338	353327	Organooxygen compounds	Carbohydrates and carbohydrate conjugates
27-Hydroxyisomangiferolic acid	pos	446431	412208	756541	521710	561599	589161	157844	242515	174194	246677	320414	125094	Prenol lipids	Quinone and hydroquinone lipids
Hordatine B	neg	710686	446945	535292	479507	550193	556200	3.70614e-06	3.70614e-06	3.70614e-06	3.70614e-06	3.70614e-06	3.70614e-06	2-arylbenzofuran flavonoids	Unclassified
D-Sedoheptulose 7-phosphate	neg	369425	424593	1.05758e+06	441994	507218	453106	524938	375537	400650	536502	382436	425098	Organooxygen compounds	Carbohydrates and carbohydrate conjugates
L-Canaline	neg	443460	429918	683014	428620	628129	565085	37109.4	31600.2	40546.4	50363.2	33746.4	45358.6	Carboxylic acids and derivatives	Amino acids, peptides, and analogues
Dehydrophytosphingosine	pos	426274	466242	692496	342147	759028	485190	235211	209730	200718	218902	215915	214148	Organonitrogen compounds	Amines
Punicic acid	pos	403687	729362	552267	405634	599079	477105	385705	326847	339171	280164	328569	291294	Fatty Acyls	Lineolic acids and derivatives
Glucosamine	pos	597495	455434	570248	480845	453861	594402	45510.2	54564.4	41071.4	36885.2	41288	43429.9	Organooxygen compounds	Carbohydrates and carbohydrate conjugates
5a,6a-Epoxy-7E-megastigmene-3a,9e-diol 3-glucoside	neg	456132	392626	621511	426130	707750	499508	39349.6	36086.3	34967.7	32007.9	35554.9	30138.8	Organooxygen compounds	Carbohydrates and carbohydrate conjugates
L-2-Amino-4-methylenepentanedioic acid	pos	530838	489964	604595	478168	511513	482185	664740	637203	620936	639735	620543	627704	Carboxylic acids and derivatives	Amino acids, peptides, and analogues
Anatabine	pos	482312	479727	605188	489046	526842	510305	628057	627521	604436	640648	629841	650270	Organonitrogen compounds	Amines
Justisolin	pos	706191	275708	783302	493256	281147	513117	4185.99	3632.67	3727.66	3583.39	4139.13	3668.08	Furanoid lignans	Unclassified
Avenoleic acid	pos	494957	434384	572543	404760	566354	494203	411161	404889	401647	425270	403295	395320	Fatty Acyls	Lineolic acids and derivatives
9-Hydroxygeraniol	pos	482036	448021	536287	404073	458317	452152	607164	548910	543623	539266	537395	561946	Prenol lipids	Monoterpenoids
Sambubiose	neg	336630	391411	632584	351458	606421	360927	261258	288649	247482	272292	248306	220887	Organooxygen compounds	Carbohydrates and carbohydrate conjugates
4-O-Methyl-a-D-glucosyl-(1->2)-b-D-xylosyl-(1->4)-D-xylose	pos	477203	361039	459199	457413	438197	425034	1.85349e+06	1.36642e+06	1.4136e+06	1.59835e+06	1.47252e+06	1.6837e+06	Organooxygen compounds	Carbohydrates and carbohydrate conjugates
2,3-Butanediol glucoside	neg	295311	311980	774107	316393	307386	605293	385.967	64.0253	1737.3	1424.2	682.629	1033.54	Organooxygen compounds	Carbohydrates and carbohydrate conjugates
L-Oxalylalbizziine	pos	453348	424855	465390	367043	421089	415208	501741	488434	471051	464348	507112	486221	Carboxylic acids and derivatives	Amino acids, peptides, and analogues
Leucopelargonidin	pos	727590	667031	90972.2	537587	237915	256102	1149.06	2586.24	2433.45	1001.85	2635.21	2310.16	Flavonoids	Flavans
Pipercyclobutanamide B	neg	441993	454446	372434	461318	335014	451799	241074	58436.6	192246	183038	434526	96613.4	Benzodioxoles	Unclassified
(-)-Menthone	pos	420279	398657	493702	356286	416845	406454	540630	500494	498119	484260	496352	503633	Prenol lipids	Monoterpenoids
3-Methylellagic acid 8-rhamnoside	pos	268678	390128	634148	427584	390211	373444	3.70614e-06	3.70614e-06	3.70614e-06	3.70614e-06	3.70614e-06	3.70614e-06	Tannins	Hydrolyzable tannins
L-Isoleucine	pos	468625	425810	384303	414680	352881	377181	18442.3	15049.7	19637.4	18116.2	17637	15445.1	Carboxylic acids and derivatives	Amino acids, peptides, and analogues
Deoxyguanosine	pos	480240	483921	241603	505111	322175	373421	465800	397989	381788	376264	337006	409676	Purine nucleosides	Purine 2'-deoxyribonucleosides
Procyanidin B8	neg	620977	728512	139650	390284	208952	314798	16257.4	32178.5	18436.6	17043.6	20725	19272.6	Flavonoids	Flavans
ent-Epicatechin(4alpha->8)catechin	pos	653419	771694	123439	380912	179658	292720	25746	58500.1	26611.3	22332.2	35491.2	27193.8	Flavonoids	Biflavonoids and polyflavonoids
3,8-Dihydroxy-6-methoxy-7(11)-eremophilen-12,8-olide	pos	363241	374622	461447	376744	394209	407773	504201	561401	493310	511082	518281	700308	Prenol lipids	Terpene lactones
13-Hydroxy-5'-O-methylmelledonal	pos	326616	419577	535007	349098	382170	330028	592169	1.04698e+06	672538	661096	794678	597380	Prenol lipids	Sesquiterpenoids
Citromitin	neg	343763	350223	573075	372944	342427	342827	200.208	173.153	3.70614e-06	3.70614e-06	614.2	3.70614e-06	Flavonoids	O-methylated flavonoids
4,8,12,15-Octadecatetraenoic acid	pos	421338	308753	465945	285070	401147	419052	31113.5	32505	32542.1	46240.2	33654.8	24401.6	Fatty Acyls	Lineolic acids and derivatives
Adenine	pos	310596	349493	498110	310959	395243	406563	27040.8	23323.6	19792.8	23635.4	20766.9	20007.5	Imidazopyrimidines	Purines and purine derivatives
Dihydroprudomenin	neg	376227	322855	503052	303376	353099	409098	373761	286521	474592	383944	548880	645948	Flavonoids	Flavonoid glycosides
D-1,5-Anhydrofructose	neg	293839	307043	477605	327521	411945	408441	121671	123636	148498	151415	143747	143711	Oxanes	Unclassified
Corchoionol C 9-glucoside	neg	249978	264868	442360	344153	544789	369138	233787	168909	207381	185798	191609	160425	Fatty Acyls	Fatty acyl glycosides
11,12-Dimethoxydihydrokawain	pos	151550	101868	122119	125840	80522.7	1.63151e+06	3959.27	2392.31	21776.9	30615.3	9308.98	3236.68	Kavalactones	Unclassified
Eleutheroside E	neg	389737	307188	207266	791633	222926	240402	33576.4	14764.6	43499	40217.9	30860.6	36880.4	Lignan glycosides	Unclassified
2-O-Methyl-D-xylose	neg	252824	244818	538730	358433	374794	377398	157883	167263	168716	193625	174772	171646	Organooxygen compounds	Carbohydrates and carbohydrate conjugates
(1R,2R,4S)-p-Menthane-1,2,8-triol 8-glucoside	neg	316641	251911	483232	313377	399807	336925	56139.2	52821.2	54660.2	46885.3	48017.8	52350.7	Organooxygen compounds	Carbohydrates and carbohydrate conjugates
Stigmastentriol	pos	161867	315328	365722	364176	460321	432263	121278	200977	692505	233769	434452	268731	Steroids and steroid derivatives	Stigmastanes and derivatives
Spinacoside D	pos	631438	619078	12391.2	424030	168405	202240	3.70614e-06	3.70614e-06	3.70614e-06	3.70614e-06	3.70614e-06	3.70614e-06	Prenol lipids	Terpene glycosides
1,5-Dibutyl methyl hydroxycitrate	pos	287555	312374	465019	290926	354520	322725	2200.15	1061.13	1375.85	1201.04	1832.56	1494.36	Carboxylic acids and derivatives	Tricarboxylic acids and derivatives
Linalool oxide D 3-[apiosyl-(1->6)-glucoside]	pos	301851	265651	440919	361642	328269	331072	1.58e+06	1.27133e+06	1.28563e+06	1.47768e+06	1.23321e+06	1.36608e+06	Organooxygen compounds	Carbohydrates and carbohydrate conjugates
Dehydrodiferulic dilactone	pos	338448	288249	437999	308006	311434	342697	7749.32	6043.62	19411	5044.61	5849.93	3838.3	Lignan lactones	Unclassified
5'-Methoxycurcumin	pos	413795	190208	514861	328988	209833	339529	3.70614e-06	3.70614e-06	3.70614e-06	3.70614e-06	3.70614e-06	3.70614e-06	Diarylheptanoids	Linear diarylheptanoids
Lignans	pos	326835	290936	445268	293174	299448	314148	14823	11120.1	24976.1	10212.9	11266.3	7313.73	Lignan lactones	Podophyllotoxins
Kaempferol 3-glucuronide	neg	197165	299612	524485	333830	309936	297556	3.70614e-06	3.70614e-06	3.70614e-06	3.70614e-06	3.70614e-06	3.70614e-06	Flavonoids	Flavonoid glycosides
Kiwiionoside	neg	232370	245498	400791	235448	544316	298874	24598.4	14618.3	18139.2	15664.1	18182.1	13614.3	Prenol lipids	Terpene glycosides
4-Guanidinobutanoic acid	pos	376640	259919	460255	256147	331588	270678	32229.8	23584.5	23991.4	29577.7	24903.7	25020.4	Carboxylic acids and derivatives	Amino acids, peptides, and analogues
Pisumionoside	neg	329702	189509	345238	238064	453218	380709	184896	298578	193168	201582	225654	172426	Prenol lipids	Terpene glycosides
Sativan	pos	507776	410030	127526	379295	194729	308172	3.70614e-06	3.70614e-06	3.70614e-06	3.70614e-06	3.70614e-06	3.70614e-06	Isoflavonoids	O-methylated isoflavonoids
Pogostol	pos	282383	290019	377826	293421	321557	316143	371859	376935	389690	387156	387967	410841	Prenol lipids	Sesquiterpenoids
Procyanidin B1	pos	515991	560724	124959	290580	160316	226701	80561.9	181957	101706	76480	111116	93406	Flavonoids	Biflavonoids and polyflavonoids
Cyanidin 3-gentiobioside	pos	302072	356590	246513	356717	237783	331969	28615.6	28291.7	33858.1	38435.2	30103	26239.9	Flavonoids	Flavonoid glycosides
L-N-(1H-Indol-3-ylacetyl)aspartic acid	neg	158615	235841	503807	308482	319747	301570	27674.7	14229	19627.9	16537.7	20768.1	15275.5	Carboxylic acids and derivatives	Amino acids, peptides, and analogues
1,2,10-Trihydroxydihydro-trans-linalyl oxide 7-O-beta-D-glucopyranoside	neg	270289	263403	418584	274400	352242	244849	233588	129183	268283	238799	162996	281782	Organooxygen compounds	Carbohydrates and carbohydrate conjugates
5,6,7,4'-Tetrahydroxyisoflavone	pos	225012	262436	449718	281519	315137	267294	2038.64	2709.1	2427.17	1812.6	2628.97	1765.26	Isoflavonoids	Isoflav-2-enes
3-Methylbutyl propanoate	pos	306462	285675	348288	257868	297513	294362	387402	348630	348837	349393	351694	360235	Carboxylic acids and derivatives	Carboxylic acid derivatives
4-Hydroxycitrulline	pos	265552	243421	420650	249822	255232	353765	173674	158643	229170	239086	188395	188369	Carboxylic acids and derivatives	Amino acids, peptides, and analogues
Mono-trans-p-coumaroylmesotartaric acid	neg	374149	302468	266908	365286	194928	273923	282.044	127.867	177.633	381.069	470.171	3.70614e-06	Cinnamic acids and derivatives	Hydroxycinnamic acids and derivatives
Guaiacol	pos	302197	283383	343104	252998	295726	291535	386706	352915	348915	344210	353314	363386	Phenols	Methoxyphenols
Cinncassiol C2	pos	644493	475414	60099	186107	179070	218979	2400.07	989.671	1441.94	1315.19	1463.27	295.649	Prenol lipids	Sesquiterpenoids
alpha-Hydrojuglone 4-O-b-D-glucoside	neg	197094	298946	378258	282079	340468	259401	3.70614e-06	266.697	465.694	2719.43	866.329	244.736	Organooxygen compounds	Carbohydrates and carbohydrate conjugates
1-(Malonylamino)cyclopropanecarboxylic acid	pos	337509	258823	310616	243218	289282	300343	3725.33	1534.43	2349.1	3235.41	2402.21	3664.76	Carboxylic acids and derivatives	Amino acids, peptides, and analogues
6'-Malonyltrifolirhizin	pos	424618	949444	28364.7	177685	59637.9	68115	7147.01	3892.34	5318.02	6336.93	4724.43	6192.25	Isoflavonoids	Isoflavonoid O-glycosides
Fauronyl acetate	neg	250639	232201	337125	248143	300539	338142	709.17	278.509	911.81	2208.2	904.988	3.70614e-06	Prenol lipids	Sesquiterpenoids
Ascorbic acid	neg	220154	235545	423309	239540	312749	273855	141601	240546	166446	172043	154289	173319	Dihydrofurans	Furanones
(3'x,5'a,9'x,10'b)-O-(6-Oxo-7-drimen-11-yl)umbelliferone	pos	195626	168912	473580	253544	353506	252111	7415.53	10991.8	45697.2	17247.7	8472.59	6558.27	Coumarins and derivatives	Unclassified
Lansic acid	pos	323799	241237	328547	237656	263935	295419	9462.85	4601.57	8460.74	31140.8	18968.5	5375.07	Prenol lipids	Monoterpenoids
Cynaratriol	pos	401022	319524	220743	284544	209564	246338	16514.3	26181.4	17916.2	16988.5	15905.4	15411.1	Prenol lipids	Terpene lactones
Feruloyl C1-glucuronide	neg	205448	258533	404997	267184	259787	248557	10584.4	7493.16	8841	10053.5	11056.4	10448.9	Isoflavonoids	Isoflavonoid O-glycosides
Cartormin	neg	360310	295320	86360.6	537203	165403	179573	3.70614e-06	256.751	3.70614e-06	112.095	264.083	178.692	Cinnamic acids and derivatives	Hydroxycinnamic acids and derivatives
2-(3,4-Dihydroxyphenylethyl)-6-epi-elenaiate	pos	419158	383053	108453	323721	158875	230641	11054	13338.5	10335	10556.3	9794.72	9576.52	Phenols	Tyrosols and derivatives
Propafenone	pos	295910	259045	309275	219697	232430	281841	420786	365445	299659	380157	353611	300242	Linear 1,3-diarylpropanoids	Unclassified
[8]-Dehydrogingerdione	neg	537561	414594	52969.2	187755	182484	211765	3.70614e-06	3.70614e-06	3.70614e-06	3.70614e-06	3.70614e-06	3.70614e-06	Cinnamic acids and derivatives	Hydroxycinnamic acids and derivatives
Resveratrol 3-sulfate	neg	197567	213865	406364	224658	298476	244913	6008.47	10971.3	11904.9	14287.3	9400.94	12244.5	Stilbenes	Unclassified
Medicanine	pos	252345	246343	324100	238452	256915	245688	138147	147267	142824	125934	137586	128847	Carboxylic acids and derivatives	Amino acids, peptides, and analogues
(+)-7-epi-Syringaresinol 4'-glucoside	neg	184398	255881	169781	589215	157999	177111	85925.5	51329	82904	89994.2	68661.4	73193.8	Lignan glycosides	Unclassified
cis-10-Hydroxylinalyl oxide 7-glucoside	pos	259395	235213	307436	231751	252699	242469	3719.21	2802.61	3101.59	4834.56	3004.52	4382.91	Organooxygen compounds	Carbohydrates and carbohydrate conjugates
Anhydrocinnzeylanol	pos	371443	322285	66184.8	321386	138132	295668	7130.9	7618.26	7878.97	5860.27	8241.58	4761.89	Prenol lipids	Terpene lactones
Sudachiin A	pos	200050	216392	410497	178385	264428	236232	3.70614e-06	3.70614e-06	3.70614e-06	3.70614e-06	3.70614e-06	3.70614e-06	Flavonoids	Flavonoid glycosides
L-gamma-Glutamyl-S-allylthio-L-cysteine	neg	199038	260055	370550	218616	234182	217008	257116	340085	260946	283161	228949	347037	Carboxylic acids and derivatives	Amino acids, peptides, and analogues
N-Acetylornithine	pos	302247	349258	207490	210584	191031	236849	290272	186503	227859	195731	222490	200911	Carboxylic acids and derivatives	Amino acids, peptides, and analogues
Sphinganine	pos	229532	270788	290509	231044	253140	210991	304632	266956	305581	260491	276167	313667	Organonitrogen compounds	Amines
3 Hydroxycoumarin	pos	385863	326065	90285	292060	190533	183912	4827.11	4521.15	4629.36	9597.09	6394.66	4660.07	Coumarins and derivatives	Hydroxycoumarins
Cinncassiol D2 glucoside	neg	394650	329679	91532.1	246507	148945	253431	3.70614e-06	3.70614e-06	3.70614e-06	3.70614e-06	3.70614e-06	3.70614e-06	Prenol lipids	Terpene glycosides
trans-3-Feruloylcorosolic acid	pos	195778	419283	252392	193351	159063	241478	3443.74	3.70614e-06	2737.46	9206.03	5466.7	3036.73	Prenol lipids	Triterpenoids
Isoferulic acid 3-sulfate	neg	229665	231785	285402	239013	237232	228611	310792	299302	305764	293617	291334	290647	Cinnamic acids and derivatives	Hydroxycinnamic acids and derivatives
5-Methyltetrahydropteroyltri-L-glutamate	neg	183354	193630	340172	216185	269466	242041	352.06	1197.02	1254.76	1038.65	487.47	828.193	Steroids and steroid derivatives	Cholestane steroids
Ethyl (S)-3-hydroxybutyrate glucoside	neg	220960	279372	288125	224556	215522	204866	14612.2	13745.5	11893	12783.6	12042.9	11450.6	Fatty Acyls	Fatty acyl glycosides
3'-Hydroxy-4',5',7,8-tetramethoxyflavone	pos	223564	164173	407026	140908	268178	227491	3.70614e-06	3.70614e-06	3.70614e-06	3.70614e-06	3.70614e-06	3.70614e-06	Flavonoids	O-methylated flavonoids
Caffeoyl C1-glucuronide	neg	255779	245587	248460	279865	188328	208354	12984.6	5085.38	10538.2	8945.1	11982.9	6226.48	Cinnamic acids and derivatives	Hydroxycinnamic acids and derivatives
Ustiloxin D	neg	206463	173766	307731	165991	327920	216028	8508.24	15500.2	9895.44	8284.35	9769.31	4542.37	Carboxylic acids and derivatives	Amino acids, peptides, and analogues
Azaleatin 3-rutinoside	pos	176495	198479	315006	198969	296025	182107	35490.7	20866.8	24664	16642	31960.3	13061.2	Flavonoids	Flavonoid glycosides
N-Phenylacetylaspartic acid	neg	228866	225952	199162	214083	249403	230743	102.271	3.70614e-06	3.70614e-06	525.572	217.526	260.132	Carboxylic acids and derivatives	Amino acids, peptides, and analogues
Agamanone	pos	167941	163247	414802	156524	245908	195235	3.70614e-06	3.70614e-06	443.272	3.70614e-06	147.571	3.70614e-06	Flavonoids	O-methylated flavonoids
xi-Dihydro-5-octyl-2(3H)-furanone	pos	230337	203990	264697	195021	221094	220128	293749	268079	263718	269182	267207	260789	Lactones	Gamma butyrolactones
Procyanidin B2	neg	314598	385611	108868	214256	134716	176130	58682.4	129468	79375.1	54904.3	84946.8	64620.3	Flavonoids	Biflavonoids and polyflavonoids
Carinol	pos	341566	304771	97013.9	228670	136074	213334	71964.3	91254.2	76773	79992.7	73580.5	76767.2	Dibenzylbutane lignans	Dibenzylbutanediol lignans
Camelliol A	pos	3.70614e-06	76441.2	248965	527446	170697	289497	222214	849750	484709	722983	527249	1.0143e+06	Prenol lipids	Sesquiterpenoids
trans-Grandmarin	neg	192717	204659	305319	232413	223594	147057	3.70614e-06	3.70614e-06	3.70614e-06	22.2842	3.70614e-06	3.70614e-06	Coumarins and derivatives	Pyranocoumarins
3-Epinobilin	pos	332835	344776	56061.9	251357	149834	165024	6801.2	4342.06	6010.69	3695.22	6192.35	4179.82	Prenol lipids	Terpene lactones
Cinnzeylanine	pos	309864	260060	94276.8	294144	113442	225262	3.70614e-06	3.70614e-06	3.70614e-06	328.994	3.70614e-06	3.70614e-06	Prenol lipids	Diterpenoids
Galactotriose	pos	201039	205822	263398	204470	208592	212906	921123	815599	840395	830251	911391	996132	Organooxygen compounds	Carbohydrates and carbohydrate conjugates
Katononic acid	pos	169232	161101	304443	204525	219361	231936	3268.56	6807.72	7762.27	20186.4	18590.6	5642.98	Prenol lipids	Triterpenoids
Blumenol C O-[apiosyl-(1->6)-glucoside]	pos	226631	160123	298436	187871	231148	174126	576.383	512.411	1156.64	485.784	607.53	403.881	Fatty Acyls	Fatty acyl glycosides
beta-Elemonic acid	pos	139731	166368	374059	186250	225120	186468	22110.2	13143.5	39358.6	42129.6	48367.8	20092.6	Benzene and substituted derivatives	Unclassified
16,17-Dihydro-16a,17-dihydroxygibberellin A7 17-glucoside	neg	260626	333934	124195	207663	153624	195268	180033	318675	247735	167321	211770	181968	Prenol lipids	Terpene glycosides
Desoxoglabrolide	pos	115357	153522	409236	183419	223884	186109	25983.2	39971.3	42958.1	47913.6	91571.4	28010.2	Organooxygen compounds	Carbohydrates and carbohydrate conjugates
Trilobatin	neg	252896	446636	65642.5	190401	144595	162060	4.36403e+06	4.35839e+06	5.87332e+06	4.20296e+06	5.6388e+06	6.74823e+06	Flavonoids	Flavonoid glycosides
Apigenin 4'-[p-coumaroyl-(->2)-glucuronyl-(1->2)-glucuronide] 7-glucuronide	pos	177299	155346	340343	191927	236874	154217	3.70614e-06	1872.92	3.70614e-06	3.70614e-06	1352.34	3.70614e-06	Flavonoids	Flavonoid glycosides
Isocitric acid	pos	300920	208244	147724	221140	158171	216228	366144	267734	359527	383447	336335	428067	Carboxylic acids and derivatives	Tricarboxylic acids and derivatives
Aloesol 7-glucoside	pos	334890	253418	88113.4	216270	136790	213449	3.70614e-06	3.70614e-06	3.70614e-06	3.70614e-06	3.70614e-06	3.70614e-06	Organooxygen compounds	Carbohydrates and carbohydrate conjugates
cis-3-Hexenyl acetate	pos	212762	196065	238306	181663	208171	204343	269982	241530	239248	248474	245263	253568	Carboxylic acids and derivatives	Carboxylic acid derivatives
Isorhamnetin 3-O-[b-D-glucopyranosyl-(1->2)-a-L-rhamnopyranoside]	neg	157515	185361	289001	179416	255022	174737	33794.2	20746.7	26750.5	16473.6	30864.3	14754.9	Flavonoids	Flavonoid glycosides
Daucic acid	neg	154601	160953	336557	169352	231861	185612	19524.1	12316.4	14324.1	15987	13784.3	16697.2	Hydroxy acids and derivatives	Beta hydroxy acids and derivatives
(Z)-4',6-Dihydroxyaurone 6-glucoside	pos	183461	236549	221083	142376	260060	192473	9276.87	4386.9	24696.2	10019	3096.07	3404.35	Flavonoids	Flavonoid glycosides
(-)-erythro-Anethole glycol 1-glucoside	neg	209230	206902	255904	185738	198613	178310	322021	293458	291340	272764	266287	266417	Organooxygen compounds	Carbohydrates and carbohydrate conjugates
2-Methylpropyl 3-hydroxy-2-methylidenebutanoate	neg	230345	160542	199309	141856	224941	254839	10350.6	5496.03	5801.29	7982.36	6279.51	7175.75	Hydroxy acids and derivatives	Beta hydroxy acids and derivatives
cis-3-Hexenyl b-primeveroside	neg	173553	162900	253193	176859	222071	202038	3340.57	3832.35	2619.36	2936.45	3077.75	2531.78	Fatty Acyls	Fatty acyl glycosides
Glucodistylin	neg	232091	264343	217145	187941	153844	134534	7.3412e+06	1.43626e+07	8.64998e+06	4.50145e+06	1.05015e+07	1.0537e+07	Flavonoids	Flavonoid glycosides
(3S,6E,10E)-1,6,10,14-Phytatetraen-3-ol	pos	97939.3	199542	181510	192664	223774	267604	238253	204468	282361	210000	272132	288825	Prenol lipids	Diterpenoids
(5alpha,8beta,9beta)-5,9-Epoxy-3,6-megastigmadien-8-ol	pos	135234	59294.2	179103	165014	448296	171399	113478	165219	239779	266936	171890	216395	Benzopyrans	Unclassified
(-)-Epicatechin 7-O-glucuronide	pos	254642	259325	193766	174248	142200	133838	6.77526e+06	1.22307e+07	7.85406e+06	4.00663e+06	9.62963e+06	9.43572e+06	Flavonoids	Flavonoid glycosides
Uridine diphosphate glucose	neg	169844	209747	294948	198877	154197	128927	440680	322867	446754	458103	418442	475950	Pyrimidine nucleotides	Pyrimidine nucleotide sugars
2',5'-Dihydroxychalcone	pos	325032	55662.8	25048.2	36578	42580.1	665010	15256.9	17040.8	11496.7	28058	87006.8	11316.6	Linear 1,3-diarylpropanoids	Chalcones and dihydrochalcones
Cis-zeatin-O-glucoside	pos	276427	230243	147520	167056	143015	182157	3.70614e-06	3.70614e-06	3.70614e-06	3.70614e-06	3.70614e-06	3.70614e-06	Fatty Acyls	Fatty acyl glycosides
Raphanatin	neg	243832	213291	149669	188178	158243	190966	3.70614e-06	3.70614e-06	3.70614e-06	3.70614e-06	3.70614e-06	3.70614e-06	Organooxygen compounds	Carbohydrates and carbohydrate conjugates
Citric acid	pos	241983	186556	147520	197977	153292	196742	690084	602530	678766	737358	688790	814856	Carboxylic acids and derivatives	Tricarboxylic acids and derivatives
12,13-EpOME	neg	154576	170643	218807	147354	241264	189105	21128.4	20295.1	23451	27306.9	20891.3	23106.2	Fatty Acyls	Fatty acids and conjugates
Isovitexin 2''-O-(6'''-feruloyl)glucoside	pos	232631	255683	82638.2	203841	136763	209985	3.70614e-06	3.70614e-06	3.70614e-06	3.70614e-06	3.70614e-06	3.70614e-06	Flavonoids	Flavonoid glycosides
Methyl dihydrojasmonate	pos	137173	59082.6	171791	156708	428819	162287	104428	162602	221768	251099	162461	210066	Fatty Acyls	Lineolic acids and derivatives
trans-p-Coumaric acid 4-glucoside	neg	129559	177922	268217	183274	183131	170230	3.70614e-06	3.70614e-06	3.70614e-06	3.70614e-06	3.70614e-06	3.70614e-06	Organooxygen compounds	Carbohydrates and carbohydrate conjugates
Guanine	pos	186380	189013	166413	182353	201007	186500	12968.2	12263.8	11495.7	12433.9	10669.3	11827.9	Imidazopyrimidines	Purines and purine derivatives
9,13-Dihydroxy-4-megastigmen-3-one 9-glucoside	neg	160640	152417	192815	159909	256701	180452	1.35471e+06	1.28815e+06	1.37447e+06	1.54566e+06	1.15497e+06	1.41055e+06	Fatty Acyls	Fatty acyl glycosides
2-Hydroxycinnamic acid	pos	238890	216771	130143	226827	127035	153331	14640	14155.3	18897.2	15714.4	18366.1	18507.8	Cinnamic acids and derivatives	Hydroxycinnamic acids and derivatives
3-O-p-Coumaroylquinic acid	pos	131270	183311	229412	170606	207644	170350	6473.12	3670.06	4439.96	7832.47	6225.38	5263.3	Organooxygen compounds	Alcohols and polyols
Oleanderolide 3-acetate	pos	106447	124709	359831	157762	186185	153932	3.70614e-06	3.70614e-06	784.546	1351.59	1647.15	3.70614e-06	Prenol lipids	Triterpenoids
Uridine diphosphate glucuronic acid	neg	172962	178722	211010	172125	180251	172796	219277	218048	225047	221715	212286	215732	Lactones	Gamma butyrolactones
Biflorin	neg	231761	259500	108376	208480	120673	154819	3.70614e-06	3.70614e-06	3.70614e-06	3.70614e-06	3.70614e-06	3.70614e-06	Organooxygen compounds	Carbohydrates and carbohydrate conjugates
Chrysophanol 8-(6-galloylglucoside)	neg	169218	174786	219184	164378	179619	172595	198509	181718	178136	190972	184730	185287	Anthracenes	Anthraquinones
6-O-p-Coumaroyl-D-glucose	pos	158038	189029	234513	168066	161288	163819	5390.68	7727.58	4156.32	4698.98	3611.76	4332.18	Cinnamic acids and derivatives	Hydroxycinnamic acids and derivatives
3-(Methylthio)propyl acetate	neg	151031	140337	230758	160401	201892	179347	32161	19733.5	28573.3	31974.1	25728.4	29484.3	Carboxylic acids and derivatives	Carboxylic acid derivatives
Sclareol	pos	170567	185096	123180	174286	224587	182012	6318.1	7563.48	7801.36	7897.47	7940.55	7579.82	Prenol lipids	Diterpenoids
Citronellyl beta-sophoroside	neg	134702	129501	267128	164640	186178	172405	3937.89	8764.16	4847.97	3506.17	4788.91	1757.62	Prenol lipids	Terpene glycosides
Procyanidin C1	pos	281114	293937	55972.3	181728	101178	127846	38956.3	97167	65815.8	36035.3	52727.6	53804.7	Flavonoids	Biflavonoids and polyflavonoids
Germacrenone	pos	155524	134925	241313	165537	168421	173570	3813.69	6146.25	5086.99	4379.08	4871.78	4963.67	Prenol lipids	Sesquiterpenoids
Trichilin A	pos	143999	176712	241449	181295	130582	129097	73254.7	92334.6	80757.9	63599.6	79508.7	66612.9	Unclassified	Unclassified
N6-Acetyl-5S-hydroxy-L-lysine	pos	228250	195668	112952	173461	130124	159219	157180	142943	150148	131023	129948	159190	Carboxylic acids and derivatives	Amino acids, peptides, and analogues
Salicylic acid	neg	158686	127988	190643	148372	191554	181712	71104.9	60390.1	63565	70515	65075.5	71184.4	Benzene and substituted derivatives	Benzoic acids and derivatives
Momordenol	pos	130023	125587	233687	156406	173854	177359	1840.61	2782.18	1816.94	8408.39	7524.56	1567.51	Steroids and steroid derivatives	Ergostane steroids
Linoleic acid	pos	89817.1	233213	138596	150220	187098	192234	235690	175315	187593	103415	171719	165746	Fatty Acyls	Lineolic acids and derivatives
Icariside B8	pos	159974	107960	193700	122638	227193	161100	15596.8	20808.1	20809.8	18521.4	18459.2	17618.6	Prenol lipids	Terpene glycosides
Centellasapogenol A	pos	110500	102764	231618	173690	145667	204964	45877.2	92604.9	43144	129298	113908	26416.5	Prenol lipids	Triterpenoids
Corchorifatty acid F	pos	152852	132581	187026	130890	152405	205170	8777.16	6519.13	7952.23	12168.5	9247.5	7020.58	Fatty Acyls	Lineolic acids and derivatives
trans-Ferulic acid	pos	222723	192523	107342	186236	117621	131375	16188.3	18721.7	17285.8	18665.9	17410.3	17677.4	Cinnamic acids and derivatives	Hydroxycinnamic acids and derivatives
Phenethyl 6-galloylglucoside	pos	198831	302410	80112.2	131421	113554	129984	2.35438e+06	2.58427e+06	2.94867e+06	2.27117e+06	3.15906e+06	3.41411e+06	Benzene and substituted derivatives	Benzoic acids and derivatives
Jaceidin 4'-glucuronide	neg	117139	111428	272248	140181	190868	114776	381.752	401.221	843.974	162.314	700.923	1181.25	Flavonoids	Flavonoid glycosides
N-Acetylgalactosamine	neg	149941	194251	179352	166534	123078	128232	33804	30972.2	33952.3	33012.8	26468.3	24919.9	Organooxygen compounds	Carbohydrates and carbohydrate conjugates
Isopropyl apiosylglucoside	neg	267457	116145	43127.4	250468	87414.5	165533	78.9903	3.70614e-06	3.70614e-06	95.0526	3.70614e-06	3.70614e-06	Organooxygen compounds	Carbohydrates and carbohydrate conjugates
Myricatin	neg	148065	148110	184746	149414	146646	144809	182237	178013	182208	177927	174919	179983	Flavonoids	Flavans
Anhydrosophoradiol	pos	75879.1	159083	154729	141370	145432	233345	386670	430829	545100	406710	697687	182925	Prenol lipids	Triterpenoids
Corchorifatty acid D	pos	130642	133148	182172	124284	151477	176474	6058.87	5934.01	5478.63	6913.27	5877.27	5071.76	Fatty Acyls	Lineolic acids and derivatives
xi-Linalool 3-[rhamnosyl-(1->6)-glucoside]	neg	124609	110044	209548	144442	153295	152705	22068.5	35584.9	25358.1	18250.1	25681.9	15391.3	Fatty Acyls	Fatty acyl glycosides
(1x,2x)-Guaiacylglycerol 3-glucoside	neg	110471	130645	205523	139708	182299	124750	37592.4	49080	33703.4	26351.2	59496.2	18958.1	Fatty Acyls	Fatty acyl glycosides
Tricin 7-neohesperidoside	pos	129595	120665	211709	147430	150093	126530	557.142	598.916	103.098	778.771	340.866	771.216	Flavonoids	Flavonoid glycosides
Nerolidyl acetate	neg	121332	115231	175916	131802	148506	188369	3.70614e-06	3.70614e-06	3.70614e-06	4722.36	1043.06	3.70614e-06	Prenol lipids	Sesquiterpenoids
Dihydronepetalactone	pos	149378	133552	158094	135633	154367	149052	186914	162533	163108	185485	180807	179249	Prenol lipids	Terpene lactones
4-O-Methylgalactinol	neg	98901.6	95294.4	250223	111750	172174	151523	76117	71379.1	61366.8	68716.8	68455.9	70892.1	Organooxygen compounds	Carbohydrates and carbohydrate conjugates
Verbasoside	neg	109359	125208	198421	128672	184260	128905	33075.4	20075.2	31670.4	30013.4	27538.7	32204.9	Organooxygen compounds	Carbohydrates and carbohydrate conjugates
Puddumin A	neg	230309	222149	50964.2	134140	88590.8	132990	1330.67	2730.06	3308.54	2642.79	3671.97	1760.04	Flavonoids	Flavonoid glycosides
Methyl 2,3-dihydro-3,5-dihydroxy-2-oxo-3-indoleacetic acid	pos	126470	101859	210879	127246	151381	136336	66819.3	66705.1	64161.7	49187.6	37876.8	63827.6	Indoles and derivatives	Indolyl carboxylic acids and derivatives
(1S,2S,4R)-1,8-Epoxy-p-menthan-2-ol glucoside	neg	89175.8	91183.6	187596	158217	148013	175710	184177	142144	165799	177628	135907	172723	Organooxygen compounds	Carbohydrates and carbohydrate conjugates
Garcimangosone D	pos	101202	96510	272420	95757.8	161237	121946	3.70614e-06	3.70614e-06	3.70614e-06	3.70614e-06	3.70614e-06	3.70614e-06	Organooxygen compounds	Carbohydrates and carbohydrate conjugates
3-Hydroxybenzyl alcohol glucoside	neg	145893	181283	119512	135315	124274	134918	517591	833307	697396	465040	576383	474369	Organooxygen compounds	Carbohydrates and carbohydrate conjugates
Avicularin	neg	91475.4	117225	235816	112511	151007	127194	1266.5	457.033	759.148	3.70614e-06	1566	3.70614e-06	Flavonoids	Flavonoid glycosides
Quercetin 3-arabinoside	pos	103827	118863	219997	106739	147924	116015	232.494	3.70614e-06	3.70614e-06	3.70614e-06	3.70614e-06	3.70614e-06	Flavonoids	Flavonoid glycosides
Sterebin E	pos	114057	139491	166558	113984	139243	136611	25391.6	18396.9	21612.5	32239.5	20909.3	19663.1	Prenol lipids	Diterpenoids
Piperitoside	neg	129018	132791	160077	122873	129048	132525	158947	152012	139556	171966	154151	141465	Flavonoids	Flavonoid glycosides
Farnesol	pos	134929	126502	160585	112439	138000	133829	169729	160092	162557	158524	164492	159152	Prenol lipids	Sesquiterpenoids
Petasalbin	pos	125894	125126	156866	121773	135362	130492	157198	161157	147052	161793	160785	159287	Prenol lipids	Sesquiterpenoids
(S,E)-Zearalenone	neg	186106	184168	76308.9	127459	94684	121326	106.24	3.70614e-06	105.72	3.70614e-06	124.086	274.465	Macrolides and analogues	Zearalenones
Cardoltriene	pos	48766.6	48227.8	57589.4	558159	9977.92	64820.5	16.919	3.70614e-06	27.05	10.3034	6.33343	2.45716	Phenols	Benzenediols
Cinncassiol D1	pos	215597	137100	75218.6	143443	93296.3	121946	2319.57	2172.82	2638.02	2351.15	2214.94	2754.56	Prenol lipids	Sesquiterpenoids
L-Histidine trimethylbetaine	pos	139957	269174	89410.3	129783	63819.3	88285.4	7934.95	11023.2	15393.1	9673.84	8326.84	8878.04	Carboxylic acids and derivatives	Amino acids, peptides, and analogues
Mintsulfide	pos	114196	88469.2	207710	104365	155442	102761	138278	176838	110278	99858.5	140313	117630	Prenol lipids	Sesquiterpenoids
2-(4-Hydroxy-3,5-dimethoxyphenyl)ethanol 4'-glucoside	pos	123384	132452	163430	100983	133954	118260	65404.4	66741.7	89381.9	86107.8	97981.1	108296	Organooxygen compounds	Carbohydrates and carbohydrate conjugates
All-trans-heptaprenyl diphosphate	neg	107785	109293	177632	105884	147366	122566	3185.82	4795.32	4601.69	5186.87	4559.61	4306.24	Prenol lipids	Polyprenols
Gein	neg	103481	101376	175954	125399	132698	128506	73432.8	102106	88531.5	83640.3	88511.7	110311	Organooxygen compounds	Carbohydrates and carbohydrate conjugates
3',4,4'-Trihydroxypulvinone	neg	118790	121345	153695	116302	134199	121466	159072	151710	141200	154364	150779	146914	Phenols	Benzenediols
3b-Hydroxy-6b-tigloyloxy-7(11)-eremophilen-12,8b-olide	pos	244204	211440	21187.9	17572.2	64113.9	200219	3.70614e-06	3.70614e-06	3.70614e-06	171.778	3.70614e-06	3.70614e-06	Prenol lipids	Terpene lactones
Betulinic acid	pos	97934.8	78589.6	204912	106738	147052	117819	187852	206074	192438	276068	358143	191045	Prenol lipids	Triterpenoids
2,6-Dihydroxybenzoic acid	neg	118066	101062	145653	107357	143949	136152	2401.15	2528	2699.13	2776.71	2615.97	2913.44	Benzene and substituted derivatives	Benzoic acids and derivatives
Cuminaldehyde	pos	115186	113340	142500	122323	130711	127556	145491	144993	145314	156917	157200	161973	Prenol lipids	Monoterpenoids
Sagittariol	pos	151692	186800	123545	88816.2	99691.9	96153.4	22567.6	22310.1	20908.4	22058.7	20688.6	19487.9	Prenol lipids	Diterpenoids
(1S,2R,4R,8S)-p-Menthane-2,8,9-triol 2-glucoside	neg	93679.6	81624.2	168672	132208	149614	116301	598970	502787	636755	565582	433821	623482	Prenol lipids	Terpene glycosides
Dictagymnin	pos	118827	117943	146229	113283	126117	117098	156024	148712	144618	146821	141802	151892	Phenol ethers	Unclassified
Aldobiouronic acid D3	neg	87412.2	107570	189210	119319	134312	101344	9615.19	10141.8	3.70614e-06	12740	8318.67	2399.94	Organooxygen compounds	Carbohydrates and carbohydrate conjugates
(+)-Limonene	pos	121445	116187	141306	106783	121865	122879	154505	141371	143418	141141	144088	151373	Prenol lipids	Monoterpenoids
Petasitin	pos	214666	163533	42885.2	112317	73794.9	119216	4612.67	2567.11	2220.93	1586	1842.28	2521.34	Prenol lipids	Sesquiterpenoids
Sandosapogenol	pos	57683.7	97458.9	208931	118719	131878	109668	2.77921e+06	3.15936e+06	2.66647e+06	4.09137e+06	5.04382e+06	2.87565e+06	Prenol lipids	Triterpenoids
Dihydrohydroxy-O-methylsterigmatocystin	neg	115522	114836	142836	110907	116846	121130	165910	159425	150411	162107	151056	145626	Sterigmatocystins	Unclassified
Picraquassioside A	pos	97484.2	111306	196534	100433	106298	103734	12657.2	12180.6	9110.7	10776.4	10324.5	8484.67	Organooxygen compounds	Carbohydrates and carbohydrate conjugates
cis-3-Hexenyl formate	pos	121206	108492	134559	106850	121797	119970	151273	136698	133836	146039	147776	146602	Carboxylic acids and derivatives	Carboxylic acid derivatives
2',8-Dihydroxy-3',4',5',7-tetramethoxyflavan	pos	132977	122361	128688	99970.5	110279	114763	70248.8	139008	109568	75609.3	80853	77992.9	Flavonoids	O-methylated flavonoids
Apigenin 7-[p-coumaroyl-(->2)-[glucuronyl-(1->3)]-glucuronyl-(1->2)-glucuronide]	neg	77982.8	86559.8	183889	112306	147871	99363.4	1799.57	14426.9	4531.73	1753.09	16090.5	5212.16	Flavonoids	Flavonoid glycosides
3-O-p-trans-Coumaroylalphitolic acid	pos	72973.4	95093.9	180765	93765.9	155891	101833	30259	1445.89	34137.4	42611.7	27327.8	27674.3	Prenol lipids	Triterpenoids
cis-Resveratrol 4'-O-glucuronide	pos	111078	102263	152148	106440	109996	117880	5494.98	6565.52	12018.6	3216.98	5225.41	3078.64	Stilbenes	Stilbene glycosides
Eujambolin	pos	88970.9	104182	175603	96181.6	125627	106557	3.70614e-06	16.2132	12.6392	3.70614e-06	3.70614e-06	3.70614e-06	Flavonoids	Flavonoid glycosides
Perillyl alcohol	pos	115870	110404	134449	101646	118375	115499	145682	136224	136526	139086	140428	143107	Prenol lipids	Monoterpenoids
Phytal	pos	113778	101460	131701	112431	124533	111888	131320	125407	170821	178569	161904	138953	Prenol lipids	Diterpenoids
Palmitoylethanolamide	pos	120800	113380	136314	103562	112285	106799	151198	133577	131287	131286	131885	129617	Carboximidic acids and derivatives	Carboximidic acids
3b-Hydroxy-6b-angeloyloxy-7(11)-eremophilen-12,8b-olide	pos	190138	138298	40668.6	116358	78908.5	118383	6128.96	9549.53	5117.68	5496.89	4191.56	4512.98	Prenol lipids	Terpene lactones
5-Caffeoylquinic acid	neg	117188	124747	116210	109210	116494	91325.5	3.70614e-06	3.70614e-06	3.70614e-06	3.70614e-06	3.70614e-06	3.70614e-06	Organooxygen compounds	Alcohols and polyols
3-Phenylpropyl glucosinolate	pos	123074	76697	115185	80061.7	150022	129969	13256	14683	10007.7	10883.2	17582	15556.8	Organooxygen compounds	Carbohydrates and carbohydrate conjugates
9,10-Epoxyoctadecenoic acid	neg	107643	114680	122588	95037.5	124878	109447	28991.4	26102.2	31282.2	42680.5	25769.7	23930.6	Fatty Acyls	Fatty acids and conjugates
Cytidine	pos	107101	107116	85055.1	125230	119454	123039	22960.7	16031	19167.7	24152.4	15510.9	24469.6	Pyrimidine nucleosides	Unclassified
Isoscoparin 2''-(6-(E)-p-coumaroylglucoside)	neg	114890	138733	57422.7	118083	99764.6	137836	3.70614e-06	3.70614e-06	3.70614e-06	3.70614e-06	3.70614e-06	3.70614e-06	Flavonoids	Flavonoid glycosides
Prenyl apiosyl-(1->6)-glucoside	neg	109443	75008	138114	85491.7	137801	112039	27526.3	27455.8	28820.7	28891.4	27278.3	31717	Fatty Acyls	Fatty acyl glycosides
Cinncassiol D4	pos	175326	98018.9	84420.9	99345.2	91824.3	105956	3.70614e-06	3.70614e-06	3.70614e-06	3.70614e-06	3.70614e-06	3.70614e-06	Prenol lipids	Sesquiterpenoids
D-Glyceraldehyde 3-phosphate	neg	99861.4	104082	130986	103093	110424	101298	141422	135575	143039	135663	134884	139300	Organooxygen compounds	Carbohydrates and carbohydrate conjugates
Uridine	neg	93472.7	102277	128188	106476	105733	110520	20516.2	21245.6	15987.3	19526.5	11756.5	15545.4	Pyrimidine nucleosides	Unclassified
Cinncassiol D2	neg	186007	136095	45159.1	108487	68549.4	100378	3.70614e-06	3.70614e-06	3.70614e-06	3.70614e-06	3.70614e-06	3.70614e-06	Prenol lipids	Sesquiterpenoids
UDP-D-galacturonate	neg	98424.5	99548.5	124635	109734	110849	99599.2	141345	140343	136490	135892	137608	129814	Pyrimidine nucleotides	Pyrimidine nucleotide sugars
Mesuagin	pos	155629	283898	38833.1	77733.4	48704.7	37014.1	3.70614e-06	187.955	274.936	3.70614e-06	3.70614e-06	198.952	Neoflavonoids	Prenylated neoflavonoids
Foeniculoside V	pos	104727	81391.5	131043	102782	118073	102069	1.58311e+06	1.43356e+06	1.51772e+06	1.2546e+06	1.37811e+06	1.4421e+06	Prenol lipids	Terpene glycosides
Camphor	pos	101052	82868.7	137335	99852	115451	97227	227642	214199	220841	209968	185494	245167	Prenol lipids	Monoterpenoids
Yucalexin A16	pos	165561	125324	57184.2	97183.8	84892.8	101186	8261.25	11128.3	6921.51	9946.58	10087.3	7764.45	Prenol lipids	Diterpenoids
Tryptophanol	neg	115850	87940	117898	98887.4	103277	102656	254.596	611.06	701.602	1145.35	186.193	965.64	Indoles and derivatives	Indoles
Scoparone	pos	107601	131191	79941.7	135304	89143.6	81508.6	132494	131433	132721	148683	128096	122622	Coumarins and derivatives	Unclassified
Tricrocin	pos	98685.7	81460.7	130960	77106.2	119273	114968	3.70614e-06	970.684	148.932	3.70614e-06	81.0937	3.70614e-06	Prenol lipids	Diterpenoids
Epoxyeremopetasinorol	pos	77164.6	74624	122879	96567.3	139504	109447	60410.3	48117.3	54193.9	52610	48267	45499.9	Oxanes	Unclassified
Dihydroxyacetone phosphate	pos	86689.8	86570.1	145300	88204.2	117564	93267.9	37336.6	32077.6	31452.7	34404.2	39593.9	35983.3	Organooxygen compounds	Carbohydrates and carbohydrate conjugates
beta-D-Xylopyranosyl-(1->5)-alpha-L-arabinofuranosyl-(1->5)-L-arabinose	pos	120366	88896.8	73316.8	117090	132696	84776.9	110483	87797.3	75177.2	89616	98521	82291.9	Organooxygen compounds	Carbohydrates and carbohydrate conjugates
Yucalexin P17	pos	142205	88179.1	84155.6	102917	94834.7	101574	3.70614e-06	3.70614e-06	3.70614e-06	3.70614e-06	3.70614e-06	3.70614e-06	Prenol lipids	Diterpenoids
N-Acetyl-L-glutamate 5-semialdehyde	pos	112544	97638.6	112338	82873.3	108776	99326.3	57198.5	52562.1	42818.2	51712.7	52209.3	44299.4	Carboxylic acids and derivatives	Amino acids, peptides, and analogues
5-O-a-L-Arabinofuranosyl-L-arabinose	neg	75528.9	81900.5	146848	77427.8	119452	107699	44597.1	24156.1	41891.2	45964.9	31503.3	35658.7	Organooxygen compounds	Carbohydrates and carbohydrate conjugates
2-Oxo-5,11(13)-eudesmadien-12,8-olide	pos	33695.9	178910	9556.42	6700.08	6279.32	373034	3.70614e-06	3.70614e-06	1330.95	3.70614e-06	3.70614e-06	466.255	Prenol lipids	Terpene lactones
Cyclomammeisin	pos	95465.4	106815	131367	89257.7	91479.1	90878.3	5557.33	4893.75	5002.39	4487.87	4784.61	2715.3	Neoflavonoids	Prenylated neoflavonoids
Gibberellin A88	pos	114683	128298	72297.1	97930.2	89532.4	99328.7	925937	1.21755e+06	1.20198e+06	1.1088e+06	1.00004e+06	1.01372e+06	Prenol lipids	Terpene lactones
3''-O-Caffeoylcosmosiin	pos	100565	112303	112292	82699.7	85834.6	103653	127148	130064	99210.4	124829	114776	100894	Flavonoids	Flavonoid glycosides
Momodicaursenol	pos	26873.4	57902.8	132134	105367	131699	141061	121826	121561	214737	183907	230852	116249	Prenol lipids	Triterpenoids
Canavalioside	neg	155122	128181	36716.5	101437	56314.5	111570	629.704	3.70614e-06	3.70614e-06	3.70614e-06	822.516	3.70614e-06	Prenol lipids	Terpene glycosides
3-O-cis-Coumaroylmaslinic acid	pos	58128.8	113210	105760	127924	80243.3	102931	20021.1	3.70614e-06	13017.5	16111.7	11135.7	11998.4	Prenol lipids	Triterpenoids
19-Hydroxyandrost-4-ene-3,17-dione	neg	182637	158038	14381.6	15220.5	51963.3	164674	3.70614e-06	150.259	115.033	99.3325	159.22	200.991	Steroids and steroid derivatives	Androstane steroids
(R)-Bitalin A	pos	100714	96459.6	90096.7	83960.7	97894.6	106241	431803	581636	532893	548665	393728	549144	Benzene and substituted derivatives	Acetophenones
1-O-2'-Hydroxy-4'-methoxycinnamoyl-b-D-glucose	neg	64618.5	143766	141900	140098	27225.8	55994.1	553.777	164.582	136.718	140.611	127.171	181.822	Cinnamic acids and derivatives	Hydroxycinnamic acids and derivatives
2',7-Dihydroxy-4'-methoxy-8-prenylflavan 2',7-diglucoside	pos	90655.9	82628.7	103900	76336.6	107900	111554	3.70614e-06	3.70614e-06	3.70614e-06	7.4273	3.70614e-06	3.70614e-06	Flavonoids	Flavonoid glycosides
Hebevinoside IV	pos	7588.65	74085.4	154057	89366.9	118123	128040	3.70614e-06	3.70614e-06	3.70614e-06	3.70614e-06	3.70614e-06	3.70614e-06	Steroids and steroid derivatives	Steroidal glycosides
Isoferulic acid	pos	126440	127522	57945.7	106763	68896.4	81468.9	2640.7	2122.73	2569.62	2361.02	2255.05	2370.57	Cinnamic acids and derivatives	Hydroxycinnamic acids and derivatives
L-Lysine	neg	101773	87693.1	85796.2	98352.9	86433.6	108692	132433	127458	188995	169927	171733	134247	Carboxylic acids and derivatives	Amino acids, peptides, and analogues
7-Hydroxy-2',4',5'-trimethoxyisoflavan	neg	144967	95925.7	42404.3	100751	78904.5	105782	107.461	105.79	3.70614e-06	3.70614e-06	124.457	3.70614e-06	Isoflavonoids	O-methylated isoflavonoids
Oryzalic acid B	pos	140156	144869	36497.8	97243.8	53967.2	95994.5	842.616	249.868	0.293842	790.49	776.084	1078.49	Carboxylic acids and derivatives	Dicarboxylic acids and derivatives
Ureidopropionic acid	pos	90952.1	124171	117188	85631.3	70869.6	77854.5	4042.48	1152.67	1880.25	1561.91	3899.91	1910.15	Organic carbonic acids and derivatives	Ureas
Citrubuntin	pos	52482.2	31647	46959.9	42977.9	24490.6	366871	13004.5	43504.3	51377.4	5639.55	7582.58	11392.3	Coumarins and derivatives	Unclassified
5'-Hydroxy-3'-methoxysativan	neg	141510	121304	39259.5	112922	58062.4	91416.5	3.70614e-06	3.70614e-06	3.70614e-06	3.70614e-06	3.70614e-06	3.70614e-06	Isoflavonoids	O-methylated isoflavonoids
Zeanoside B	pos	108177	95133.9	98412.7	86864	87691.3	83639.1	35845.3	29334.9	24476.7	26048.3	26403.4	23977	Organooxygen compounds	Carbohydrates and carbohydrate conjugates
Linalool 3,6-oxide primeveroside	neg	69578.7	63672.6	125818	99456.6	99263.3	101647	942590	1.16249e+06	854149	824765	899757	765110	Organooxygen compounds	Carbohydrates and carbohydrate conjugates
Ilicifolinoside A	neg	83048.3	80398.1	109427	81745.9	115392	87771.3	1439.37	284.229	797.027	1280.1	927.569	837.66	Fatty Acyls	Fatty acyl glycosides
Lucuminic acid	neg	85067.7	73677.1	113687	83148.3	107737	91362.7	95084.2	82103.2	99932.5	113063	82747.4	95927.2	Organooxygen compounds	Carbohydrates and carbohydrate conjugates
(R)-2,3-Dihydro-3,5-dihydroxy-2-oxo-3-indoleacetic acid	pos	108573	87410.4	108000	87966.8	76976	83074.4	3.70614e-06	3.70614e-06	3.70614e-06	3.70614e-06	3.70614e-06	3.70614e-06	Indoles and derivatives	Indolyl carboxylic acids and derivatives
[7]-Paradol	pos	86374.7	77877	103153	82484.5	85873.1	115875	11913	11226	10656.6	13186.3	11164.4	9683.92	Phenols	Methoxyphenols
Abscisic alcohol 11-glucoside	neg	86491.1	63120.2	105133	65389.6	136557	89917.5	3876.93	6443.53	5392.45	3751.29	4538.45	2089.62	Prenol lipids	Terpene glycosides
Lucyobroside	pos	82090.5	84098.8	149013	77730.5	76881.9	74320.5	27753.3	21590.3	29655.2	23460.7	22812.9	12649.8	Sphingolipids	Glycosphingolipids
Crosatoside B	pos	85368.7	93067.7	122716	76314.4	89761.6	76142.6	73807.4	33929.8	67172.2	91489	57974.5	106023	Organooxygen compounds	Carbohydrates and carbohydrate conjugates
Diosmin	pos	96031.9	62641.1	121815	80271.7	102749	78052.2	3.70614e-06	3.70614e-06	3.70614e-06	3.70614e-06	3.70614e-06	3.70614e-06	Flavonoids	Flavonoid glycosides
3,3'-Dihydroxy-4',5,7-trimethoxyflavan	neg	133742	102727	43117	119445	59277.6	81974.8	3.70614e-06	3.70614e-06	3.70614e-06	3.70614e-06	3.70614e-06	3.70614e-06	Flavonoids	Flavans
6''-O-Malonyldaidzin	pos	81558.1	102592	19858	212699	49301.3	73449.2	723.194	2049.42	253.314	191.949	919.575	225.632	Isoflavonoids	Isoflavonoid O-glycosides
7-Oxostigmasterol	pos	74953	70407.4	123548	85207.1	88987.8	90317.4	3.70614e-06	3.70614e-06	267.235	256.018	2398.97	396.33	Steroids and steroid derivatives	Stigmastanes and derivatives
Capsiamide	pos	47672.4	75462.8	91660	96665.6	107025	114609	108452	99693.4	133694	107734	122890	135020	Carboxylic acids and derivatives	Carboxylic acid derivatives
5-Hydroxymethyl-2-furancarboxaldehyde	pos	80940.7	77629.1	101720	85501	100334	84832.2	148307	141457	143253	155350	142857	152934	Organooxygen compounds	Carbonyl compounds
5-Hydroxy-6-methoxycoumarin 7-glucoside	neg	135897	121815	61934.7	88614.1	61113.9	61398.5	3423.71	429.205	1222.26	317.522	93.5223	164.527	Coumarins and derivatives	Coumarin glycosides
3,5-Dihydroxyphenyl 1-O-(6-O-galloyl-beta-D-glucopyranoside)	pos	75051.3	45560.8	261150	33298.3	65046.6	45767.5	2930.28	4661.81	1591.28	378.307	3029.48	952.401	Organooxygen compounds	Carbohydrates and carbohydrate conjugates
Diaminopimelic acid	pos	70525.3	77836.6	151022	60073.7	97612.4	68376.9	104288	97351.3	114210	80395.8	97754.5	59713.2	Carboxylic acids and derivatives	Amino acids, peptides, and analogues
Kaempferol 3-sophoroside 7-glucuronide	pos	90222.8	82277.6	104202	76476.3	87996.4	83770.9	64602.7	64639.5	72414.4	115572	65774.3	71844.3	Flavonoids	Flavonoid glycosides
Flazine	neg	72055.9	147905	91948.9	83324.9	64975	64444.3	84059.1	139025	73332.8	107069	114852	150129	Harmala alkaloids	Unclassified
Isofucosterol glucoside	pos	66923.8	121195	65802.2	113586	95800.2	59783.9	97265.7	102433	132917	96594.3	97712.2	136341	Steroids and steroid derivatives	Stigmastanes and derivatives
(S)-Nerolidol 3-O-[a-L-Rhamnopyranosyl-(1->4)-a-L-rhamnopyranosyl-(1->2)-b-D-glucopyranoside]	neg	61313.9	69877.4	111976	77946.1	107426	93964	18000.2	10785.1	14624.7	12708.7	22372.7	7671.41	Organooxygen compounds	Carbohydrates and carbohydrate conjugates
1H-Indol-3-ylacetyl-myo-inositol	pos	67693.9	75750.9	122615	71277.1	97946.6	83818.1	3.70614e-06	3.70614e-06	3.70614e-06	3.70614e-06	3.70614e-06	3.70614e-06	Indoles and derivatives	Indolyl carboxylic acids and derivatives
4-O-beta-D-Galactopyranosyl-D-xylose	pos	58447.1	51539.7	164324	56327.3	114942	71249.5	164570	150114	137078	111160	142783	119331	Organooxygen compounds	Carbohydrates and carbohydrate conjugates
Digitoxigenin 3-[glucosyl-(1->6)-glucosyl-(1->4)-2,6-dideoxyribohexoside]	pos	55161.6	60863.7	75545.9	180988	70872.2	72027.4	68995.2	25674.7	39958.9	54094.1	25612.3	52018.6	Steroids and steroid derivatives	Steroid lactones
(2S)-2-Butanol O-[b-D-Apiofuranosyl-(1->6)-b-D-glucopyranoside]	neg	73748.4	61096.4	124058	74087.4	102005	79954.9	87573.3	46792	73595.7	63010.9	62208.8	60173.3	Organooxygen compounds	Carbohydrates and carbohydrate conjugates
Deoxycytidine	pos	120662	125971	36746.3	75938	69447.3	85169.1	3.70614e-06	3.70614e-06	3.70614e-06	3.70614e-06	3.70614e-06	43.6101	Pyrimidine nucleosides	Pyrimidine 2'-deoxyribonucleosides
Deoxyinosine	neg	64693.6	60367	128033	73538.7	105419	80848.1	520771	432796	474120	453345	440956	518202	Purine nucleosides	Purine 2'-deoxyribonucleosides
1-(3,4-Dimethoxyphenyl)-1,2-ethanediol 2-O-b-D-glucoside	neg	69288.2	59855.9	113994	80431.8	97681.5	84905.6	23260.2	32683.7	17917.9	12741	32974.6	9349.38	Organooxygen compounds	Carbohydrates and carbohydrate conjugates
3-(3,4-Dihydroxy-5-methoxy)-2-propenoic acid	neg	79761.5	79402.8	101269	81133.8	83291.2	77111.5	118342	116413	114522	119187	119697	118171	Cinnamic acids and derivatives	Hydroxycinnamic acids and derivatives
Methylpicraquassioside A	pos	60839.7	60612.1	125991	75019.8	85171.4	91618	5849.92	26385	6778.49	27022.3	6406.12	5320.65	Organooxygen compounds	Carbohydrates and carbohydrate conjugates
L-Malic acid	neg	69094.6	53243.5	130021	67366.1	92607.6	85970.2	551.808	1134.59	3734.93	5158.03	1676.14	2135.8	Hydroxy acids and derivatives	Beta hydroxy acids and derivatives
Sambacin	pos	86276.4	76844.5	84565.3	77930.8	93223	72619.6	514281	667731	558064	605190	512983	532237	Organooxygen compounds	Carbohydrates and carbohydrate conjugates
Blumenol C glucoside	neg	58794.7	55022.6	103734	62598.9	127308	83157.5	782432	1.07694e+06	923246	704189	890475	633161	Fatty Acyls	Fatty acyl glycosides
Tyrosol	pos	81845.6	74171.2	92109.7	73469.6	84939.3	83194.9	101716	93321.5	95024.7	102421	103669	102694	Phenols	Tyrosols and derivatives
4-Hydroxyproline	pos	91700.9	104471	70516.3	83080.8	69602.7	69338	45421.3	45500.6	45179	45211.1	42390.1	55240.8	Carboxylic acids and derivatives	Amino acids, peptides, and analogues
N-Carboxyacetyl-D-phenylalanine	pos	89764.8	70796.6	87365	76486.3	79035.4	82537.4	2300.14	2292.25	1650.64	2019.64	1980.34	2210.15	Carboxylic acids and derivatives	Amino acids, peptides, and analogues
Quercetin 3,4'-diglucoside	pos	68831.4	69439.3	120752	73795.5	79834.5	73305	23228.8	23734.6	19127.7	7900.83	33934.9	16725.5	Flavonoids	Flavonoid glycosides
2,3-Butanediol apiosylglucoside	neg	108492	54302.1	21029.1	150709	67735.4	82558.8	3.70614e-06	446.81	183.762	486.75	245.215	351.214	Organooxygen compounds	Carbohydrates and carbohydrate conjugates
Zingerone glucoside	neg	67964	71450.3	107955	69352.2	91368.2	74842.7	28268.3	20970.1	25978.4	26729.1	23784.5	26988.3	Organooxygen compounds	Carbohydrates and carbohydrate conjugates
Corchorifatty acid A	pos	94728.1	70076.9	85254.6	58566.1	79594.1	90487.2	1367.53	1556.96	734.045	1144.12	1262.87	551.792	Fatty Acyls	Lineolic acids and derivatives
2alpha-Hydroxypyracrenic acid	pos	80916.9	50370.7	124299	35792.7	100727	84314.8	3.70614e-06	3.70614e-06	3.70614e-06	6213.99	2304.05	786.127	Prenol lipids	Triterpenoids
Myricetin	pos	47328.3	71617.9	107167	81039.3	89740.4	79249.4	3.70614e-06	3.70614e-06	3.70614e-06	3.70614e-06	3.70614e-06	3.70614e-06	Flavonoids	Flavones
Ureidoisobutyric acid	pos	79820.8	77616	107532	78855.2	69719.6	62458.3	3507.77	3344.9	3601.26	2990.41	3794.05	3434.86	Organic carbonic acids and derivatives	Ureas
4',5,6-Trimethylscutellarein 7-glucoside	neg	113046	91245.5	26418.3	169882	46128.9	29163.2	3.70614e-06	3.70614e-06	67.3762	80.9086	3.70614e-06	3.70614e-06	Flavonoids	Flavonoid glycosides
(3S,7E,9S)-9-Hydroxy-4,7-megastigmadien-3-one 9-glucoside	neg	60007.6	49727.2	100283	64429.5	115544	84861	58928.3	57465.2	59022.7	61095.7	50518.9	55539.4	Fatty Acyls	Fatty acyl glycosides
Jasmolone glucoside	neg	85181	68898.1	85299.3	69869.1	83360.3	81273.7	9408.87	7454.02	10546.2	10189.6	6154.57	10895.9	Organooxygen compounds	Carbohydrates and carbohydrate conjugates
L-Aspartic acid	pos	71967.5	77177.8	97980.6	77222.4	72645.5	76805.6	584522	534312	551261	579534	519062	600259	Carboxylic acids and derivatives	Amino acids, peptides, and analogues
Heteroflavanone A	pos	128033	96512.4	33421.9	81538.9	51628.5	79723.6	3.70614e-06	3.70614e-06	3.70614e-06	3.70614e-06	3.70614e-06	3.70614e-06	Flavonoids	O-methylated flavonoids
[6]-Gingerdiol 5-O-beta-D-glucopyranoside	neg	72173.4	51867.3	113857	73505.2	91273.1	68145.4	3.70614e-06	3.70614e-06	3.70614e-06	3.70614e-06	3.70614e-06	3.70614e-06	Fatty Acyls	Fatty acyl glycosides
(R)-Byakangelicinn 2'-(3-methylbutanoate)	pos	75998.5	74850.7	72965.1	106286	69044.6	71552.6	742078	848595	674691	724578	741408	560303	Coumarins and derivatives	Furanocoumarins
Sinapic acid	pos	84833.3	140090	20099.9	138908	48977.6	34526	14953.9	16224.6	15619.1	15756.7	16354.9	13265.4	Cinnamic acids and derivatives	Hydroxycinnamic acids and derivatives
Pinostilbenoside	pos	82034.1	72884.4	80355.8	61043.4	80485	89553.8	421611	419765	460486	509480	393408	432731	Stilbenes	Stilbene glycosides
Isoferuloyl C1-glucuronide	neg	84287.7	114224	66007.4	83076.8	52261.8	65172.9	102.685	3.70614e-06	121.92	3.70614e-06	3.70614e-06	3.70614e-06	Cinnamic acids and derivatives	Hydroxycinnamic acids and derivatives
2-Hydroxybenzaldehyde O-[xylosyl-(1->6)-glucoside]	neg	69825.8	59984.7	97664.4	67046.1	82127.5	87528.7	7575.82	6363.43	7643.05	6189.2	5614.21	8224.48	Organooxygen compounds	Carbohydrates and carbohydrate conjugates
Homogentisic acid	pos	70458.5	69209.4	104666	70077.3	76155.1	72537.5	11562.6	9352.04	10547.8	12611.4	11010.4	12601.2	Benzene and substituted derivatives	Phenylacetic acids
gamma-Aminobutyric acid	pos	95138.7	90838.9	57719.1	72911.7	73625.3	69106.3	101443	95549.3	97968	122451	105248	119123	Carboxylic acids and derivatives	Amino acids, peptides, and analogues
Dattelic acid	neg	133696	109739	43425.1	66927.4	53327.5	51451.2	900.037	1044.39	1385.91	1155.89	1459.43	1274.24	Cinnamic acids and derivatives	Hydroxycinnamic acids and derivatives
(R)-3',7-Dihydroxy-2',4'-dimethoxyisoflavan	pos	121493	94453.1	31411.1	79629.5	51269.2	77484.8	3.70614e-06	3.70614e-06	3.70614e-06	3.70614e-06	3.70614e-06	3.70614e-06	Isoflavonoids	O-methylated isoflavonoids
Rhamnazin 3-rutinoside	neg	58373.2	57874.8	111784	76696.8	81329.6	69090.3	3.70614e-06	3.70614e-06	3.70614e-06	3.70614e-06	3.70614e-06	3.70614e-06	Flavonoids	Flavonoid glycosides
cis-Sinapic acid	pos	104668	110655	27667	124956	48247.7	38434.3	17968.3	20022.6	17091.3	17556.9	17156.9	17943.1	Cinnamic acids and derivatives	Hydroxycinnamic acids and derivatives
Cinnzeylanol	neg	82267.6	62151.7	78201.7	57034.1	91961.1	78300.4	3.70614e-06	3.70614e-06	36.4118	3.70614e-06	3.70614e-06	3.70614e-06	Prenol lipids	Diterpenoids
Stercurensin	pos	8090.86	311205	27182.4	41282.1	51190	8439.03	3.70614e-06	3.70614e-06	3.70614e-06	3.70614e-06	3.70614e-06	3.70614e-06	Linear 1,3-diarylpropanoids	Chalcones and dihydrochalcones
N-[2-(1H-Indol-3-yl)ethyl]docosanamide	neg	53461.6	58944.5	113490	78685.3	78807	63604.9	3.70614e-06	3.70614e-06	3.70614e-06	3.70614e-06	3.70614e-06	3.70614e-06	Indoles and derivatives	Indoles
L-Linalool 3-[xylosyl-(1->6)-glucoside]	neg	37731.7	36440.7	88770.9	98593.1	79506.3	103908	45973.2	45387.7	36369	31690.6	31202.8	28963.5	Fatty Acyls	Fatty acyl glycosides
Tricin 7-glucoside	pos	56729.7	62483.2	104204	69528.7	77263.1	73106.2	3.70614e-06	3.70614e-06	3.70614e-06	3.70614e-06	3.70614e-06	3.70614e-06	Coumarins and derivatives	Unclassified
Chorismate	pos	63340.3	72577.3	110977	64780.5	62090.9	67399.4	1246.43	912.767	1097.31	1538.46	1043.1	1062.64	Carboxylic acids and derivatives	Dicarboxylic acids and derivatives
26-Methyl nigranoate	pos	94754.4	55051	76328.3	10214.5	91414.7	111859	3.70614e-06	3.70614e-06	3.70614e-06	3.70614e-06	3.70614e-06	3.70614e-06	Prenol lipids	Triterpenoids
Archangin	pos	56481.8	34757.5	43818.1	32648.5	30951.3	239575	8311.86	9046.29	11758.6	8686.75	9057.9	9530.59	Coumarins and derivatives	Furanocoumarins
Acaciabiuronic acid	neg	53885.2	61277.9	108391	65408.7	80214	67313.2	65395	60990.9	58829.6	56548.5	54224.8	36070.5	Organooxygen compounds	Carbohydrates and carbohydrate conjugates
Octyl 4-methoxycinnamic acid	pos	75555.9	62858	96648.3	61175.6	67871.4	69780.6	245.511	631.455	233.061	1095.74	976.059	123.932	Cinnamic acids and derivatives	Cinnamic acid esters
Furanofukinin	pos	71682.1	67692	87912.2	61645.3	71508.8	72047	80301.1	82169.4	75389.6	84868.9	83514.5	80279.1	Prenol lipids	Sesquiterpenoids
Isolariciresinol 9'-O-beta-D-glucoside	pos	94016.6	71408.6	64938.7	55477.7	77953.2	66565	1.3293e+06	1.25486e+06	1.26741e+06	1.17766e+06	1.23613e+06	1.29528e+06	Lignan glycosides	Unclassified
O-Desmethylangolensin	pos	63424.5	63705.2	99916.7	63318.1	56808.6	81278.9	3869.93	1681.45	2410.99	6513.15	2653.74	3266.29	Alpha-methyldeoxybenzoin flavonoids	Unclassified
5a,6a-Epoxy-7E-megastigmene-3b,9e-diol 9-glucoside	pos	56991.9	48664.7	89984.7	55848.5	100698	75804.3	117121	117112	118349	122552	102342	115792	Fatty Acyls	Fatty acyl glycosides
Salicin	pos	48703.1	56524.1	107621	54138.2	112983	47154.8	713.402	1112.72	3.70614e-06	3.70614e-06	3.70614e-06	3.70614e-06	Organooxygen compounds	Carbohydrates and carbohydrate conjugates
Hexyl formate	pos	74387.1	68136.7	80809.8	60959.8	71437.1	70497	91670.2	82081.4	79863.1	83483.3	83394.2	83973.6	Carboxylic acids and derivatives	Carboxylic acid derivatives
Camelliagenin B	pos	79670.8	59577	86826.2	62804.1	62298	74600.3	323.963	300.413	636.898	5407.46	2606.47	3.70614e-06	Prenol lipids	Triterpenoids
Rheidin B	pos	119319	108619	13949.1	91726.4	44320.3	43842.8	3.70614e-06	3.70614e-06	3.70614e-06	3.70614e-06	3.70614e-06	3.70614e-06	Anthracenes	Anthracenecarboxylic acids and derivatives
N,N-Dimethylaniline	pos	76412.1	65691.8	78690.2	64401.4	70633.3	65285	92632	85596.6	91897.5	89153.9	82476.5	85620.8	Organonitrogen compounds	Amines
5a-Cholest-8-en-3b-ol	pos	216874	58622.8	48512.5	33132.6	32386	29701.1	96085.3	56173.8	43831	43530.6	35723.5	39802.4	Steroids and steroid derivatives	Cholestane steroids
Linoelaidic acid	pos	69860.8	64065.2	79881.4	61466.5	73061.5	70867.1	77001.4	75967.1	71937.2	72376.9	70848.4	72578.3	Fatty Acyls	Lineolic acids and derivatives
Acutilobin	pos	103638	105869	30188.1	75542.7	40306.5	62673.7	22845.5	30566.4	26652.2	20515.3	24541.1	21613.9	Coumarins and derivatives	Pyranocoumarins
Cinncassiol C1 19-glucoside	neg	120865	87854.2	18059.4	59848.9	47228.7	81901.9	64.5849	93.8854	715.565	37.4481	170.821	3.70614e-06	Prenol lipids	Terpene glycosides
D-Vacciniin	neg	67445	66355.6	83738.8	60999.8	69010.8	64734.7	51978.5	59305.9	54101.2	50033.7	51165.3	52223.1	Benzene and substituted derivatives	Benzoic acids and derivatives
Curdione	pos	63170.2	51175.8	93901.2	65176.5	70226.1	68085	6577.7	8504.82	4745.9	3614.1	6668.34	4446.73	Prenol lipids	Sesquiterpenoids
Tricin 7-[sinapoyl-(->2)-glucuronyl-(1->2)-glucuronide]	pos	50588.8	49565.8	120604	55533.8	82522.7	52859.4	3.70614e-06	3.70614e-06	3.70614e-06	3.70614e-06	3.70614e-06	3.70614e-06	Flavonoids	Flavonoid glycosides
1,8-Epoxy-p-menthan-4-ol glucoside	pos	61601.7	52068.8	78076.5	69768.8	68959.9	80007.5	70429.1	64435.6	61092.7	60377.8	57325.8	63111.3	Prenol lipids	Terpene glycosides
[6]-Gingerdiol 4'-O-beta-D-glucopyranoside	neg	63322.8	48419.9	93777.2	69489.3	75566.2	58336.5	781.274	1163.88	488.077	1366.33	1029.98	489.31	Organooxygen compounds	Carbohydrates and carbohydrate conjugates
4-Ethylphenol	pos	64402.2	62865.2	78481.3	64493.3	70458.9	67949.7	82275.4	80056	78383.4	81892	85474.7	87692.6	Phenols	1-hydroxy-2-unsubstituted benzenoids
Theaspirane	pos	65686.3	64475.9	80318	61979.9	68800.2	66845	82130.7	79981.4	79723.2	83287.3	80460.4	78298.4	Tetrahydrofurans	Unclassified
(S)-[10]-Gingerol	pos	81207.6	72635.4	79526.9	50474.2	63416.3	60363.4	4249.69	1938.72	1725.48	3244.28	2120.11	1602.09	Phenols	Methoxyphenols
2,6-Di-tert-butyl-1,4-benzenediol	pos	70926.2	67725.9	78218.8	59593.9	64837.6	63472.1	82060.2	82203.6	77675.7	77879.8	78606.4	75249.8	Benzene and substituted derivatives	Phenylpropanes
Myrigalone E	neg	112677	82501	24730.5	76481.4	45362.3	62765.5	3.70614e-06	3.70614e-06	300.898	73.7349	74.3619	3.70614e-06	Linear 1,3-diarylpropanoids	Chalcones and dihydrochalcones
2,4,5,7alpha-Tetrahydro-1,4,4,7a-tetramethyl-1H-inden-2-ol	pos	83293.6	77189.1	57443.8	72591.8	54304.1	58125.8	8376.25	15566.4	10066.8	9389.69	9042.32	10022.2	Organooxygen compounds	Alcohols and polyols
Aesculin	neg	44889.4	59706.3	101581	54678.3	71284.4	70467.6	79850.4	255795	78903	34485.4	97544.7	45103.4	Coumarins and derivatives	Coumarin glycosides
Procyanidin B6	neg	97728	98657	36582.6	71248.6	42725.3	53996	14800.9	28765.7	21325.8	15026.5	20819.3	18798.3	Flavonoids	Flavans
Pseudouridine	pos	72009.7	64999.5	52982.4	67751.9	63161.4	79642.2	15953	12243	15512.1	16597.5	13037.1	13247.8	Nucleoside and nucleotide analogues	Unclassified
Quercetin 3-xylosyl-(1->6)-glucoside	neg	52509.5	33590.9	83173.1	36227.1	112203	81219.3	3.70614e-06	3.70614e-06	3.70614e-06	3.70614e-06	3.70614e-06	3.70614e-06	Flavonoids	Flavonoid glycosides
Calamendiol	pos	73299.7	64458.1	75517.1	57722.3	63490.4	60329.3	83006.1	79897.5	71275.3	71040.7	72406.1	73774	Prenol lipids	Sesquiterpenoids
Citrusin E	pos	87725.4	77582.1	39394.8	100206	41445	46268.6	10547	3660.65	4536.81	7928.78	5512.62	9209.08	Organooxygen compounds	Carbohydrates and carbohydrate conjugates
Procyanidin	pos	98177.7	105536	32625.7	66559.1	40324.9	48058.6	12689.2	28532.8	19948.7	14628.9	20851	18674.5	Flavonoids	Biflavonoids and polyflavonoids
L-2-Amino-3-(1-pyrazolyl)propanoic acid	pos	59558.4	88932.1	72746.4	62474.5	56711.3	50135.8	302.934	466.109	1572.08	501.415	1346.53	1198.3	Carboxylic acids and derivatives	Amino acids, peptides, and analogues
Melleolide B	pos	99660.4	89645.3	41389.9	57069.1	49051.6	52332.9	3092.49	2743.8	2934.27	2861.74	2356.34	3797.59	Prenol lipids	Sesquiterpenoids
Betavulgaroside VII	neg	85786.5	66176.6	34989.2	59643	82815.1	59365.4	3.70614e-06	3.70614e-06	3.70614e-06	3.70614e-06	3.70614e-06	3.70614e-06	Prenol lipids	Terpene glycosides
Persiconin	pos	118500	98301.1	24264.8	66600.1	39544.5	40526.8	3.70614e-06	3.70614e-06	3.70614e-06	3.70614e-06	3.70614e-06	3.70614e-06	Flavonoids	Flavonoid glycosides
Phthalic acid	pos	59654.8	61760.8	76049.8	59956	61958.1	68247.8	80701.6	91219.9	81068.4	84091.5	84952.7	125540	Benzene and substituted derivatives	Benzoic acids and derivatives
(7'R,8'R)-4,7'-Epoxy-3'-methoxy-4',5,9,9'-lignanetetrol 9'-glucoside	neg	72490.8	70846.8	53116.1	53536.2	70867.7	65761.6	252796	448278	309330	316760	273438	255692	2-arylbenzofuran flavonoids	Unclassified
Dihydrocapsiate	pos	82493	48825.2	69470.7	44502.6	64327.3	74568	1005.77	699.569	644.579	788.407	888.285	707.657	Phenols	Methoxyphenols
Ineketone	pos	98634.2	51634.5	28728	60457.7	75873	67731.3	3.70614e-06	3.70614e-06	3.70614e-06	3.70614e-06	3.70614e-06	3.70614e-06	Prenol lipids	Diterpenoids
(R)-Marmin	pos	109510	91759.7	19351.3	65933.6	35898.5	59030.9	3.70614e-06	617.398	0.499969	3.70614e-06	1.48057	1493.95	Coumarins and derivatives	Unclassified
Ethylvanillin glucoside	neg	53700.6	52656.9	86607.3	55352	72669.7	60031	30275	21433.9	37365.6	48399.5	31541.8	18233.6	Organooxygen compounds	Carbohydrates and carbohydrate conjugates
Salviaflaside methyl ester	pos	54400.9	55417.6	95717.2	43738.4	70281.7	60995	5198.11	4492.42	5181.56	6384.6	4476.35	4858.83	Organooxygen compounds	Carbohydrates and carbohydrate conjugates
Phosphorylcholine	pos	94548.3	81936.9	41508.7	60933.5	48291.2	50397.7	264538	279289	276195	272529	259066	265610	Organonitrogen compounds	Quaternary ammonium salts
Malabaricano	pos	71509.9	35102	111481	48849.9	30897.9	79111.1	3.70614e-06	3.70614e-06	3.70614e-06	3.70614e-06	3.70614e-06	3.70614e-06	Furanoid lignans	Tetrahydrofuran lignans
4-tert-Butylphenyl salicylate	pos	99186.9	88886.7	23177.8	77354.9	34693.6	51130.5	3.70614e-06	3.70614e-06	3.70614e-06	3.70614e-06	3.70614e-06	3.70614e-06	Depsides and depsidones	Unclassified
Sucrose 1',4'-(4,4'-dihydroxy-3,3'-dimethoxy-b-truxinate)	neg	53140.4	48654.6	90325.3	59382.2	62128.6	60109.5	3.70614e-06	18.2494	3.70614e-06	3.70614e-06	365.62	3.70614e-06	Stilbenes	Stilbene glycosides
(R)-Heraclenol 2'-(3-methylbutanoate)	pos	62163.5	59395.6	67243.3	54074.2	69506.2	61041.6	542304	536213	533885	576288	486373	529593	Coumarins and derivatives	Furanocoumarins
Isovitexin 4',7-diglucoside	pos	16692.7	36373.4	62931.7	61450	156931	36746.1	3.70614e-06	3.70614e-06	3.70614e-06	3.70614e-06	3.70614e-06	3.70614e-06	Flavonoids	Flavonoid glycosides
Hydroxytyrosol 1-O-glucoside	neg	57098.6	52110.4	74974.3	53409.5	77298.5	55045.9	564069	442729	467843	392141	444028	440375	Organooxygen compounds	Carbohydrates and carbohydrate conjugates
1-O-Sinapoylglucose	pos	96019.5	99496.4	11806.2	91658.6	39237.9	31088.1	921.291	98.2761	318.537	647.212	119.522	617.198	Cinnamic acids and derivatives	Hydroxycinnamic acids and derivatives
(4R,5S,7R,11S)-11,12-Dihydroxy-1(10)-spirovetiven-2-one 11-glucoside	neg	58473.3	47465.4	74028.4	47148.4	86269.4	53089.9	5328.22	8163.06	6197.55	3462.58	6689.19	3085.18	Prenol lipids	Terpene glycosides
Oxidized glutathione	pos	86413.3	88310.1	20861.9	99885	26629.8	43439.3	3.70614e-06	3.70614e-06	3.70614e-06	3.70614e-06	3.70614e-06	3.70614e-06	Carboxylic acids and derivatives	Amino acids, peptides, and analogues
Carissanol	pos	77053	77147.8	48252.3	55120.2	49804.4	57864.6	182799	271358	221164	206847	189147	182667	Furanoid lignans	Tetrahydrofuran lignans
Zeanoside C	pos	73329.5	76089.1	43959.5	56350	46302.9	68150.8	3.70614e-06	3.70614e-06	3.70614e-06	3.70614e-06	3.70614e-06	3.70614e-06	Benzoxazines	Unclassified
Franguloside	pos	53363.7	67794.1	63603.4	44299.2	77092.8	53687	4969.78	3275.18	11025.5	3854.4	2933.36	2391.55	Anthracenes	Anthraquinones
Quercetin 4',7-diglucoside	pos	50033.6	57909.1	86149.2	48896.7	60339	56140.9	2812.2	5080.7	2378.17	2087.44	2073.4	951.213	Flavonoids	Flavones
Dihydrojasmonic acid	pos	69424.9	58286.2	59076.6	44870.7	64608.5	62483.6	39100.4	37500.1	34252.2	37061.1	33695.6	34424.3	Fatty Acyls	Lineolic acids and derivatives
Kelampayoside A	neg	51522.4	59705.6	78247.2	52832	66014.1	50332.5	1.84683e+06	1.92061e+06	1.90872e+06	1.78696e+06	1.65968e+06	1.64068e+06	Organooxygen compounds	Carbohydrates and carbohydrate conjugates
beta-Glucogallin	neg	81088.5	62345.9	56418.6	45996.8	44108.3	68255.2	1919.96	328.191	610.027	408.762	243.579	755.15	Tannins	Unclassified
Epicatechin-(4beta->6)-epicatechin-(2beta->7,4beta->8)-epicatechin	pos	75874.9	82745.1	41566.6	55430.6	46406	55263.9	24704.3	57879.5	28228.9	33454	37570.3	41870.1	Flavonoids	Biflavonoids and polyflavonoids
Araliacerebroside	pos	45077.5	20140.8	74384.1	44684.5	96341.6	74886.4	55469.7	47104.2	123056	174248	144901	153838	Sphingolipids	Glycosphingolipids
Quercetin 3-arabinoside 7-glucoside	pos	47989.7	29170.1	75223.5	30828.3	97186.6	74237.5	3.70614e-06	3.70614e-06	3.70614e-06	3.70614e-06	3.70614e-06	3.70614e-06	Flavonoids	Flavonoid glycosides
(S)-Nerolidol 3-O-[a-L-rhamnopyranosyl-(1->4)-a-L-rhamnopyranosyl-(1->6)-b-D-glucopyranoside]	neg	45853.3	45901.2	72813.3	54068.3	80264.2	53146.1	2281.92	3.70614e-06	1501.08	3.70614e-06	1471.44	1117.88	Organooxygen compounds	Carbohydrates and carbohydrate conjugates
10-Hydroxymelleolide	pos	64296.4	52129	101672	37666.5	47267.3	47845.1	266.075	773.908	592.116	3.70614e-06	3.70614e-06	3.70614e-06	Prenol lipids	Sesquiterpenoids
Delta 8,14 -Sterol	pos	44075.3	37955.7	92198.9	53952.1	67546.4	54373.7	79262.5	104900	97813.5	142636	206042	102777	Sterol Lipids	Sterols
Matsutakic acid A	pos	58977.3	55335.4	67361.2	50325	59410.3	57671.8	75758.6	68666.4	69510.1	70032.7	69255.1	72547.1	Hydroxy acids and derivatives	Medium-chain hydroxy acids and derivatives
Junosmarin	pos	79668.3	82176.7	35687.4	54640.8	42584.1	52536.8	57707.1	105450	93621	75292.7	67016.5	66997	Coumarins and derivatives	Pyranocoumarins
gamma-Glutamylaspartic acid	pos	18755.6	69437.8	43067.5	63105.6	72985.9	78345.1	85234.6	70410.7	86915.9	37409.8	74174.1	83322.7	Carboxylic acids and derivatives	Amino acids, peptides, and analogues
Proanthocyanidin A1	pos	73281.4	57431.9	48983.6	48821.4	46107.6	69194.7	2165.33	702.995	3.70614e-06	3.70614e-06	1454.39	422.917	Flavonoids	Biflavonoids and polyflavonoids
(1S,2S,4R,8S)-p-Menthane-1,2,8,9-tetrol 2-glucoside	neg	46045.4	40227.8	85397.9	54164.3	65608.6	50266.6	194983	139229	155167	125935	130676	138804	Prenol lipids	Terpene glycosides
Foeniculoside VIII	neg	41632.9	37977.6	79359.2	48495.5	74051.3	56031.9	519922	511900	563678	464416	461291	515734	Organooxygen compounds	Carbohydrates and carbohydrate conjugates
3-O-Caffeoyl-1-O-methylquinic acid	pos	79380	88381.5	15260.3	99153.6	31692.5	23183.8	3.70614e-06	3.70614e-06	3.70614e-06	3.70614e-06	3.70614e-06	431.094	Organooxygen compounds	Alcohols and polyols
beta-D-Glucopyranosyl-11-hydroxyjasmonic acid	pos	59022.4	49632.1	72233.5	48666.9	57178.3	50004.6	3956.05	3896.67	3193.4	3939.65	4168.13	1632.1	Fatty Acyls	Fatty acyl glycosides
Proanthocyanidin A2	pos	82333.9	94483.3	22360.3	56182.9	31532.1	49077.9	15896.5	31310.3	19897.5	20487.4	25229.2	22509.6	Flavonoids	Biflavonoids and polyflavonoids
(S)-[8]-Gingerol	neg	92926.9	65826.8	11020	57589.2	30483.5	76653.6	3.70614e-06	3.70614e-06	3.70614e-06	3.70614e-06	3.70614e-06	3.70614e-06	Phenols	Methoxyphenols
Nordihydrocapsiate	pos	57182.6	51634.4	64107.9	50778.8	55305.9	54086.7	72268.6	69382.3	64610.9	65644.8	67871.7	67252.5	Phenols	Methoxyphenols
Blumealactone B	pos	115576	95005.5	10927.9	34827.8	34975.5	41491.7	0.0112268	4.11928	1.64855	3.70614e-06	17.5162	3.70614e-06	Prenol lipids	Terpene lactones
2-Aminoheptanedioic acid	pos	65669.2	58821.8	37738	65542.1	44820.2	59901.9	1662.18	1051.46	1606.46	1697.98	1610.09	876.937	Carboxylic acids and derivatives	Amino acids, peptides, and analogues
Crispanone	pos	58507.5	53983.8	54235.1	38726	67787.8	58383.1	1957.69	1104.24	1354.01	2042.16	814.826	1172.01	Prenol lipids	Sesquiterpenoids
Phaseolic acid	neg	58398.3	63628.6	53259.6	57170	45414.4	53455.2	2628.13	3931.9	2371.16	2823.66	2846.74	2430.75	Keto acids and derivatives	Medium-chain keto acids and derivatives
Obtusilactone A	pos	52592.7	49765.1	88405	39198.2	53133.1	48208.6	516.011	1846.52	1364.47	1236.75	667.206	990.932	Tetrahydrofurans	Unclassified
Bn-NCC-1	neg	69947.3	127710	9366.65	72401.3	25760.8	23896.3	9507.15	16803.9	15499.4	17116.9	14033.6	16328.8	Tetrapyrroles and derivatives	Unclassified
(2E,6E,9xi)-Farnesol	pos	47909	37752.5	78514.6	52555.3	52739.7	58508.6	2634.86	2392.25	2547.7	2016.28	2675.25	1446.45	Prenol lipids	Sesquiterpenoids
Kanzonol V	neg	41045.3	47513.1	76710.9	42906	62701.2	56686.4	2299.59	2955.72	2375.27	3018.58	2095.53	1932.35	2-arylbenzofuran flavonoids	Unclassified
Tavulin	pos	58802.6	49361.1	59687.4	45528.7	55764	58159.2	5105.81	3921.83	5297.94	6310.7	4632.52	6387.78	Prenol lipids	Terpene lactones
(-)-Epicatechin 3'-O-glucuronide	neg	57658.8	52921.3	36331	66241	54916.6	58493	3519.53	1061.13	2924.64	2100.78	4818.14	2607.69	Isoflavonoids	O-methylated isoflavonoids
5'-Methylthioadenosine	pos	44868.6	41214.3	43671.7	44348	56328.8	95357	21835.5	22920	30322.6	22348.4	26859.4	37430.9	5'-deoxyribonucleosides	5'-deoxy-5'-thionucleosides
Suspensolide F	neg	74760.7	88111.1	26200.6	50302.9	37253.8	48838.6	1453.81	1743.28	1611.31	2695.63	1558.36	1389.43	Prenol lipids	Terpene glycosides
4-Acetamidobutanoic acid	pos	94755.5	46303.8	54967.2	46952	33042.4	48908.8	655.642	730.034	652.031	233.523	504.895	878.044	Carboxylic acids and derivatives	Amino acids, peptides, and analogues
Pulmatin	pos	42321.3	76294.6	70755.7	34259.4	57047.5	44178.9	4287.86	4915.03	4263.8	1999.37	4488.44	4804.39	Anthracenes	Anthraquinones
1-O-p-Coumaroyl-(b-D-glucose 6-O-sulfate)	neg	82594	76931.9	19238.2	57155.3	45921.5	42914.7	3.70614e-06	3.70614e-06	3.70614e-06	3.70614e-06	3.70614e-06	3.70614e-06	Cinnamic acids and derivatives	Hydroxycinnamic acids and derivatives
Eriodictin	pos	82685	74385.8	44509.7	40715.6	40419.6	41591.2	1.30702e+06	2.88342e+06	1.57602e+06	807131	1.89339e+06	1.36523e+06	Flavonoids	Flavonoid glycosides
5'-Deoxyadenosine	pos	82346.7	40603	39667.4	41567.5	52551.1	66847.8	1673.69	1396.52	1698.44	1800.13	1258.36	1745.58	5'-deoxyribonucleosides	Unclassified
Rutacultin	pos	7642.32	8448.41	6465.75	3785.32	6046.37	291162	3.70614e-06	3.70614e-06	269.624	495.205	3.70614e-06	3.70614e-06	Coumarins and derivatives	Unclassified
9-Hydroxy-4-methoxypsoralen 9-glucoside	neg	25704.9	24005.2	111993	31298	75482.4	54198.3	3.70614e-06	3.70614e-06	3.70614e-06	3.70614e-06	3.70614e-06	3.70614e-06	Coumarins and derivatives	Coumarin glycosides
Kaempferol 3-gentiobioside 7-rhamnoside	neg	20193.3	36575	45647.4	59852.1	129640	28659.8	3.70614e-06	301.828	28.179	3.70614e-06	3.70614e-06	3.70614e-06	Flavonoids	Flavonoid glycosides
Isorhamnetin 7-glucoside	pos	38609.9	41778	74007.7	52437.7	61283.7	51187.2	8402.66	29139.4	3010.87	1632.87	7935.27	1668.61	Flavonoids	Flavonoid glycosides
Piceatannol 4'-galloylglucoside	pos	110930	53485.5	15663.3	74716	30383	33156.3	1774.99	1923.54	1870.26	1554.95	1744.8	2048.66	Stilbenes	Stilbene glycosides
trans-Resveratrol 3-O-glucuronide	neg	57940.8	62727.9	50350.4	56849.9	45110.2	45062.5	1.14802e+06	1.37486e+06	1.42005e+06	1.16055e+06	1.20064e+06	1.44812e+06	Stilbenes	Stilbene glycosides
Tanacetol A	neg	42203.6	62372.3	84517.1	36102.9	46301.8	46252.4	68242	47478.8	69716.8	70449.9	125633	79950.6	Prenol lipids	Sesquiterpenoids
Eriojaposide A	neg	44414.4	48429.6	62321	44052.3	63170.5	54491.1	91697.6	60932.3	86645	85003.6	71026.7	65745.8	Fatty Acyls	Fatty acyl glycosides
L-Cyclo(alanylglycyl)	pos	58717.6	74011.8	49203.5	48560.4	34307.4	51391.1	13689.3	16295.5	14953.5	11398.6	10926.3	15151.7	Carboxylic acids and derivatives	Amino acids, peptides, and analogues
3-Hydroxy-1,10-bisaboladien-9-one	pos	48208	39191.6	70520.6	50745.5	53807.3	53169.1	4843.2	10899.8	4862.85	2496.73	7265.8	3540.58	Prenol lipids	Sesquiterpenoids
Secoisotetrandrine	pos	29540.1	34765.6	105276	42077.1	59790.8	42941.4	8707.64	6306.54	3.70614e-06	4923.8	6440.76	2064.25	Isoquinolines and derivatives	Benzylisoquinolines
Corchoionoside B	neg	74604.2	66270.6	31392.2	56047.6	39108.9	46446.7	353.419	2942.59	609.607	313.109	302.824	399.793	Fatty Acyls	Fatty acyl glycosides
3-Hydroxy-4-butanolide	pos	42224.9	36041.8	65452.2	42614.4	65985.7	59935	14404.8	11526.8	14201.3	12098.5	12730.4	13458.5	Organooxygen compounds	Carbohydrates and carbohydrate conjugates
Lucidenic acid G	pos	40300.4	51524.9	79070.2	45293.9	55515.9	40420.7	38100.8	46263.2	32388.4	35921.6	44277.3	28706.7	Prenol lipids	Triterpenoids
Linalyl cinnamate	pos	48674.4	50478.6	58001.5	43178.7	55332.4	55657.8	1144.24	525.817	635.825	636.875	713.94	438.001	Cinnamic acids and derivatives	Cinnamic acid esters
Chrysin 7-[rhamnosyl-(1->4)-glucoside]	neg	48683.6	33541	72309.9	48837.7	60546.3	45302.1	3.70614e-06	339.886	634.353	3.70614e-06	374.308	3.70614e-06	Flavonoids	Flavonoid glycosides
Ginsenoyne D	neg	46630.5	41587.8	62802.1	45780.7	52721.5	58888.8	257.208	3.70614e-06	215.704	735.018	3.70614e-06	3.70614e-06	Fatty Acyls	Fatty alcohols
Neryl rhamnosyl-glucoside	neg	51188	37920.5	92071.4	42310	43405.1	40574.9	5889.94	15123.2	8738.18	4893.89	9664.16	4973.87	Prenol lipids	Terpene glycosides
6'-O-Formylmarmin	pos	58043.3	58227.1	38048.8	54448.7	49450	48428.3	938430	894647	969404	1.06496e+06	850829	1.03217e+06	Coumarins and derivatives	Unclassified
D-erythro-L-galacto-Nonulose	pos	45119.9	28516.4	82619.9	30417.8	77427.9	41537.4	15482.6	17552.3	14893.8	15505.1	21355.2	14997.9	Organooxygen compounds	Carbohydrates and carbohydrate conjugates
Cinncassiol D3	neg	88228.4	51543.8	21108.3	54340.7	36544.7	52393.9	3.70614e-06	3.70614e-06	3.70614e-06	3.70614e-06	3.70614e-06	3.70614e-06	Prenol lipids	Sesquiterpenoids
Salviaflaside	neg	37181.3	39529.1	83277.6	41705	54079.9	47797	3.70614e-06	3.70614e-06	3.70614e-06	3.70614e-06	3.70614e-06	3.70614e-06	Organooxygen compounds	Carbohydrates and carbohydrate conjugates
Oryzalexin E	pos	54205.1	56047.2	50136.8	46388.6	54096.5	42437.8	1016.06	1274.61	2369.18	2727.81	2756.53	2395.96	Phenanthrenes and derivatives	Hydrophenanthrenes
gamma-Glutaminyl-4-hydroxybenzene	pos	53458.3	53301.8	58871.2	47138.9	45051	43382.3	246.037	218.564	130.09	177.414	119.373	265.3	Carboxylic acids and derivatives	Amino acids, peptides, and analogues
Veranisatin C	pos	56370.8	69422.5	38038.9	50566.4	41998.9	44590.6	6037.22	4971.69	3081.08	3749.16	4171.15	3037.47	Prenol lipids	Terpene lactones
Maesopsin 6-glucoside	neg	52668.1	51160.3	71298.2	44384.7	41473.3	36024.2	3.62435e+06	7.55622e+06	4.38866e+06	2.49986e+06	4.65338e+06	3.93793e+06	Flavonoids	Flavonoid glycosides
Cinncassiol C3	pos	90015	59412.4	16292.3	52915.9	27942.2	49641.9	3.06562	3.70614e-06	3.70614e-06	3.70614e-06	3.70614e-06	3.70614e-06	Prenol lipids	Sesquiterpenoids
Anhydrocinnzeylanine	pos	84612.1	68639.5	18909.4	55041.4	27037.6	41742.2	1711.57	3.70614e-06	2096.23	1013.7	933.227	1680.09	Prenol lipids	Terpene lactones
2-Methylpropyl glucosinolate	neg	45343.7	43867.1	55563.1	50571.5	48296.3	51857.5	47467.3	49973.6	54029.7	53535.9	53297.4	57672	Organooxygen compounds	Carbohydrates and carbohydrate conjugates
Sedanonic acid	pos	36676.1	41315.3	69116.2	51600.9	45516.5	51003.9	6954	6240.9	6820.85	6640.11	6122.76	5982.88	Keto acids and derivatives	Gamma-keto acids and derivatives
alpha-Ketoisovaleric acid	pos	55148.7	57707	45920.1	51115.3	41516.2	42056.3	15550.6	12459.6	13178.3	14528.5	13617.5	18547.7	Keto acids and derivatives	Short-chain keto acids and derivatives
2-Phospho-D-glyceric acid	neg	34778.3	41758.4	77714.2	41601.7	48602.6	48967.9	2611.21	2740.92	3669.97	5025.12	2789.42	2536.99	Organooxygen compounds	Carbohydrates and carbohydrate conjugates
Azaleatin 3-glucoside	neg	34920.7	36145	67582.6	49011.9	56923.8	48222.3	12921.8	47173.2	5278.53	3062.94	10069.7	4256.39	Flavonoids	Flavonoid glycosides
Oryzalide B	neg	76118.4	81453.3	17499.2	45434.4	36164.7	35440.3	3.70614e-06	3.70614e-06	3.70614e-06	3.70614e-06	3.70614e-06	3.70614e-06	Prenol lipids	Terpene lactones
cis-Resveratrol 3-sulfate	pos	73720.8	74602.6	15667.6	61870.4	31965.1	34205.4	3.70614e-06	3.70614e-06	3.70614e-06	3.70614e-06	3.70614e-06	3.70614e-06	Stilbenes	Unclassified
Genipin	pos	50053	45808.6	58425.7	47706.3	48363.4	41518	38018.8	37085.8	35445.6	38746.5	34074.7	32095.4	Prenol lipids	Monoterpenoids
4,4'-Dihydroxy-5,5'-diisopropyl-2,2'-dimethyl-3,6-biphenyldione	pos	109915	78229	8147.54	30483.4	28863.2	35220.1	3.70614e-06	3.70614e-06	3.70614e-06	3.70614e-06	3.70614e-06	3.70614e-06	Prenol lipids	Quinone and hydroquinone lipids
Epilubimin	pos	44274.2	37090.2	66379.1	44110.9	49852	48980.5	22027.4	26852	20652.5	15487.7	22570.7	15886.5	Prenol lipids	Sesquiterpenoids
Verimol D	pos	71770.5	76432.9	16712.7	53124.8	28020.2	44576.3	374.899	3.70614e-06	107.811	3.70614e-06	3.70614e-06	3.70614e-06	Stilbenes	Unclassified
Dihydromelilotoside	neg	43794.3	44610.4	52908.4	43526.3	61584	43180.4	4522.98	3580.26	3889.77	3538.11	4230.67	3875.23	Organooxygen compounds	Carbohydrates and carbohydrate conjugates
Tsugaric acid C	pos	28313.1	33496.2	102912	37604.9	51888	34407.3	3.70614e-06	3.70614e-06	1260.39	862.486	680.204	3.70614e-06	Prenol lipids	Triterpenoids
Curcumadiol	pos	46707.7	37888.7	65617.1	43359.8	50049.1	43430.1	3585.67	3963.41	3042.77	3052.11	3595.56	3041.31	Prenol lipids	Sesquiterpenoids
Isolariciresinol 9-O-beta-D-glucoside	neg	55703.7	41319.6	46045.3	38686.3	56066.9	48810.2	866980	919151	1.00435e+06	891960	863007	912932	Lignan glycosides	Unclassified
N-Carbamoylputrescine	pos	46901.7	11660	121144	20852.1	62126.3	23687.9	3728.32	3182.01	2672.56	584.264	2278.41	1456.1	Carboximidic acids and derivatives	Carboximidic acids
2,10-Bisaboladiene-1,4-diol	pos	43408.2	36836.9	62688	46794.3	46238.1	50170.6	1495.17	2643.47	1908.85	1472.66	2304.25	1818.76	Prenol lipids	Sesquiterpenoids
Riboflavin	neg	31384	38757.5	68858.7	41619	56819.3	48118.4	2096.87	64912.7	54754.4	64016.6	52218.3	63610.4	Pteridines and derivatives	Alloxazines and isoalloxazines
N1-trans-Feruloylagmatine	pos	56802.3	46486.5	44145.3	43333.4	45600.7	48482.9	656846	625447	684200	732698	606531	727691	Cinnamic acids and derivatives	Hydroxycinnamic acids and derivatives
Cinnamyl alcohol	pos	49078.1	45514.3	55496.8	41256.6	45851.5	47317.1	59491.6	59481.8	53643	55157.7	55579.9	59183.5	Cinnamyl alcohols	Unclassified
Sphingosine	pos	39043.1	40829.8	50814.7	26383.4	87465.5	39808.3	18757.7	17313	16145.5	15476.9	15106.7	16446.1	Organonitrogen compounds	Amines
Prunitrin	pos	54576.8	44964.6	54491.3	38864.6	42559.8	44868.8	56662.9	54485.2	51330.1	49675.4	50258.6	49791.2	Isoflavonoids	Isoflavonoid O-glycosides
Methyl cinnamate	pos	50389.5	45688.7	49988.5	41965.9	47148.5	45023.4	514976	634765	555197	468591	533979	465196	Cinnamic acids and derivatives	Cinnamic acid esters
Frenolicin B	pos	43230.5	21684	77530.4	25388.5	71470.5	39797.7	3.70614e-06	3.70614e-06	3.70614e-06	3.70614e-06	3.70614e-06	3.70614e-06	Isochromanequinones	Benzoisochromanequinones
1-Methoxy-1-(2,4,5-trimethoxyphenyl)-2-propanol	pos	45200.7	39669.9	55762	37685.4	52299.8	47864.1	806988	554809	715072	868686	667647	889259	Benzene and substituted derivatives	Phenylpropanes
Limocitrol	pos	27973.9	32011.8	90601.6	30269.7	54286.1	43238.7	3.70614e-06	3.70614e-06	3.70614e-06	3.70614e-06	3.70614e-06	3.70614e-06	Flavonoids	Flavones
Sarcostin	pos	41411.8	35778.5	67960.1	44779.6	43175.6	44853.3	818.908	1820.88	843.039	112.762	1325.38	602.801	Unclassified	Unclassified
Sanguinarine	pos	82027.6	73043.3	14233	37425.9	25815	45039.7	3365.18	4637.67	4167.06	4234.22	4887.68	5863.87	Benzophenanthridine alkaloids	Quaternary benzophenanthridine alkaloids
Dihydrozeatin-9-N-glucoside	pos	58258.1	55897.9	35912.9	47873.1	36749.3	42495.4	11239.8	7744.09	10732.7	11827.7	12025	9745.27	Organooxygen compounds	Carbohydrates and carbohydrate conjugates
Prenyl glucoside	neg	35780.6	34758	70798.7	42378.4	47289.4	45239.9	207.229	149.688	497.772	3.70614e-06	637.555	213.402	Fatty Acyls	Fatty acyl glycosides
(2E,4E,7R)-2,7-Dimethyl-2,4-octadiene-1,8-diol 8-O-b-D-glucopyranoside	pos	114467	29815.9	58623.4	15910.5	31261.5	25014	775.205	2256.09	3417.38	2179.42	2602.46	1449.85	Fatty Acyls	Fatty acyl glycosides
Luteolin 6-C-glucoside 8-C-arabinoside	pos	34657.4	40055	76086.1	40627	44154.6	39456.2	3.70614e-06	2454.04	187.42	3.70614e-06	2506	275.655	Flavonoids	Flavonoid glycosides
Oleuroside	neg	40714.8	34368.7	53886.5	40145.1	58718.1	47132.3	155488	260439	232295	174534	184815	170038	Prenol lipids	Terpene glycosides
Moringyne	neg	41922.8	60652.7	54843	43091.9	40270.7	33018.9	16369.4	10624.8	18643.5	13705.8	13448.6	11343.6	Organooxygen compounds	Carbohydrates and carbohydrate conjugates
2-O-Acetylarbutin	neg	63238.7	50292.9	36369.1	38473.9	43402.9	41630.8	150.983	36.5414	49.8909	33.4981	29.4785	13.6699	Organooxygen compounds	Carbohydrates and carbohydrate conjugates
Syringic acid	neg	32280.4	41029.4	56558.4	41477.1	51779.9	49013.5	1554.52	1212.06	1488.25	1822.62	1214.97	1452.82	Benzene and substituted derivatives	Benzoic acids and derivatives
Doristerol	pos	118352	43188.9	38824.5	23292.5	25462.4	19726.5	72769.9	48068	36726.8	31242.3	31295.7	30125.8	Steroids and steroid derivatives	Cholestane steroids
Myricanol 5-beta-sophoroside	neg	41821.9	38240.5	48847.1	35399.1	56795.7	46319.3	3.70614e-06	3.70614e-06	3.70614e-06	3.70614e-06	3.70614e-06	3.70614e-06	Diarylheptanoids	Cyclic diarylheptanoids
Taxifolin 3-arabinoside	neg	40516.4	31251.4	37478.4	48443.2	47908.5	61605.5	3.70614e-06	3.70614e-06	3.70614e-06	3.70614e-06	3.70614e-06	3.70614e-06	Flavonoids	Flavonoid glycosides
Allantoic acid	pos	30503.4	43071.5	70852.6	40577.8	40903.5	40948	3.70614e-06	3.70614e-06	3.70614e-06	3.70614e-06	3.70614e-06	3.70614e-06	Carboxylic acids and derivatives	Amino acids, peptides, and analogues
Eleutheroside B1	pos	35655.7	32202.6	66960.7	39500.6	43909.5	47867.4	5179.81	9494.89	5225.57	9719.88	4322.61	4952.16	Coumarins and derivatives	Coumarin glycosides
L-trans-4-Methyl-2-pyrrolidinecarboxylic acid	pos	49644.6	55455.1	41023	46765.3	29531.1	40823.2	1834.23	1409.61	1752.89	1728.49	1495.08	2376.71	Carboxylic acids and derivatives	Amino acids, peptides, and analogues
(-)-erythro-Anethole glycol 2-glucoside	neg	48435.9	73661.3	23767.3	58836.4	28164.6	29815.7	13183.2	12072.9	12160.1	10595.8	15384.9	9101.56	Organooxygen compounds	Carbohydrates and carbohydrate conjugates
D-Citronellol	neg	43370.2	42677.5	50648.3	41770.8	44216.4	39952	57157	57192.8	55628.6	54451	56838.4	54893.5	Prenol lipids	Monoterpenoids
Cofaryloside	neg	64128.7	50174.3	28534.5	49574	32927.4	37281.9	1103.46	3.70614e-06	3.70614e-06	673.571	598.252	3.70614e-06	Prenol lipids	Terpene glycosides
(3S,5R,6S,7E,9x)-7-Megastigmene-3,6,9-triol 9-glucoside	pos	31980.1	29166	50615.4	33938.5	78547.4	38368.9	251050	288359	270984	210410	271573	182371	Fatty Acyls	Fatty acyl glycosides
Nb-Feruloyltryptamine	neg	60827.5	59984.6	18546.9	49294.7	25213.6	48514.3	98.6381	75.7185	82.5718	42.9817	89.7301	38.4673	Cinnamic acids and derivatives	Hydroxycinnamic acids and derivatives
L-N-(3-Carboxypropyl)glutamine	pos	45145.2	41962.6	44219.4	39646.2	43486.5	47755.1	3.70614e-06	3.70614e-06	3.70614e-06	3.70614e-06	57.0947	10.7407	Carboxylic acids and derivatives	Amino acids, peptides, and analogues
(S)-Verimol F	pos	68850.8	67763.7	16614	40986.1	26891.1	40435.4	3.70614e-06	3.70614e-06	3.70614e-06	3.70614e-06	3.70614e-06	3.70614e-06	Benzene and substituted derivatives	Diphenylmethanes
cis-Resveratrol 3-O-glucuronide	pos	52337.4	50609.5	50972.1	32391.5	38036.9	37178.4	1852.94	2054.86	594.426	1759.54	1192.02	1636.53	Stilbenes	Stilbene glycosides
Linocinnamarin	neg	64414	53553.1	24844.8	57177.6	32281	29031.4	0.828604	3.70614e-06	0.357267	7.58003	3.70614e-06	3.70614e-06	Organooxygen compounds	Carbohydrates and carbohydrate conjugates
Hericenone A	pos	51368.9	44065	37583.9	42279.1	46195.5	39735.1	497983	623930	628694	695877	457968	722024	Prenol lipids	Terpene lactones
(R)-3,7-Dimethyl-1,6-octadien-3-ol	pos	38112.5	45088.7	44777.3	42310.2	44468.4	46389.9	54215	52731	55362.3	44910.8	52848.8	56201.1	Prenol lipids	Monoterpenoids
Annosquamosin B	pos	26273.8	37210.5	81071.9	28851.8	48211.6	39363.7	1627.06	8712.46	6836.42	9052.81	8725.98	3455.93	Prenol lipids	Diterpenoids
Mulberrin	pos	64644	24212.3	75660.1	34118.3	28175.9	34044.6	3.70614e-06	3.70614e-06	3.70614e-06	3.70614e-06	3.70614e-06	3.70614e-06	Flavonoids	Flavones
8-Hydroxyluteolin 4'-methyl ether 8-glucoside	neg	59783.3	63411	18841.1	43095.8	30240.3	45252	6.59969	7.37891	3.70614e-06	3.70614e-06	3.70614e-06	7.2936	Flavonoids	Flavonoid glycosides
Physagulin E	neg	40118.6	41184.6	6721.9	105877	39521.6	26980.5	3.70614e-06	3.70614e-06	3.70614e-06	3.70614e-06	3.70614e-06	3.70614e-06	Steroids and steroid derivatives	Steroid lactones
ax-4''-Hydroxy-3-'-methoxymaysin	neg	32541.6	90145.2	10595	84515.2	26306.7	16069.5	1638.25	3005.87	3434.83	3779.53	2003.2	1842.07	Flavonoids	Flavonoid glycosides
Dihydrodaidzein	pos	32310.7	12537.7	12402.9	25586.8	23944.6	153298	2784.53	1207.72	3623.08	6818.3	6548.26	2335.13	Isoflavonoids	Isoflavans
MS 3	pos	36596.9	38757	48351.7	37277.8	48473	48601.8	621790	788707	682932	702867	603326	621023	Depsides and depsidones	Unclassified
Brassinolide	pos	60599.2	64163.4	36673.6	31126.7	33479.6	31716	4720.56	1865.61	2387.07	3275.53	3963.07	2664.78	Steroids and steroid derivatives	Steroid lactones
Oenanthoside A	neg	36472.1	38547.9	54855.9	37746.7	48776.5	38957.7	3.70614e-06	3.70614e-06	3.70614e-06	3.70614e-06	3.70614e-06	3.70614e-06	Organooxygen compounds	Carbohydrates and carbohydrate conjugates
Ganoderic acid W	pos	23455.9	26610.1	60777.4	46004.7	50703.3	47510.8	3.70614e-06	3.70614e-06	3.70614e-06	3.70614e-06	3.70614e-06	3.70614e-06	Prenol lipids	Sesterterpenoids
4,7-Megastigmadien-9-ol	pos	19368.8	49894.7	38777.8	43247.9	46767.3	54491.7	66449.2	59409.9	74848.6	36156.5	54229.4	68644.5	Prenol lipids	Sesquiterpenoids
3'-O-Methyl-(-)-epicatechin 7-O-glucuronide	pos	40551.7	46625.7	59287.6	34998.8	39127.2	31133.3	612101	931183	545531	474465	526697	563588	Flavonoids	Flavonoid glycosides
Formononetin 7-(6''-methylmalonylglucoside)	neg	56910.2	38306	25508.7	66251.8	37316.5	27406.4	1461.64	1597.71	1670.49	2273.26	2109.85	1825.99	Isoflavonoids	Isoflavonoid O-glycosides
cis-p-Coumaric acid 4-[apiosyl-(1->2)-glucoside]	neg	31997.3	38609.9	57578	43553.3	42570.6	37298.9	15880.2	21189	15495.9	15839.4	15267.5	13006.8	Organooxygen compounds	Carbohydrates and carbohydrate conjugates
9,10,13-TriHOME	pos	36756	36112.3	50650	36588.1	37963	53537.9	2597.11	2996.37	2947.63	4709.67	3390.05	1740.59	Fatty Acyls	Fatty acids and conjugates
Methionine sulfoxide	pos	32332.4	28812.2	70099.7	37117.5	47607.5	35382.6	2632.69	1971.55	605.08	3.70614e-06	2291.82	1665.91	Carboxylic acids and derivatives	Amino acids, peptides, and analogues
Zingiberenol	pos	20986.7	50562.2	38271.2	41408.4	47948	50387.6	65800.7	44002.2	62935.6	31442.3	62421.4	53706.5	Prenol lipids	Sesquiterpenoids
Dihydrojasmone	pos	42553.5	37676.2	48464.5	36089.8	42245.4	40502.4	53179.2	49536.1	49155	50464.8	50214.4	50129.2	Organooxygen compounds	Carbonyl compounds
3-(4-Methoxyphenyl)-2-propenal	neg	56362.9	42188.7	27000	46589.2	36107.3	39164.5	1352.99	1721.24	1680.11	1517.94	1801.53	1700.93	Cinnamaldehydes	Unclassified
3-Hydroxy-beta-ionone	pos	39801.9	35504.5	44114.1	33438	52243.4	41046.5	203502	150848	184645	202499	168864	185096	Prenol lipids	Sesquiterpenoids
Diethyl L-malate	neg	48353.6	63461.7	20141.3	49312.8	16521.8	48311.7	130.697	295.891	3.70614e-06	117.573	115.703	162.635	Hydroxy acids and derivatives	Beta hydroxy acids and derivatives
Cichoriin	pos	27080	36785.2	68269	29520.6	43911.6	40361.5	56152.1	173894	45723.1	20646.8	60041.9	28668.4	Coumarins and derivatives	Coumarin glycosides
Dehydrozingerone	pos	56817	49281.5	26197.4	52404.8	30567.5	30656.4	17057.8	11262.5	15410	18822.4	13557.3	16773.5	Cinnamic acids and derivatives	Hydroxycinnamic acids and derivatives
Norepinephrine	pos	39788.5	41137.9	52459.9	35812.6	39591.3	37116.7	889.443	760.076	925.922	579.015	252.444	842.882	Phenols	Benzenediols
Foeniculoside VII	pos	33839.2	33824.9	54243.6	39547.7	42876.9	40734.2	24214.6	13945.6	15684	15852.6	19451.5	15341.5	Prenol lipids	Terpene glycosides
Nepetaside	neg	31154.1	25146	46418	49175.2	49040.1	41863.1	399009	532965	329827	298831	373644	217873	Prenol lipids	Terpene glycosides
alpha-Terpineol acetate	pos	41758.3	38591.8	46120.5	37888.7	39291.7	38115.1	51190.9	48558.4	46854.1	47289.5	48841.5	49915.8	Prenol lipids	Monoterpenoids
(-)-alpha-Bisabolol	pos	39796.9	36548.4	46460	37155.4	41448.7	39955.9	49139	49497.9	45564.5	49504.6	47946.6	48411.8	Prenol lipids	Sesquiterpenoids
Procyanidin B3	pos	62721.9	72729.4	15821	38364.8	19769.3	30544.6	4437.61	8249.8	5416.21	3523.8	7705.58	2345.42	Flavonoids	Biflavonoids and polyflavonoids
N-Didesmethyl-tamoxifen	neg	35770.7	29689.9	48309.9	35296.9	48927.7	40492.2	70134.3	36434.6	60556.6	56806.6	56301.1	53521.9	Stilbenes	Unclassified
Hydrocinchonine	pos	31413.6	31470.1	52088	36138.8	44373.8	42705.4	3.70614e-06	3.70614e-06	1089.97	1671.98	1716.04	436.098	Cinchona alkaloids	Unclassified
[8]-Paradol	pos	25373.5	31386.4	73647.5	30240.8	41527.2	35852.9	3.70614e-06	3.70614e-06	3.70614e-06	1046.56	992.002	192.1	Phenols	Methoxyphenols
Ethyl 3-(methylthio)propanoate	pos	22471.6	30271.9	70209.6	33472.6	45803.1	34797.1	159181	122630	137451	145222	126942	161196	Carboxylic acids and derivatives	Carboxylic acid derivatives
(R)-Isobyakangelicin 3'-glucoside	neg	51766.1	45829.4	19162.9	47417.8	28306	44283.3	45719.4	39016	48109.3	48697.7	45547.3	52040.7	Coumarins and derivatives	Furanocoumarins
Maslinic acid	neg	24078.5	37443.3	64228.2	40066.1	37399.4	32440.3	38408.9	35979.9	41281.7	65922.8	65489.3	23978.4	Prenol lipids	Triterpenoids
Dihydrogenistin	neg	32456.3	36699.5	63917.5	30493.7	39771.3	31541	390703	791836	411480	242463	370795	340519	Isoflavonoids	Isoflavonoid O-glycosides
9-O-Methylglyceofuran	pos	46208	29640.3	25739.4	83367.2	22105.8	26703.5	4588.84	2325.71	4343.07	5406.52	3346.93	5130.89	Isoflavonoids	Furanoisoflavonoids
Melleolide	pos	43389.7	41055.4	42508.2	32669.8	38380.9	35350.9	53619.2	35009.6	36844.6	39332.9	29108.5	37496.3	Prenol lipids	Sesquiterpenoids
Quercetin-3'-glucuronide	neg	30651.6	31568.7	61664.1	38431.9	38253.6	32293.8	3.70614e-06	3.70614e-06	3.70614e-06	3.70614e-06	3.70614e-06	3.70614e-06	Flavonoids	Flavonoid glycosides
Orotidine	neg	40797.7	40773.7	17632.6	65036.5	29155.9	39337.3	3.70614e-06	3.70614e-06	3.70614e-06	3.70614e-06	3.70614e-06	3.70614e-06	Pyrimidine nucleosides	Unclassified
Hordenine	neg	40430.5	35323	36980.7	28157.8	49084.7	40357.6	4282.9	3381.41	3753.08	5272.22	3315.61	4013.11	Benzene and substituted derivatives	Phenethylamines
Scutigeral	pos	11116.2	31500.6	41126.6	33127.8	64989.4	48007.1	3048.9	7604.94	12505.1	18029.1	14312.5	13009	Prenol lipids	Sesquiterpenoids
(3''-Apiosyl-6''-malonyl)astragalin	pos	86592.4	49065.1	5959.72	38494.5	14181.8	34013	3.70614e-06	3.70614e-06	3.70614e-06	3.70614e-06	3.70614e-06	3.70614e-06	Prenol lipids	Terpene glycosides
Caffeic acid 3-sulfate	neg	35991.2	36738	46551.1	37409.8	38148.9	33462.5	49032.8	49669.1	41843.5	45933.6	48695.4	44504.7	Cinnamic acids and derivatives	Hydroxycinnamic acids and derivatives
Isolariciresinol 4'-O-beta-D-glucoside	neg	32674.4	31317	57510.3	33914.4	41281	31298.6	22437.7	19962.7	20324.2	22083.4	18813.4	16472.7	Lignan glycosides	Unclassified
3,4-Dicaffeoyl-1,5-quinolactone	pos	39556.5	72990.8	2347.37	67812.1	23534.6	20997.4	3.70614e-06	256.376	3.70614e-06	3.70614e-06	3.70614e-06	3.70614e-06	Cinnamic acids and derivatives	Hydroxycinnamic acids and derivatives
1,4-Dimethyl-7-ethylazulene	neg	30058.3	32362.9	48129.8	31721.6	46675.5	37922.1	11571.1	6288.04	10186.1	14129.5	7926.81	7966.55	Prenol lipids	Sesquiterpenoids
2,5-Dimethyl-4-(1-pyrrolidinyl)-3(2H)-furanone	pos	46163.2	35872.6	43952.1	27504.6	34567.9	38770.7	50506.9	49154.1	35219.4	51008.7	46110.7	42656.7	Dihydrofurans	Furanones
Hydroxypyruvic acid	neg	36587.5	33524.2	45218.7	21610.9	42588.8	47159.4	3.70614e-06	3.70614e-06	3.70614e-06	3.70614e-06	3.70614e-06	3.70614e-06	Hydroxy acids and derivatives	Beta hydroxy acids and derivatives
Buntansin A	pos	36203.5	33629.6	50055.3	31795.6	38841.1	36111.3	70.9475	3.70614e-06	3.70614e-06	3.70614e-06	56.1733	3.70614e-06	Coumarins and derivatives	Unclassified
5alpha-Cholestane	pos	8805.38	34861.8	41505.8	33630	61565.6	46119.3	9662.64	19278.9	35133.3	33438.4	41790.8	40590.1	Steroids and steroid derivatives	Cholestane steroids
5alpha-Ethoxy-6beta-hydroxy-5,6-dihydrophysalin B	neg	29396.6	32090.9	39238.6	35767	49151.3	40791.3	229871	391828	351513	314894	272406	303222	Steroids and steroid derivatives	Physalins and derivatives
Isolariciresinol 9'-O-alpha-L-arabinofuranoside	neg	34423.9	35745.8	53313.9	30774.4	36170.4	35850.1	4.23946e+06	4.18456e+06	5.13049e+06	5.06316e+06	3.87744e+06	5.50783e+06	Lignan glycosides	Unclassified
Cinncassiol D4 2-glucoside	neg	49792.3	47799.4	18612.1	40125.6	23248.9	46219.2	1786.92	1083.39	1293.89	2346.29	2792.35	1148.5	Prenol lipids	Terpene glycosides
4-(2-Nitroethyl)phenyl primeveroside	neg	52947.7	54472.8	14832	38875.5	25221.9	39138.1	3.70614e-06	3.70614e-06	3.70614e-06	3.70614e-06	3.70614e-06	3.70614e-06	Organooxygen compounds	Carbohydrates and carbohydrate conjugates
Oxoadipic acid	neg	32627.6	34909.4	47775.9	34565.6	38216	37185.8	6473.66	4816.74	4896.5	6918.54	5611.13	5686.15	Keto acids and derivatives	Medium-chain keto acids and derivatives
Domesticoside	neg	30238.7	31784	51044.2	37853.1	39384.8	34545	50867.8	39454.3	47556.8	59706.7	44401.5	54267.9	Organooxygen compounds	Carbohydrates and carbohydrate conjugates
2,6,10-Trimethyldodecanoic acid	pos	37966.1	34265.9	44528.2	32915.4	37462.2	37029.3	47526.9	41790.9	43426.6	47310	46781	43999.4	Prenol lipids	Sesquiterpenoids
N-Feruloylaspartic acid	neg	15279.5	82088.9	45798.1	41141.1	22371.8	17477.2	155.082	441.428	518.741	503.219	346.072	334.977	Carboxylic acids and derivatives	Amino acids, peptides, and analogues
Trifolirhizin	neg	43159.8	25319	26852.1	46046.2	44213	38218.8	147.368	3.70614e-06	3.70614e-06	143.137	350.733	3.70614e-06	Isoflavonoids	Furanoisoflavonoids
3-Methyl-2-oxovaleric acid	pos	37307.2	31357.8	38591.6	36218.7	41827.9	37946	44749.7	39595.6	41814.3	51627.1	48133	46769	Keto acids and derivatives	Short-chain keto acids and derivatives
Dihydrocarvone	pos	35287.4	32140.7	44372.7	34060	37938.9	38602.2	103342	115323	93544.5	98158.4	98083	90060.1	Prenol lipids	Monoterpenoids
Clovin	pos	28442.1	31307.1	55079.9	32031.1	45382.8	29987.8	3.70614e-06	3.70614e-06	3.70614e-06	3.70614e-06	36.7747	3.70614e-06	Flavonoids	Flavonoid glycosides
Epigallocatechin-(4beta->8)-catechin	pos	50531.5	57073.1	18411.3	37147.1	24687.5	33242.1	7263.26	31517	10302.5	7877.67	15912.1	13500.5	Flavonoids	Biflavonoids and polyflavonoids
Cassiaside C	pos	33010.7	45006.6	38500	31745.3	36926.8	34851.1	1.13632e+06	708162	729931	917957	765117	863612	Prenol lipids	Sesquiterpenoids
Cinncassiol D1 glucoside	neg	56415.8	36986.6	24323.1	37870.7	27107	36655.4	3.70614e-06	3.70614e-06	3.70614e-06	3.70614e-06	3.70614e-06	3.70614e-06	Prenol lipids	Terpene glycosides
(3S,7E,9R)-4,7-Megastigmadiene-3,9-diol 9-[apiosyl-(1->6)-glucoside]	neg	28775.1	29565.7	39880.3	33773.8	49220.6	37773.4	688478	557275	666320	575958	624647	503676	Fatty Acyls	Fatty acyl glycosides
2-O-alpha-D-Galactopyranosyl-1-deoxynojirimycin	neg	41739.2	35568.9	21944.9	42804.5	34126.4	42261.7	909.775	886.507	1144.13	635.558	1098.47	3.70614e-06	Organooxygen compounds	Carbohydrates and carbohydrate conjugates
Dihydrozeatin-9-N-glucoside-O-glucoside	neg	27972.1	27862.2	47581.6	42489.2	36176.1	36335.2	150386	139758	149908	164314	131240	153220	Fatty Acyls	Fatty acyl glycosides
Isorubrofusarin 10-gentiobioside	neg	24570.2	38563.8	45585.3	38068.4	36531.8	34572.3	1.31769e+06	823306	948367	1.10304e+06	892519	1.01945e+06	Naphthopyrans	Naphthopyranones
Lubiminol	pos	33266.1	27407.7	50096.1	35161.3	36097.9	35648.3	4118.5	4273.95	3520.46	2946.21	2770.71	2106.96	Prenol lipids	Sesquiterpenoids
Glucoobtusifolin	neg	26388.9	27708.2	51971.4	38035.6	38515.8	33679.6	102.732	3.70614e-06	199.655	201.686	3.70614e-06	3.70614e-06	Anthracenes	Anthraquinones
6''-O-p-Coumaroyltrifolin	neg	41337	36629.6	30739.7	32284.9	29429.4	45640.1	3.70614e-06	607.95	3.70614e-06	3.70614e-06	200.621	3.70614e-06	Flavonoids	Flavonoid glycosides
Luteolin 7-methyl ether	pos	59324.8	64029	9486.11	21197.9	23489	37222.6	3.70614e-06	3.70614e-06	3.70614e-06	3.70614e-06	3.70614e-06	3.70614e-06	Flavonoids	O-methylated flavonoids
1,2-Anhydridoniveusin	pos	33296.5	33128.2	39382.9	32596.6	38490.1	37485.9	663741	601387	642906	707790	594485	687200	Fatty Acyls	Fatty acid esters
(E)-4'-Methylresveratrol 3-glucoside	neg	29476.3	35665.9	52088	35616	31467.8	29875.9	894.881	1851.91	1161.11	1501.92	2624.52	612.532	Stilbenes	Stilbene glycosides
3'-(2''-Galloylglucosyl)-phloroacetophenone	neg	33327.3	39693.9	15069.6	46205.8	35961.5	43516.3	3.70614e-06	3.70614e-06	3.70614e-06	3.70614e-06	3.70614e-06	3.70614e-06	Organooxygen compounds	Carbohydrates and carbohydrate conjugates
N5-Acetyl-N2-gamma-L-glutamyl-L-ornithine	neg	37961.3	55170.5	25505.2	37565.4	26772.3	29092.5	1370.57	1591.61	1777.77	2160.95	1324.51	2019.35	Carboxylic acids and derivatives	Amino acids, peptides, and analogues
Phloretin 2'-O-glucuronide	pos	35758	34040.8	54946.5	28904.2	28709.2	29555.4	2.98688e+06	6.18568e+06	3.23982e+06	1.96471e+06	3.45041e+06	2.82681e+06	Flavonoids	Flavonoid glycosides
Ethyl 3-hydroxyoctanoate O-[glucosyl-(1->6)-glucoside]	neg	26503.9	31414.1	45876.3	32035.9	40881.6	35197.7	3.70614e-06	3.2845	17.0465	0.0694997	10.1415	13.2469	Fatty Acyls	Fatty acyl glycosides
Dibutyl malate	neg	40490.3	33493.7	32860.2	21076.3	37475	46209.4	31396.8	27850.7	30247.4	35424.6	28093.5	29917.9	Hydroxy acids and derivatives	Beta hydroxy acids and derivatives
7-(4-Carboxy-3-hydroxy-3-methylbutanoyl)sudachitin 4'-glucoside	pos	30147.6	28424.7	53845.6	37283.5	33451.9	27734.6	3.70614e-06	3.70614e-06	3.70614e-06	3.70614e-06	3.70614e-06	3.70614e-06	Flavonoids	Flavonoid glycosides
cis-p-Coumaric acid	pos	29189.9	37877.6	43281.6	33811.3	35982.3	30711.6	3740.6	5287.24	4166.35	3726.35	4081.65	3993.62	Cinnamic acids and derivatives	Hydroxycinnamic acids and derivatives
alpha-Cyperol	pos	31299.5	27120.8	48882.5	34338	34282.5	34739.7	2714.54	3661.57	3095.48	2081.6	2973.66	2373.22	Prenol lipids	Sesquiterpenoids
12-Hydroxy-8,10-octadecadienoic acid	neg	37772.9	23699.1	40175.9	27609.2	35073.7	45345.4	2013.97	2423.53	2851.39	2053.55	4551.9	1312.27	Fatty Acyls	Lineolic acids and derivatives
beta-Glycyrrhetinic acid	pos	21202.1	25083.6	47680	37963.6	33546	43906.1	6598.56	13203.9	6506.23	23590.5	19470.3	3388.22	Prenol lipids	Triterpenoids
AS 1-1	pos	22727	29693.9	65083.3	29784.2	30135.2	31387.1	7246.33	6511.58	4777.09	8748.52	4699.45	1030.82	Sphingolipids	Glycosphingolipids
Eriodictyol	pos	57365.6	64846.1	11748.1	32749.1	17200.6	24849.1	14367.8	25238.1	16529.1	14525.3	22055.6	18426.1	Flavonoids	Flavans
4-Hydroxycinnamic acid	pos	23363.3	34394.1	47020	35502.2	33662	34328.1	2482.81	2552.09	2252.63	2259.5	2505.53	2691.13	Cinnamic acids and derivatives	Hydroxycinnamic acids and derivatives
Niazirinin	neg	47201.7	23830.4	20856.6	35197.2	37827.8	43297.3	3.70614e-06	3.70614e-06	3.70614e-06	3.70614e-06	3.70614e-06	3.70614e-06	Organooxygen compounds	Carbohydrates and carbohydrate conjugates
Vinyl caffeate	pos	51954.6	48281.6	13706.6	52779.4	21681.2	17731	2355.68	2356.06	2717.13	2840.08	2591.15	2589.74	Cinnamic acids and derivatives	Hydroxycinnamic acids and derivatives
Methoxyeugenol	pos	35574.5	32420	38587.9	31737.3	32165	35378.7	43808.6	43602.3	43243.1	40349.9	43075.5	45438.4	Phenols	Methoxyphenols
Epicatechin-(2beta->7,4beta->8)-epicatechin-(4beta->8)-epicatechin	neg	43238.8	46494.6	27711.7	32614.2	27354.6	28267	3868.4	10799.4	7066.26	5513.4	9868.92	7622.68	Flavonoids	Biflavonoids and polyflavonoids
2-Ketobutyric acid	pos	25306.7	32207.1	46058.8	32756.5	39969.2	29320.4	12002.5	10591.7	13042.8	11058.4	12114.1	11313.5	Keto acids and derivatives	Short-chain keto acids and derivatives
cis-2-Methylaconitate	neg	34316.3	32059.4	39226.1	34138	32814.9	32843.5	1087.58	878.71	1348.13	1455.85	973.531	1613.45	Carboxylic acids and derivatives	Tricarboxylic acids and derivatives
4a-Methylfecosterol	pos	10114.8	13321.2	45415	17603.4	66097.6	52665.2	3.70614e-06	3.70614e-06	3725.85	5685.94	2907.58	688.169	Steroids and steroid derivatives	Ergostane steroids
Guanosine	neg	36591.2	44274.6	19250.6	51611.5	19778.7	33218.6	10954.6	10504	10269.6	12388.7	8099.74	9837.32	Purine nucleosides	Unclassified
Hydrojuglone glucoside	pos	29721.8	34782.4	50417	34761.7	33348.3	21329.6	276.16	289.014	187.81	105.664	3.70614e-06	3.70614e-06	Organooxygen compounds	Carbohydrates and carbohydrate conjugates
3-Indolebutyric acid	pos	35512.2	28362.8	45140.5	26423	35712.2	32729.7	52874.6	49198.1	50911	59190.1	52290.7	54175.5	Indoles and derivatives	Indoles
Gibberellin A123	pos	61481.4	51853.5	8549.29	33245.4	22533.4	26176.5	7.27983	181.911	268.264	65.4351	56.6348	109.54	Prenol lipids	Diterpenoids
Galabiose	neg	24761	29323.4	54284.3	28626.9	37648.7	28865.1	35238.4	43947.5	46028.4	39146.9	35281.4	44495.1	Organooxygen compounds	Carbohydrates and carbohydrate conjugates
Vanilloloside	pos	34180.4	31705.9	39793.8	27552	40018.6	30140.5	288762	234713	229023	198635	239398	233791	Organooxygen compounds	Carbohydrates and carbohydrate conjugates
Zizybeoside I	neg	52102.8	40267.6	24255.9	33038.7	27749.4	25224.6	9293.15	6245.95	8717.99	11124.3	9944.17	5900.44	Organooxygen compounds	Carbohydrates and carbohydrate conjugates
Quercetin 3-glucosyl-(1->2)-galactoside	neg	17578.3	24022.7	66255.6	27069.4	36351.8	31283.7	11339	11785.8	12188.3	6298.14	19304	9892.35	Flavonoids	Flavonoid glycosides
Austalide L	pos	35254.7	29552.4	35214.5	38916.7	30840.3	32022.9	49657.6	27119.5	34472	34526.1	25168.5	28722.8	Flavonoids	Flavones
6S,9R-Dihydroxy-4,7E-megastigmadien-3-one 9-[apiosyl-(1->6)-glucoside]	neg	29429	28995.8	36106.8	35100.8	37081.7	34950.3	40016.1	33386.5	32701.4	34281.5	29574.8	30618.5	Fatty Acyls	Fatty acyl glycosides
(S)-9-Hydroxy-10-undecenoic acid	neg	24369.9	26759.4	45020.4	33887.7	32917.6	38600.6	715.279	454.495	448.973	1022.51	167.836	134.936	Hydroxy acids and derivatives	Medium-chain hydroxy acids and derivatives
Epicatechin-(6'->8)-epicatechin	neg	50228.5	59925.6	16232.3	32249.7	17807.3	24586.6	2161.6	7852.19	4203.15	3417.46	5421.65	3940.29	Flavonoids	Flavans
Phenethyl rutinoside	neg	27402.5	22622.3	41588.8	24208.9	51614.6	32816.2	625.573	3.70614e-06	131.288	3.70614e-06	151.195	3.70614e-06	Organooxygen compounds	Carbohydrates and carbohydrate conjugates
Icariside E5	neg	27403.5	27208.3	37757.6	27074.5	41817.6	38773.3	391258	600158	516492	610500	404664	616807	Stilbenes	Stilbene glycosides
(E)-Oxyresveratrol 3'-O-b-D-glucoside	neg	66571.8	61195.8	4878.58	32057.2	13695.8	21213.4	30750.9	12723.9	6084.06	2343.82	5639.34	5291.76	Stilbenes	Stilbene glycosides
16,17-Dihydro-16a,17-dihydroxygibberellin A4 17-glucoside	neg	42208.3	50408.5	11356.4	40472.3	17969	36178.2	587.369	2678.83	1804.71	2030.67	2893.31	1317.69	Prenol lipids	Terpene glycosides
Furanoeremophilane	pos	29760.9	25617	44436.1	32311.8	33919.1	32401.5	4892.62	6285.18	5214.18	4198.15	5408.21	3481.64	Prenol lipids	Sesquiterpenoids
2,6-Di-tert-butyl-4-methylphenol	pos	42800	30373.7	38095.9	25142.3	31896.1	30047.2	52388.7	39866.5	37311.1	37034.6	37408.4	38121.5	Benzene and substituted derivatives	Phenylpropanes
Isobiflorin	neg	25068.8	34405.3	63847.2	20374.4	24849.3	29777.9	24930.6	1178.23	6364.75	10236.3	844.982	9345.38	Organooxygen compounds	Carbohydrates and carbohydrate conjugates
Cepharadione B	pos	33284.4	26554.8	40918.2	32648.9	32010.6	32857.9	2992.4	2322.94	3683.75	3232.55	2771.32	3531.51	Aporphines	4,5-dioxoaporphines
4-Methyl-epicatechin	pos	30061.6	36964.8	44473.6	22491.4	25020.7	38194.2	3.70614e-06	3.70614e-06	1897.31	70.8552	173.097	264.928	Flavonoids	Flavans
6-Epi-7-isocucurbic acid glucoside	neg	27290.3	15881.8	43111.8	36896.6	36230.1	37738.4	47742.3	79923.9	39916	38857.9	35239.7	28319.7	Fatty Acyls	Fatty acyl glycosides
Semilepidinoside B	pos	29004.4	25968.5	39884.8	26698.4	39480	35830.4	0.745459	3.70614e-06	8.124	0.314307	9.50217	1.69456	Organooxygen compounds	Carbohydrates and carbohydrate conjugates
L-2-Hydroxyglutaric acid	pos	35622.5	25146.5	40100.6	28757.1	34810.9	32043.6	833.46	990.848	891.452	968.572	816.108	1170.73	Hydroxy acids and derivatives	Short-chain hydroxy acids and derivatives
N-Acetylglucosamine 6-phosphate	neg	25080.7	36524.1	50724.3	29065.2	28046.9	24626.4	10001.3	13207.3	12790.5	12414.7	8276.64	8069.05	Organooxygen compounds	Carbohydrates and carbohydrate conjugates
6''-Acetylapiin	pos	27822	29513	42990.1	23340.5	35130.9	34481.6	3.70614e-06	3.70614e-06	3.70614e-06	3.70614e-06	3.70614e-06	3.70614e-06	Flavonoids	Flavonoid glycosides
Aucubin	neg	33108.1	30551	36517.1	29120.4	31077.4	32903.2	7255.92	3032.15	9273.61	12354.7	4521.95	3240.04	Prenol lipids	Terpene glycosides
5-Deoxykievitol	pos	36756.8	25679	29410.8	26906.3	34569.2	39217.7	114450	117223	119836	133693	106662	108847	Isoflavonoids	Isoflavans
3-(3,5-Dihydroxyphenyl)-2-propenoic acid	neg	17811.1	16411.3	58178.2	20593.1	46707.6	32808	3.70614e-06	3.70614e-06	3.70614e-06	3.70614e-06	3.70614e-06	3.70614e-06	Cinnamic acids and derivatives	Hydroxycinnamic acids and derivatives
Edultin	pos	30902.8	28545.8	34167.6	29323.8	35235.2	34204.6	68362	72202.8	77431.5	79151.5	71811.2	69107	Coumarins and derivatives	Furanocoumarins
Cinncassiol A 19-glucoside	neg	45344	45681.7	8541.61	31817.3	22538.9	38245.1	869.385	864.444	1090.86	1068.21	870.477	1121.31	Prenol lipids	Terpene glycosides
Alkhanin	neg	32475.8	26805.5	36128.7	29413.4	34521.6	32420.3	3068.71	2328.65	3251.33	3905.26	2143.96	3759.5	Prenol lipids	Terpene lactones
Achimilic acid	neg	30568.9	29503.6	32629.4	26594.5	36464.3	35896.1	765376	921847	904866	881351	735692	825546	Keto acids and derivatives	Medium-chain keto acids and derivatives
Xanthohumol C	neg	19408.7	22181.4	51114.3	28469.3	37068.5	33258.6	5664.08	11913.2	6410.32	3604.58	7681.68	656.16	Linear 1,3-diarylpropanoids	Chalcones and dihydrochalcones
1H-Indole-3-methanamine	pos	34171.1	29695.3	35938.1	28370.7	32555.6	30723.2	39397.8	34903.7	39203.9	40571.7	32306.7	36167.8	Indoles and derivatives	Indoles
Sorgolactone	neg	45142.6	36204.9	17671.2	41770.9	19042.8	30275.2	3.70614e-06	3.70614e-06	3.70614e-06	3.70614e-06	3.70614e-06	3.70614e-06	Prenol lipids	Terpene lactones
3,7-Dimethyl-5-octene-1,7-diol 1-glucoside	neg	22982.8	24178.2	43466.6	27812.8	39781.5	31793	3.70614e-06	3.70614e-06	3.70614e-06	3.70614e-06	3.70614e-06	3.70614e-06	Fatty Acyls	Fatty acyl glycosides
1H-Indole-3-carboxaldehyde	pos	39804.9	36097.9	31821.6	27399.9	26918.9	27587.9	2325.02	2302.22	2266.39	2396.43	2115.88	2572.97	Indoles and derivatives	Indoles
Phlorizin	neg	40560.3	40625.9	21891.1	33051.5	23760.4	29737.7	411394	727168	563200	493764	516375	533777	Flavonoids	Flavonoid glycosides
Tiglic acid	pos	32560.1	30394.4	36663.3	27216	31225.8	30578.6	41701.6	36509.4	36397.5	36540.2	37608.4	37968.5	Fatty Acyls	Fatty acids and conjugates
Stigmast-4-ene-3,6-dione	pos	10457.1	17683.1	61769.7	27071.1	39314.1	32226.4	3.70614e-06	901.586	3.70614e-06	3.70614e-06	3521.8	3.70614e-06	Steroids and steroid derivatives	Stigmastanes and derivatives
Eugenol O-[a-L-Arabinofuranosyl-(1->6)-b-D-glucopyranoside]	neg	25318.2	23600.8	40407	30313.3	36208	32562.3	1956.83	4743.08	1491.79	1397.67	3759.78	996.218	Organooxygen compounds	Carbohydrates and carbohydrate conjugates
Adenosine	neg	34203.1	33344.2	27553.6	38859.6	27136.4	27043.8	52853.2	8208.96	9099.21	7372.38	5548.49	7779.2	Purine nucleosides	Unclassified
Phlorin	pos	21565.9	25945	45165.6	26748	35220.4	33422.1	31899.3	54642.2	31336.3	34755.8	36309.6	30306.6	Organooxygen compounds	Carbohydrates and carbohydrate conjugates
p-HPEA-EDA	pos	52426.2	36769.4	11709.3	36772.4	20545.7	29104.5	178.533	755.297	216.656	487.76	422.744	392.141	Phenols	Tyrosols and derivatives
Phytol	pos	54370.4	36410.1	32279.2	16018.9	20730.6	27475.9	30730.1	27107.7	27133.2	29573.7	33166.7	36870.2	Prenol lipids	Diterpenoids
1-Pentadecene	neg	29521.1	28622.4	35215.8	32766.6	31332.8	28975.9	40006.9	45210	41887	38785.6	41037	46276.2	Unsaturated hydrocarbons	Unsaturated aliphatic hydrocarbons
Linalool 3,7-oxide beta-primeveroside	neg	18809.8	23184.9	38667.8	30563.5	39203.2	34195.2	175390	170071	184270	159157	164606	148971	Organooxygen compounds	Carbohydrates and carbohydrate conjugates
Blennin A	pos	29927.3	26039.3	40398.4	29482.1	26676.8	32065.4	3.70614e-06	227.598	3.70614e-06	199.607	171.006	3.70614e-06	Prenol lipids	Terpene lactones
2'',4''-Bis-O-(4-hydroxycinnamoyl)astragalin	neg	28375.6	31579.5	36933.2	26401.3	32050.1	29070.2	25078.6	28927.9	27694	45066.3	30211.2	29580.5	Flavonoids	Flavonoid glycosides
Orientin	neg	46669.8	35495.9	11732.1	35798.7	21885.8	32153	3.70614e-06	3.70614e-06	3.70614e-06	3.70614e-06	3.70614e-06	3.70614e-06	Flavonoids	Flavonoid glycosides
Methylsyringin	neg	30636.5	35147.2	33860.5	26483.7	30781.3	26712	41579.6	30857	40022.2	54736.1	30205.4	47142.5	Organooxygen compounds	Carbohydrates and carbohydrate conjugates
(S)-Auraptenol	pos	26659.8	15961.1	12469.9	6670.27	9730.59	111381	239.554	318.757	923.874	1108.41	183.249	465.193	Coumarins and derivatives	Unclassified
gamma-Glutamylvaline	pos	30954.4	27323.4	37069.9	25230	28913.2	32901.3	2331.33	1954.29	2172.98	1777.64	2103.1	826.516	Carboxylic acids and derivatives	Amino acids, peptides, and analogues
Oleoside 11-methyl ester	neg	25981	28777.5	33834.1	30262	26758.9	36123.2	49075.2	63344.1	58090	48283.3	54374.7	63173.1	Prenol lipids	Terpene glycosides
2-Acetylpyrrolidine	pos	28196.5	25185.2	47802	23360.6	28899	27353.3	41261.3	37814.4	31336.6	36351.9	36455.7	33459.6	Pyrrolidines	Unclassified
2-O-Caffeoylarbutin	neg	28421.8	36373.3	15031.6	61891.9	15001.4	23914.1	44303.8	72550.6	41239	52663.4	58620.5	34626.8	Organooxygen compounds	Carbohydrates and carbohydrate conjugates
1-(3-Methyl-2-butenoyl)-6-apiosylglucose	neg	50639.5	37225.5	12426.5	31488.7	15209.1	33450.1	0.317423	1.1327	0.282901	1.52008	3.70614e-06	3.70614e-06	Fatty Acyls	Fatty acyl glycosides
Cnidimol 7-glucoside	pos	30872.6	25525.6	34798	26501.9	32142.5	29433.2	280520	259743	266048	295738	248740	280927	Organooxygen compounds	Carbohydrates and carbohydrate conjugates
Herniarin	neg	21310.2	26515.6	43074.2	23712.5	36122.3	26882.1	1087.59	894.347	1294.7	1492.98	1584.09	1049.26	Coumarins and derivatives	Unclassified
Casegravol isovalerate	pos	33116.4	38166.9	24187.2	28203.2	25540.5	28133.5	453133	492240	511032	528920	456022	485876	Coumarins and derivatives	Unclassified
Artonol C	pos	39636.4	31478.8	19198.6	39949.4	17562.5	28098.5	2360.37	2753.51	2923.01	919.242	1986.35	1633.24	Benzopyrans	1-benzopyrans
Enokipodin D	pos	6223.1	7107.3	4335.38	3643.15	4311.7	147899	3.70614e-06	3.70614e-06	107.292	62.9755	3.70614e-06	2191.94	Prenol lipids	Quinone and hydroquinone lipids
3beta-3-Hydroxy-18-lupen-21-one	pos	16421.1	19882.2	41639.4	33974.1	32094	29424.2	3935.34	7155.07	6524.93	5959.15	10676.4	7018.9	Prenol lipids	Triterpenoids
(R)-1-O-b-D-glucopyranosyl-1,3-octanediol	neg	23143.6	29206.1	45108.5	15541.5	30418.4	29696.3	3.70614e-06	3.70614e-06	3.70614e-06	3.70614e-06	3.70614e-06	3.70614e-06	Fatty Acyls	Fatty acyl glycosides
(E)-10-Hydroxy-8-decenoic acid	pos	27221.8	22528.5	37048.9	26450.6	32886	26952.6	77147.9	68982.8	69660.2	59950.5	69242.1	68248.2	Hydroxy acids and derivatives	Medium-chain hydroxy acids and derivatives
3',7-Dimethoxy-4',5,8-trihydroxyflavone 8-glucoside	pos	21437.7	26330.9	47082.3	26132.8	28052.3	23970.9	3.70614e-06	20.4485	3.70614e-06	3.70614e-06	3.70614e-06	3.70614e-06	Flavonoids	Flavonoid glycosides
D-1-[(3-Carboxypropyl)amino]-1-deoxyfructose	pos	19690.6	24430.7	40762.7	29742.8	26628.7	29808	155.579	221.459	490.603	980.945	3.70614e-06	218.623	Carboxylic acids and derivatives	Amino acids, peptides, and analogues
Aeglin	neg	36009.1	49103.9	10419.3	33337.3	18899.3	23162	843221	1.67612e+06	1.35327e+06	1.08431e+06	1.07066e+06	930684	Fatty Acyls	Fatty acyl glycosides
5,7alpha-Dihydro-1,4,4,7a-tetramethyl-4H-indene	pos	30599.8	20149.3	34560.2	20057.1	38373.9	27121.1	3225.49	3197.08	2565.49	2450.36	3078.77	2165.07	Unsaturated hydrocarbons	Branched unsaturated hydrocarbons
Sinapinic acid-O-glucuronide isomer	neg	32523.8	24424.1	23394.3	33551.6	29490.6	26879.4	1874.37	973.304	1232.93	1964.84	2470.67	1880.23	Cinnamic acids and derivatives	Hydroxycinnamic acids and derivatives
Rosifoliol	pos	30839.3	23452.2	28286.2	27989.5	24471.5	34503.4	1146.87	1376.7	1438.48	1099.6	1381.21	863.927	Prenol lipids	Sesquiterpenoids
Rubrofusarin 6-[glucosyl-(1->3)-glucosyl-(1->6)-glucoside]	pos	9656.93	23796.9	35058.1	33624.5	44231.8	22744.4	3.70614e-06	3.70614e-06	3.70614e-06	3.70614e-06	3.70614e-06	3.70614e-06	Organooxygen compounds	Carbohydrates and carbohydrate conjugates
Phytocassane E	pos	44705.9	26387.5	19970.6	26770.1	23642.1	27318.7	3.70614e-06	3.70614e-06	3.70614e-06	3.70614e-06	3.70614e-06	3.70614e-06	Prenol lipids	Diterpenoids
Apimaysin	pos	91641.1	20474.7	3410.28	20822.2	9945.18	21915	1229.77	2826.16	1829.23	3117.03	1961.93	1594.24	Flavonoids	Flavonoid glycosides
Phloroacetophenone 6'-[xylosyl-(1->6)-glucoside]	pos	44593.1	40713.8	7081.85	36660.7	11034.5	28060.2	538578	726111	574835	594886	541279	539365	Organooxygen compounds	Carbohydrates and carbohydrate conjugates
(+)-Galeon	pos	41316.9	33867.3	11898.2	33142.8	15675.2	32157	3.70614e-06	3.70614e-06	3.70614e-06	3.70614e-06	3.70614e-06	734.665	Diarylheptanoids	Cyclic diarylheptanoids
Epicatechin-(4beta->8)-gallocatechin	neg	40205.7	42844.4	13086.1	27825.9	20252.2	23660.3	1570.12	7682.86	4153.69	3365.32	4247.45	4372.61	Flavonoids	Biflavonoids and polyflavonoids
Camelliaside B	neg	53456.8	53100.9	2408.03	50390.8	3696.5	4727.96	7313.03	13751.6	7684.92	7996.96	9754.85	9363.3	Flavonoids	Flavonoid glycosides
(7'R)-(+)-Lyoniresinol 9'-glucoside	neg	27339.9	30210.8	22388.7	39488.3	24274.6	23954.3	16950	14185.3	15059.9	18929.9	16984.9	15333.7	Lignan glycosides	Unclassified
Eupatilin	pos	23400.8	21649.4	41681.9	17133.9	33551.8	30237.2	3.70614e-06	3.70614e-06	3.70614e-06	3.70614e-06	3.70614e-06	3.70614e-06	Flavonoids	O-methylated flavonoids
Glucosyl (E)-2,6-Dimethyl-2,5-heptadienoate	neg	27788.8	28702.3	35447.8	26057.8	26092.2	23123.1	43489	37861.4	38206.8	35408.4	36256.1	35155.3	Organooxygen compounds	Carbohydrates and carbohydrate conjugates
Chlorogenoquinone	pos	43935.5	41636.4	7849.23	46892	12996.2	13636.6	3.70614e-06	3.70614e-06	3.70614e-06	3.70614e-06	3.70614e-06	3.70614e-06	Organooxygen compounds	Alcohols and polyols
2-Hydroxy-6-pentadecylbenzoic acid	pos	18753	21216.1	23809.6	21544.6	37255.2	44107.3	3.70614e-06	3.70614e-06	3.70614e-06	498.296	186.199	1044.65	Benzene and substituted derivatives	Benzoic acids and derivatives
N-gamma-L-Glutamyl-D-alanine	pos	32395.1	26501.2	29980.3	23844.8	26081.4	27691	493.893	3.70614e-06	3.70614e-06	3.70614e-06	37.5631	3.70614e-06	Carboxylic acids and derivatives	Amino acids, peptides, and analogues
Veranisatin A	pos	40791.4	33578.8	19344.9	22647.2	24003.7	26052.1	3096.96	2619.7	1799.91	1576.96	1930.91	1452.1	Prenol lipids	Terpene lactones
Avenic acid B	neg	22511.5	26102.6	37586.4	25429.2	27499.8	27273.9	2710.97	2786.26	3145.57	3614.28	3139.1	3523.43	Carboxylic acids and derivatives	Amino acids, peptides, and analogues
Carnosol	pos	44360.9	35031.9	9520.47	27553.9	16018	32969.2	3841.31	2440.33	2186.27	2252.15	1993.2	1975.23	Prenol lipids	Terpene lactones
Aromadendrin	pos	35181	35860.4	23870.1	26574.7	21347.1	22469	204809	259356	214976	199744	219428	209818	Flavonoids	Flavans
DIBOA-Glc	neg	15389.8	25349.7	48090.6	23048.4	28597.8	24093.6	3.70614e-06	3.70614e-06	3.70614e-06	3.70614e-06	3.70614e-06	3.70614e-06	Organooxygen compounds	Carbohydrates and carbohydrate conjugates
Indole-3-carboxylic acid	pos	33843.1	30293.4	10190.4	50055.8	16570.7	23488.1	55.0747	98.4865	44.4548	3.70614e-06	84.1487	91.8811	Indoles and derivatives	Indolecarboxylic acids and derivatives
Phytocassane A	pos	21264.8	22528.8	48775.1	21700.4	31321.8	18624	3.70614e-06	3.70614e-06	3.70614e-06	228.061	3.70614e-06	3.70614e-06	Prenol lipids	Diterpenoids
3-Caffeoyl-1,5-quinolactone	pos	52156.3	36907.6	13701.7	22857.1	18381.1	18634.3	154.148	156.291	120.148	328.044	296.203	152.451	Cinnamic acids and derivatives	Hydroxycinnamic acids and derivatives
(E)-Avenanthramide D	neg	48269.1	36247.1	12960.3	35158.3	14699	15223.6	3.70614e-06	3.70614e-06	3.70614e-06	3.70614e-06	3.70614e-06	3.70614e-06	Cinnamic acids and derivatives	Hydroxycinnamic acids and derivatives
Tanacetol B	neg	23958.2	20585.8	58920.6	20781.4	24179.1	13917	3.70614e-06	3.70614e-06	3.70614e-06	3.70614e-06	3.70614e-06	3.70614e-06	Prenol lipids	Sesquiterpenoids
D-Linalool 3-(6''-malonylglucoside)	pos	34952.5	40570.3	20297.1	30100.2	18949.6	16977.2	18360.6	15864.8	15615.3	11344.2	28983.8	8348.03	Fatty Acyls	Fatty acyl glycosides
Chrysoeriol	neg	37781.5	51652.6	11937.9	18512.2	15939.9	25984.5	38731.9	73470.1	43716.7	22849.6	56030.2	56292.5	Flavonoids	O-methylated flavonoids
(1R,3S,4S)-1,8-Epoxy-p-menthan-3-ol glucoside	neg	19840.3	16216.4	38793.9	27394.1	28414.9	31046.1	21574.6	25219.3	15627.9	18509.6	15176.8	12099.1	Organooxygen compounds	Carbohydrates and carbohydrate conjugates
Edulisin IV	pos	46710	31850.7	10102	28009.1	16500.8	28193.1	3.70614e-06	3.70614e-06	3.70614e-06	3.70614e-06	3.70614e-06	3.70614e-06	Coumarins and derivatives	Furanocoumarins
Kaempferol 3-sophoroside 7-glucoside	pos	19906.7	24115.3	41185.3	26927.8	25490.7	23693.4	3.70614e-06	3.70614e-06	3.70614e-06	3.70614e-06	3.70614e-06	3.70614e-06	Prenol lipids	Sesquiterpenoids
Methyl 5-hydroxyoxindole-3-acetate	neg	22666.9	28972.3	35917.3	23973.1	25983	23422.5	87.9455	98.4802	46.9032	90.9505	3.70614e-06	69.367	Indoles and derivatives	Indolyl carboxylic acids and derivatives
Lucyoside N	neg	28333.2	24401.1	25945.7	25619.4	23576.6	31834.4	950012	913815	788259	598443	617732	634639	Prenol lipids	Terpene glycosides
5-O-Feruloylnigrumin	pos	45850	31223.8	3980.37	49628.8	11131	17822.6	3.70614e-06	3.70614e-06	3.70614e-06	3.70614e-06	3.70614e-06	3.70614e-06	Fatty Acyls	Fatty acyl glycosides
Caffeic acid	neg	15337.3	32939.3	22022.1	34550.7	18954.2	35042.5	42240.5	33476.1	33300.9	40717.2	47884.7	12785.4	Cinnamic acids and derivatives	Hydroxycinnamic acids and derivatives
6''-O-Acetylholocalin	pos	39758.7	39921.4	17952.2	21198.2	17387.3	22382.5	496.481	104.774	680.604	161.406	549.709	270.019	Organooxygen compounds	Carbohydrates and carbohydrate conjugates
Imidazole-4-acetaldehyde	pos	20167	24974.6	36576.5	22636.9	29773.4	24459	10009.7	11102.4	10704.1	9735.54	10376.2	10039.4	Azoles	Imidazoles
4-Megastigmene-6a,9R-diol 9-[apiosyl-(1->6)-glucoside]	neg	26503.7	17523.4	27757.9	19810.2	38144.4	27721.4	6805.47	1663.33	1936.97	2922.9	3731.92	3948.72	Fatty Acyls	Fatty acyl glycosides
Curcumenone	pos	29160.1	22340.1	29211.1	21629	27539.3	27456.1	8407.92	8151.64	8061.34	8135.37	8253.17	7513.35	Prenol lipids	Sesquiterpenoids
Caryatin glucoside	neg	26209.5	27239.4	9896.58	57350.3	21271.7	14828.8	272.767	1665.64	1213.13	497.77	1351.15	670.313	Flavonoids	O-methylated flavonoids
6'-HMG SDG	neg	28094.5	30474.6	30598.1	27167.2	20258.2	20019.4	75747.1	51199.3	73326.7	93443.1	66627.9	90140.7	Lignan glycosides	Unclassified
Ethyl 7-epi-12-hydroxyjasmonate glucoside	pos	33358.1	24553.4	27662.5	23884.9	24633.8	22418.8	47437.2	52632.8	40353.1	45949.3	42804.7	35584	Fatty Acyls	Fatty acyl glycosides
2',7-Dihydroxy-4'-methoxy-8-prenylflavan	neg	22600.2	17544.4	36494.3	23781.9	30592.6	25316.7	3229.58	2194.5	2651.36	2450.28	2267.57	2417.11	Flavonoids	Flavans
(E)-2-Methyl-2-buten-1-ol O-beta-D-Glucopyranoside	neg	24566.7	27982.2	28495.2	24620.1	24396.4	25665.3	260.448	3.70614e-06	101.49	3.70614e-06	3.70614e-06	3.70614e-06	Fatty Acyls	Fatty acyl glycosides
2-Hydroxy-4-imino-2,5-cyclohexadienone	pos	25819.1	27334	23166.4	28056.2	25986.2	25075	6483.74	5454.33	5483.05	6863.32	6145.48	5641.67	Organonitrogen compounds	Quinonimines
(3xi,7(11)Z)-7(11)-Copaene-4,12-diol	pos	28128.3	20565.6	28403.6	23228.5	28725.6	26273.2	35270.5	29060.5	28792.3	37853.6	34330.3	33769.8	Prenol lipids	Sesquiterpenoids
Vulgaxanthin I	pos	34729.1	41470.8	9086.62	33704.8	11413.2	24565.8	162289	163820	164813	145988	172948	179806	Carboxylic acids and derivatives	Amino acids, peptides, and analogues
1,2-Disinapoylgentiobiose	neg	45833.1	41666.3	4454.39	37116	5325.39	20156.9	1485.86	3.70614e-06	3.70614e-06	3.70614e-06	3.70614e-06	3.70614e-06	Cinnamic acids and derivatives	Hydroxycinnamic acids and derivatives
N-Acetyl-D-glucosamine	pos	10906.1	19621.5	42223.9	23179.5	28654.6	29429.8	136997	150282	118818	119742	131632	121218	Organooxygen compounds	Carbohydrates and carbohydrate conjugates
Pteroside B	neg	38342.4	37594.2	10121.4	28099	17191.6	22531.4	3.70614e-06	3.70614e-06	3.70614e-06	3.70614e-06	3.70614e-06	3.70614e-06	Organooxygen compounds	Carbohydrates and carbohydrate conjugates
Desmethylxanthohumol	pos	46139.7	27188.8	16445.9	20359	23008.1	20427	26933.5	29753.7	25917.6	28087.9	23029.4	23021.2	Linear 1,3-diarylpropanoids	Chalcones and dihydrochalcones
Apiin	neg	16062.8	19465	41903.3	25528.4	28640.5	20727.7	1813.54	1767.36	3.70614e-06	3.70614e-06	3480.41	565.408	Flavonoids	Flavonoid glycosides
(x)-1,2-Propanediol 1-O-b-D-glucopyranoside	neg	15617.8	18746.7	41721.3	20251.1	32428.2	23045.1	3.70614e-06	3.70614e-06	3.70614e-06	3.70614e-06	3.70614e-06	3.70614e-06	Organooxygen compounds	Carbohydrates and carbohydrate conjugates
Kaempferol 3-sophorotrioside	pos	17949.6	21294.1	38729.1	21363.7	27507.6	24838.2	1689.43	3.70614e-06	835.149	882.896	710.756	1227.37	Flavonoids	Flavonoid glycosides
gamma-Glutamyl-S-(1-propenyl)cysteine sulfoxide	neg	14351.1	17500.9	31146.4	18551.7	47698.6	22182.7	3.70614e-06	3.70614e-06	3.70614e-06	3.70614e-06	3.70614e-06	3.70614e-06	Carboxylic acids and derivatives	Amino acids, peptides, and analogues
Furanojaponin	pos	43690.3	26269.3	11688	28156.4	17779.5	23589.5	4031.95	2116.79	2352.43	2786.52	3581.17	3300.78	Prenol lipids	Sesquiterpenoids
p-Mentha-1,3,5,8-tetraene	pos	25342	24060.3	26843.3	22171.8	25910.9	25983.7	32064.4	29516.8	30090.2	30042.1	30317.2	30614.1	Benzene and substituted derivatives	Phenylpropenes
1-(m-Methoxycinnamoyl)pyrrolidine	pos	31330.2	35135.1	7420.52	39138.6	17896.4	19163.3	6835.25	5583.44	5924.32	5996.82	5445.99	6371	Cinnamic acids and derivatives	Hydroxycinnamic acids and derivatives
Aesculetin	neg	19216.3	22702.7	36285.6	23840.4	23781.5	24057.1	4014.73	5964.21	2815.2	1195.19	2584.39	1207.27	Coumarins and derivatives	Hydroxycoumarins
8-Acetoxypinoresinol	pos	22029.3	21722.4	26315.6	23477	27930.6	28334.5	63453.9	62412	56970.8	56081.6	62061.4	43273.6	Furanoid lignans	Unclassified
Methyl trans-p-methoxycinnamate	pos	27934.1	29596.6	22246.7	23475.4	23100.4	23070.7	27464.3	33347.4	31878.6	25866.8	28682.1	27210	Cinnamic acids and derivatives	Cinnamic acid esters
Linusitamarin	neg	26189.3	15540.3	30129.7	18898.3	31577	25442.9	3.70614e-06	3.70614e-06	3.70614e-06	3.70614e-06	3.70614e-06	3.70614e-06	Cinnamic acids and derivatives	Hydroxycinnamic acids and derivatives
alpha-Humulene	pos	25478.2	24225.6	27639.8	22050.6	24151.5	23484	26172.1	25008	24524.3	25369.8	24791.8	24368.2	Prenol lipids	Sesquiterpenoids
Hexyl acetate	pos	24313.8	25113.4	27216	21945.1	24939.5	23393.3	27285.9	28883.1	26119.3	28312.4	28420.7	29009.4	Carboxylic acids and derivatives	Carboxylic acid derivatives
Cyclokievitone hydrate	pos	21620.2	22304.7	25367.6	23834.9	25567.1	27694.6	3.70614e-06	3.70614e-06	3.70614e-06	3.70614e-06	3.70614e-06	3.70614e-06	Cinnamic acids and derivatives	Hydroxycinnamic acids and derivatives
Urodiolenone	pos	22485.6	20626.7	33042.2	21997.8	23871.3	24240.5	10257.1	13651.6	10212.2	8158.03	12057.9	5545.79	Prenol lipids	Sesquiterpenoids
Hydroquinone	pos	23950.5	22056.6	28066.3	21599.7	25349.7	25043.3	31071.1	27774.7	29401.1	29490	30182.3	31263.8	Phenols	Benzenediols
3',4',5-Trihydroxy-3,7-dimethoxyflavone 5-glucoside	neg	44493.6	25499.4	4593.54	31702.6	19847.1	19437.3	2622.31	4878.66	2736.55	2652.24	4628.85	1201.25	Flavonoids	Flavonoid glycosides
2-(3-Hydroxyphenyl)ethanol 1'-glucoside	neg	27939.9	23086.7	22250.2	21936.4	25689	24157.3	3.70614e-06	3.70614e-06	3.70614e-06	65.3298	3.70614e-06	3.70614e-06	Organooxygen compounds	Carbohydrates and carbohydrate conjugates
Sclareapinone	pos	39005.4	39086.6	5135.28	28002.1	16753.7	16986.5	3.70614e-06	3.70614e-06	3.70614e-06	3.70614e-06	3.70614e-06	3.70614e-06	Naphthalenes	Naphthoquinones
Prupaside	neg	20775.1	24662.4	33474.4	19162.2	25536.3	21283	9.65752e+06	9.3117e+06	1.00039e+07	9.08319e+06	9.0319e+06	8.80252e+06	Lignan glycosides	Unclassified
Cyclomammein	pos	27666.8	25450.8	23778	22704.8	24135.1	21091.7	32658.6	22004.2	26122.4	29548.8	24243	27901.1	Coumarins and derivatives	Furanocoumarins
Licofuranone	pos	28892	25247.2	21399.6	19212.3	24867.1	25098.8	37574.2	54256.4	43182.6	45579.8	42394.2	37770.6	2-arylbenzofuran flavonoids	Unclassified
Physagulin G	neg	26712.4	29619	2406.26	46963.6	24647.3	14336.3	3.70614e-06	3.70614e-06	3.70614e-06	3.70614e-06	3.70614e-06	3.70614e-06	Steroids and steroid derivatives	Steroid lactones
24-Hydroxyglycyrrhetic acid	pos	17834.1	15701.7	42094.4	20374.1	21813.5	26645.3	1679.51	5165.53	11996.5	5266.68	6346.06	463.67	Prenol lipids	Triterpenoids
3-Mercapto-3-methylbutyl formate	neg	17888.6	15716.9	34113.8	19518	35679.9	21306.3	816.528	1146.89	1217.23	709.453	1195.31	908.579	Carboxylic acids and derivatives	Carboxylic acid derivatives
Gibberellin A20 13-glucoside	neg	24422.5	24707.5	19365.4	22144	27882.9	25092.6	467197	564728	558599	462605	516795	459490	Prenol lipids	Terpene glycosides
Isowertin 2''-rhamnoside	pos	21241.4	52657.4	3167.43	44529.7	13331.6	7974.99	7943.13	5090.59	5098.09	5081.43	3867.27	5745.66	Flavonoids	Flavonoid glycosides
Caryoptosidic acid	neg	20214.4	19479.4	32508.8	21885.7	26411.9	22094.2	3998.21	8158.06	5795.76	4510.3	5850.31	4833.83	Prenol lipids	Terpene glycosides
Apigenin 7-(6''-malonylneohesperidoside)	pos	61024.4	21266.7	14103.9	31046.4	2987.28	12102.6	3.70614e-06	3.70614e-06	3.70614e-06	3.70614e-06	3.70614e-06	3.70614e-06	Polyketides	Flavonoids
Methyl helianthenoate F glucoside	pos	14792.3	22448.7	39486.7	20662.2	21919.6	23187.8	29.9569	77.1187	5.49654	23.3962	3.70614e-06	1.04684	Fatty Acyls	Fatty acyl glycosides
8alpha-13(16),14-Labdadien-8-ol	pos	24390.6	32205.2	24177.9	25259	16815.6	19476.7	27196.2	26829.3	29320.7	29368.8	34229.9	34309.5	Prenol lipids	Diterpenoids
Gingerglycolipid C	pos	18905.9	22387	34387.1	21745.5	23171	21624.6	874.42	700.822	609.181	3.70614e-06	3.70614e-06	1094.29	Glycerolipids	Glycosylglycerols
CDP	pos	16468.3	25980.6	25602.3	26308.7	27062.5	20349.2	64179.1	60081.9	74032.6	61499.4	58955.9	68535.2	Pyrimidine nucleotides	Pyrimidine ribonucleotides
2-O-Galloylsucrose	neg	28416.3	51624.9	7496.09	17822.4	17116.5	19156.1	3.70614e-06	3.70614e-06	3.70614e-06	3.70614e-06	3.70614e-06	3.70614e-06	Benzene and substituted derivatives	Benzoic acids and derivatives
3,5-Dihydroxyergosta-7,22-dien-6-one	neg	4225.5	8133.53	27905.3	6870.39	74247.5	20002.7	5831.05	2219.67	5276.31	4955.61	11115.4	2255.94	Steroids and steroid derivatives	Ergostane steroids
4-Methylcatechol	pos	23523.1	22301.1	28793.9	21110.3	23014	22576.3	28182.3	27095.2	25856.3	27781	25273.8	26617.2	Phenols	Benzenediols
Pantoyllactone glucoside	neg	20424.3	20847.5	32263.5	21143.4	26459.1	20151.4	69.3663	3.70614e-06	3.70614e-06	3.70614e-06	56.9368	3.70614e-06	Fatty Acyls	Fatty acyl glycosides
Isofucosterol 3-O-[6-O-(9,12-Octadecadienoyl)-b-D-glucopyranoside]	neg	25938.7	13559.3	33948.5	22295	28677.7	16868.2	15451.2	10505.6	9836.02	10690.1	2881.02	16245.7	Naphthalenes	Naphthalene sulfonic acids and derivatives
m-Coumaric acid	pos	21889	24177.1	29928.4	23909.3	21482	19565.5	4085.45	4424.35	3450.64	4497.1	4736.49	3971.17	Cinnamic acids and derivatives	Hydroxycinnamic acids and derivatives
Pisumoside B	pos	41623.5	36692.1	2473.3	40492.2	9057.9	10431.1	3.70614e-06	3.70614e-06	3.70614e-06	3.70614e-06	3.70614e-06	251.023	Prenol lipids	Terpene glycosides
(x)-1-Nonen-3-yl acetate	neg	17702.6	15137.6	36355.5	17342.8	25277.8	28922.5	1677.46	1343	1719.73	1726.75	1687.22	1839.9	Carboxylic acids and derivatives	Carboxylic acid derivatives
Glyyunnansapogenin B	neg	25638.6	18744.5	28200.1	19236.8	22797.5	26068.9	3.70614e-06	3.70614e-06	3.70614e-06	3.70614e-06	3.70614e-06	3.70614e-06	Prenol lipids	Triterpenoids
Ursonic acid	pos	6827.25	11402.1	42434.5	13732.1	43557.3	22557.7	412729	425008	381218	498763	576257	379730	Prenol lipids	Triterpenoids
Methyl beta-D-glucopyranoside	neg	21842.1	20137.1	28995.5	20544.1	24972.5	23884.5	219.749	85.5392	196	117.631	79.1764	145.792	Organooxygen compounds	Carbohydrates and carbohydrate conjugates
Cynaropicrin	pos	40155.9	28886.5	8151.6	24627.3	16138.1	21828.8	2430.52	5156.63	3792.48	2609.07	3522.99	1950.03	Prenol lipids	Terpene lactones
Butyl (S)-3-hydroxybutyrate glucoside	neg	21479	26598.2	26259.9	9526.15	32657.8	23165.7	45.7915	93.3473	12.1567	7.47456	19.5803	5.73744	Fatty Acyls	Fatty acyl glycosides
ent-6R,16bOH,17-Trihydroxy-7-oxo-6,7-seco-19,6-kauranolide 6-O-glucoside	neg	38436.1	26997.2	7311.07	26570.1	17888.1	22369.1	2562.03	3148.96	3866.68	4154.45	1773.17	1918.07	Prenol lipids	Terpene glycosides
7-Hydroxyterpineol 8-glucoside	pos	23537.7	14901.6	26735.6	26780	21113	26241.4	276947	418010	231654	231335	182422	181047	Organooxygen compounds	Carbohydrates and carbohydrate conjugates
Hv-NCC-1	pos	31935.5	41468.1	2169.98	30483.3	13930.7	19304.5	1821.61	246.09	484.656	308.803	1314.67	910.792	Tetrapyrroles and derivatives	Unclassified
Epicatechin-(2beta->5,4beta->6)-ent-epicatechin	neg	23865.7	22338	19768.1	22538.9	19573.2	30793.8	4406.24	8455.93	6595.63	5590.31	5108.31	5988.4	Flavonoids	Biflavonoids and polyflavonoids
Limocitrin 3-rutinoside	neg	21116.2	16565.7	32382.5	24243.9	25129.6	19316.6	729.492	352.067	733.792	1237.84	960.766	1760.95	Flavonoids	Flavonoid glycosides
Homoarecoline	neg	21433.6	19185.1	35081.7	25362.6	21109.6	16524.5	44.3933	3.70614e-06	3.70614e-06	3.70614e-06	3.70614e-06	3.70614e-06	Unclassified	Unclassified
1-O-Feruloylglucose	neg	18638	23336.8	26851.1	23209	27440.4	19132.8	4899.19	7602.91	5466.36	5139.38	5741.87	4055.85	Cinnamic acids and derivatives	Hydroxycinnamic acids and derivatives
Citramalic acid	pos	22758.8	22093.1	27035.4	20677.3	22309.8	23028.4	29728.4	28299.9	27185.4	27019.7	26702.1	30113	Fatty Acyls	Fatty acids and conjugates
Lucidumol A	pos	14806.8	8959.2	29596.5	20201.2	35228.9	28995.2	60427.8	83695.9	64267.1	96798.1	102341	42298.9	Prenol lipids	Triterpenoids
Quercetin 3-O-malonylglucoside	neg	16909.9	18343.3	41157.7	23781.3	20462.3	16786.4	3.70614e-06	3.70614e-06	3.70614e-06	3.70614e-06	3.70614e-06	3.70614e-06	Naphthalenes	Phenylnaphthalenes
Acacetin 7-[apiosyl(1->6)-glucoside]	neg	17590.8	21338.8	35422.2	28414.4	18543.6	16125.3	3.70614e-06	3.70614e-06	3.70614e-06	3.70614e-06	3.70614e-06	3.70614e-06	Flavonoids	Flavonoid glycosides
(4R,5S,7R,11R)-11,12-Dihydroxy-1(10)-spirovetiven-2-one	pos	28180.5	19711.4	24611.2	16435.5	22770	24812.5	4774.84	3795.74	3596.08	4120.97	3999.22	4256.69	Prenol lipids	Sesquiterpenoids
3,3'-Bisjuglone	neg	23339.6	20165.2	22923.3	16847.7	28759.7	24399.3	3666.08	1695.7	2000.51	3689.9	1897.53	2181.97	Naphthalenes	Naphthoquinones
Rosmarinic acid	pos	17716.8	18642	38306	16036.7	24271.9	21425.1	3.70614e-06	3.70614e-06	88.7528	3.70614e-06	3.70614e-06	5.45635	Cinnamic acids and derivatives	Hydroxycinnamic acids and derivatives
3'-Deoxyoleacein	pos	38746.3	30531.6	6845.15	23568.9	14489.8	22095.8	3.70614e-06	3.70614e-06	3.70614e-06	3.70614e-06	3.70614e-06	3.70614e-06	Phenols	Tyrosols and derivatives
Catechin 3',4'-diglucoside	pos	20786.4	16209.1	33883.7	23538.1	24048.4	17279.4	1728.53	2013.57	1491.34	2593.12	3.70614e-06	3.70614e-06	Flavonoids	Flavonoid glycosides
Betavulgaroside VIII	neg	53385.7	33682.9	1288.37	14071.1	6855.75	26148.7	3.70614e-06	3.70614e-06	3.70614e-06	3.70614e-06	3.70614e-06	3.70614e-06	Prenol lipids	Terpene glycosides
N2-Succinoylarginine	pos	24368.5	27393.8	10194.2	37564.2	15629	19798.8	65455.5	76844	55796.7	59056.5	72913.7	49501.3	Carboxylic acids and derivatives	Amino acids, peptides, and analogues
Licoagrodione	pos	30162.9	21078	23247.5	14401.2	22175.7	23751	72029.5	67180	66475.3	69463.1	60972	68364.1	Stilbenes	Unclassified
Dolichin B	pos	32093.4	14581.7	20723.6	13328.6	25304.5	28572.2	3551.99	5215.53	4392.56	5407.83	4589.42	3305.75	Isoflavonoids	Furanoisoflavonoids
6-Hydroxysandoricin	neg	16924	19341.9	28881.3	18976.4	26160.1	23568.2	508436	809806	645846	642419	580945	562967	Carboxylic acids and derivatives	Tetracarboxylic acids and derivatives
trans-p-Menthane-7,8-diol 8-glucoside	neg	26107.8	18937.8	18196.3	20156.8	23186.7	27088	644.526	807.534	367.373	223.356	633.17	540.953	Organooxygen compounds	Carbohydrates and carbohydrate conjugates
(Z)-2-Methyl-2-butene-1,4-diol 4-O-beta-D-Glucopyranoside	neg	20918.5	17124.4	25910.2	23143.3	24463.6	21987.6	10380.8	3683.44	9361.82	11529.9	7421.09	11633.3	Fatty Acyls	Fatty acyl glycosides
Sugiol	pos	33268.6	21960.8	14993	22046.2	19528.1	21706.6	1246.94	1480.13	1174.4	1557.13	1613.16	1717.2	Prenol lipids	Diterpenoids
L-Citronellol glucoside	neg	30609.7	15411.8	16899.1	15952	26533.5	27841.8	7521.84	8016.47	5596.69	3622.22	6239.35	9634.64	Prenol lipids	Terpene glycosides
xi-2,3-Dihydro-2-oxo-1H-indole-3-acetic acid	pos	32378.1	30980.3	12592.2	22050.1	16420.3	18807.3	915.038	946.447	881.115	893.596	749.3	1006.05	Indoles and derivatives	Indolyl carboxylic acids and derivatives
Isolimocitrol 3-glucoside	pos	11643.1	18709.6	42736.8	24889.5	9608.05	25473.2	3.70614e-06	3.70614e-06	3.70614e-06	3.70614e-06	3.70614e-06	3.70614e-06	Unsaturated hydrocarbons	Enynes
beta-D-Xylopyranosyl-(1->5)-alpha-L-arabinofuranosyl-(1->3)-L-arabinose	neg	8993.67	15221.5	36441.1	11163.4	32415.7	28772.5	22334.7	5581.87	13379.7	13110.3	13223.2	7342.75	Organooxygen compounds	Carbohydrates and carbohydrate conjugates
Cystophorene	pos	21912.5	21144.1	26436	19724.2	21857.5	21538.4	27641.5	26462.8	26328.6	27120.2	26850.7	28387.3	Unsaturated hydrocarbons	Olefins
Dihydroroseoside	pos	16006.2	13406.4	26082.1	15915	45120.7	16002.6	138339	100780	115540	122164	113879	126549	Fatty Acyls	Fatty acyl glycosides
Apo-10'-violaxanthal	pos	14046.6	18388.5	30745.6	18402.1	23805.5	25973.6	3.70614e-06	3.70614e-06	3.70614e-06	3.70614e-06	3.70614e-06	3.70614e-06	Prenol lipids	Sesterterpenoids
Ascladiol	pos	22367.9	20743.8	24925.3	20415.2	21396.4	21259.6	28525.5	30699.3	29521.3	29555.5	29234.8	32021	Dihydrofurans	Furanones
Oryzalic acid A	neg	32082.4	35177.3	4300.82	25779	11481.4	21851.9	3.70614e-06	3.70614e-06	3.70614e-06	3.70614e-06	3.70614e-06	3.70614e-06	Oxanes	Unclassified
Ichangic acid 17-beta-D-glucopyranoside	neg	17894.9	26735.2	19900.1	30914.7	19258.3	15743.8	261083	415555	330546	339229	286442	290510	Prenol lipids	Terpene glycosides
Fertaric acid	neg	30445.5	30589.8	10836.4	24223.3	12375.7	21869.9	4.62257	3.70614e-06	3.70614e-06	3.70614e-06	3.70614e-06	3.70614e-06	Cinnamic acids and derivatives	Hydroxycinnamic acids and derivatives
Precarthamin	neg	15269.1	20342.6	37241.7	19608.9	19802.7	17604.1	1.13894e+06	3.05041e+06	1.64707e+06	766267	1.90475e+06	1.36781e+06	Flavonoids	Flavonoid glycosides
Apigravin	pos	32505.2	33245	7215.55	23441.3	14734.5	17847.5	3.70614e-06	3.70614e-06	208.712	117.286	195.263	3.70614e-06	Coumarins and derivatives	Hydroxycoumarins
Isopulegone caffeate	pos	33951.3	26200.7	11141.9	22900.3	12258.7	22518.9	3.70614e-06	3.70614e-06	3.70614e-06	3.70614e-06	3.70614e-06	3.70614e-06	Cinnamic acids and derivatives	Hydroxycinnamic acids and derivatives
Lancerin	pos	57389.6	23945.2	3152.3	25719.3	5223.96	13397.7	3.70614e-06	3.70614e-06	3.70614e-06	3.70614e-06	3.70614e-06	3.70614e-06	Unclassified	Unclassified
Narirutin	neg	14735.1	18510.4	30166.2	18750.3	25515.7	21090.5	1.13602e+06	545884	789023	793042	670024	792439	Flavonoids	Flavonoid glycosides
Limocitrin 3-rhamnoside	neg	8840.57	16405.7	47732.4	21211.2	9532.1	24854.1	3.70614e-06	48.7674	96.6555	43.2877	397.825	89.1968	Flavonoids	Flavonoid glycosides
Jaceidin 7-neohesperidoside	pos	21431.7	14053.8	30202.3	19604	22932.7	19750.6	1313.25	1307.49	832.612	1932.04	2235.8	1376.05	Polyketides	Flavonoids
3-Hydroxy-4,5-dimethyl-2(5H)-furanone	pos	18521.8	16505.2	27498.6	19262.8	24414.7	21469.5	11859.8	11235.9	10807.5	12383.4	13076.4	13951.3	Dihydrofurans	Furanones
5-Heptadecyl-1,3-benzenediol	pos	21808.4	44257.8	8341.32	29059.6	9887.73	14191.8	3.70614e-06	3.70614e-06	3.70614e-06	3.70614e-06	3.70614e-06	3.70614e-06	Phenols	Benzenediols
5-Methyl-2-phenyl-2-hexenal	pos	21178.7	19395.7	26405.8	19365.4	20684.5	20200.2	25746.5	25472	24492.7	26606.6	23498.4	26544.6	Benzene and substituted derivatives	Phenylacetaldehydes
Comosin	neg	37812.2	16242.7	13090.2	19196.4	20148.4	20704.7	3.70614e-06	3.70614e-06	3.70614e-06	3.70614e-06	3.70614e-06	3.70614e-06	Isoflavonoids	O-methylated isoflavonoids
Spinacetin 3-glucoside	pos	16818.4	16514.4	36757.1	14784.7	23183.2	19124.2	3.70614e-06	3.70614e-06	3.70614e-06	3.70614e-06	3.70614e-06	3.70614e-06	Flavonoids	Flavonoid glycosides
Quercetin 3-(2G-rhamnosylgentiobioside)	pos	19007.8	20933.3	29543	18324.9	20807	18519.7	3.70614e-06	3.70614e-06	3.70614e-06	3.70614e-06	479.576	3.70614e-06	Prenol lipids	Triterpenoids
Epicatechin 3-O-(3-O-methylgallate)	pos	33605.9	27274	3037.06	41468.4	7747.24	13987.5	3.70614e-06	3.70614e-06	3.70614e-06	3.70614e-06	313.668	3.70614e-06	Flavonoids	Flavonoid glycosides
Elaidic acid	pos	18051.6	18598.9	25583.1	18807.5	23839.9	22075.2	20965.2	28110.8	458464	21101.8	20698.8	21387.2	Fatty Acyls	Fatty acids and conjugates
Momilactone C	pos	33163.3	26453.9	11363.8	19396.7	13744.4	22704.4	3.70614e-06	3.70614e-06	3.70614e-06	3.70614e-06	3.70614e-06	3.70614e-06	Prenol lipids	Terpene lactones
(-)-trans-Carveol glucoside	pos	20560.2	13882.7	28886.9	19628	22865.7	20690.9	690.366	798.996	906.704	705.555	901.641	863.083	Prenol lipids	Terpene glycosides
Coumesterol	pos	21604.4	18354.2	25739.5	18025.2	20787.3	21107.4	3.70614e-06	124.205	3.70614e-06	3.70614e-06	3.70614e-06	78.0459	Isoflavonoids	Coumestans
(-)-Epigallocatechin	neg	30560.6	22927.3	13153.4	23042.8	20040.9	15873.1	361.924	3.70614e-06	3.70614e-06	3.70614e-06	3.70614e-06	3.70614e-06	Flavonoids	Flavans
Luteolin 7-glucoside	pos	17890	23864.8	21939.3	14193.3	27118.3	20273.8	3.70614e-06	3.70614e-06	3.70614e-06	3.70614e-06	3.70614e-06	3.70614e-06	Flavonoids	Flavonoid glycosides
Citrulline	pos	23189.7	23955.2	20041.2	19175.7	17130.7	21521.7	3.70614e-06	3.70614e-06	3.70614e-06	3.70614e-06	3.70614e-06	3.70614e-06	Carboxylic acids and derivatives	Amino acids, peptides, and analogues
trans-p-Menthane-7,8-diol 7-glucoside	neg	13492.5	13224.2	33447.1	19434	23165.3	22229	15969.5	16699.5	14839	13756.5	12900	13061.8	Prenol lipids	Terpene glycosides
Madasiatic acid	pos	12534.1	9377.48	26194.8	13377.7	31175.4	31904.5	3.70614e-06	2022.8	2758.02	4741.87	5449.04	1613.93	Prenol lipids	Triterpenoids
Perilloside A	pos	24780.1	21353.1	20266.5	19731.2	19210	19017.4	3.70614e-06	3.70614e-06	3.70614e-06	3.70614e-06	3.70614e-06	3.70614e-06	Prenol lipids	Terpene glycosides
Prephenate	pos	16137.3	19525.7	26218	17626.7	22313.7	21913	626.352	356.505	151.09	512.82	215.614	59.3685	Keto acids and derivatives	Gamma-keto acids and derivatives
trans-p-Menthane-1,7,8-triol 8-glucoside	neg	13726.2	14825.3	26505.6	22757.7	22239.5	23179.3	568.582	3.70614e-06	305.568	3.70614e-06	3.70614e-06	3.70614e-06	Organooxygen compounds	Carbohydrates and carbohydrate conjugates
Kaempferol 3-alpha-L-arabinopyranoside	pos	38845.2	34995.6	4826.14	11655.8	12237.3	20086.2	3.70614e-06	3.70614e-06	3.70614e-06	3.70614e-06	3.70614e-06	3.70614e-06	Polyketides	Flavonoids
(ent-16betaOH)-16,17-Dihydroxy-9(11)-kauren-19-oic acid	pos	21328.7	19770.8	21557.5	14353.8	25258	20297.1	88.6761	3.70614e-06	111.03	177.011	286.033	192.34	Stilbenes	Unclassified
Aromadendrin 4'-methyl ether 7-rhamnoside	neg	29156	29617	9167.51	20606.3	13837.3	20105.6	3.70614e-06	3.70614e-06	3.70614e-06	3.70614e-06	3.70614e-06	3.70614e-06	Flavonoids	Flavonoid glycosides
3',4',5'-Trimethoxytricetin 7-[rhamnosyl-(1->6)-glucoside]	neg	35825.8	22956.8	12443	25198.1	10659	15364	3353.86	1782	2290.57	3707.73	3625.85	2751.02	Flavonoids	Flavonoid glycosides
Hebevinoside XII	neg	21343.9	17386.1	25936.6	14829.2	20501.7	22396.2	27735.5	26845.4	20524.8	29704.4	29465.1	21775.3	Prenol lipids	Sesquiterpenoids
10-Formyltetrahydrofolate	neg	28237.7	23829.6	12134.9	20678.8	15935.8	21252.2	13266.3	12038	13744	14364.4	13198.1	12093.8	Dithiolanes	Lipoamides
Unshuoside A	neg	13904.2	11766.5	27817.9	19217.8	21594.2	27329.3	52539.9	80495	42788.7	46773.5	36968.3	31001.7	Prenol lipids	Terpene glycosides
(S)-Homostachydrine	pos	15949.1	17441.6	23630.2	16503.1	20858.6	27020.4	8521.67	7825.42	7831.39	8223.06	8274.54	8447.97	Carboxylic acids and derivatives	Amino acids, peptides, and analogues
Zedoarol	pos	28604.8	23170.6	16114.6	19991.1	15233.4	18042.1	899.509	1447.63	1065.57	842.721	768.794	825.323	Prenol lipids	Sesquiterpenoids
p-Cymene	pos	14888.8	5423.87	18374.7	24590.7	38798	18675.9	38448.2	17664.9	6287.9	45289.8	6484.58	6276.58	Prenol lipids	Monoterpenoids
Narceinone	pos	18799.1	15795.7	26743.2	17523.1	21746.7	20123.3	7975.7	8992.71	5147.35	6843.2	6465.29	6099.15	Stilbenes	Unclassified
L-cis-3-Amino-2-pyrrolidinecarboxylic acid	pos	13063.6	17539.3	26090.4	14713.7	21578.6	27719.7	339461	338769	449681	494671	386946	410409	Carboxylic acids and derivatives	Amino acids, peptides, and analogues
Isocarlinoside	pos	18704.2	13205.5	24613.8	16351	25064.3	22251.6	3.70614e-06	3.70614e-06	3.70614e-06	3.70614e-06	3.70614e-06	3.70614e-06	Flavonoids	Flavonoid glycosides
Phytuberin	neg	18843.4	18353	25309.7	18186.7	20046.8	18878.4	28781.1	27445.3	26984.8	25692.4	27826.5	28113.7	Prenol lipids	Sesquiterpenoids
Annonisin	pos	3013.33	9087.56	52209.7	3.70614e-06	26807.6	28262.7	3.70614e-06	3.70614e-06	3.70614e-06	3.70614e-06	3.70614e-06	3.70614e-06	Fatty Acyls	Fatty alcohols
Millefin	neg	24593.6	26198.6	9522.36	22944.9	12267.2	23187.7	3.70614e-06	3.70614e-06	3.70614e-06	3.70614e-06	3.70614e-06	3.70614e-06	Prenol lipids	Terpene lactones
alpha-Peroxyachifolide	pos	18672.3	17303.8	23750.8	17066.7	21318.1	20400.2	575199	651033	603080	662443	533599	642422	Prenol lipids	Terpene lactones
Quercetin 3,7-dirhamnoside	neg	32453.7	27009.6	3798.13	30369.2	7974.57	16879.4	3.70614e-06	3.70614e-06	3.70614e-06	3.70614e-06	3.70614e-06	3.70614e-06	Polyketides	Flavonoids
2-Hydroxyphenylacetic acid O-b-D-glucoside	neg	20175.1	22771.5	18879.9	19954.6	18805.1	17686	882.915	1007.29	691.505	726.998	855.586	474.929	Organooxygen compounds	Carbohydrates and carbohydrate conjugates
Kaempferol 3-alpha-L-arabinofuranoside	neg	12721.1	17135.6	31529.5	15397.3	21827.7	19443.2	3.70614e-06	3.70614e-06	3.70614e-06	3.70614e-06	3.70614e-06	3.70614e-06	Flavonoids	Flavonoid glycosides
Homoferreirin	pos	26382.6	23164.3	16121.5	18290.1	14967.1	18791.6	3.70614e-06	3.70614e-06	3.70614e-06	3.70614e-06	3.70614e-06	3.70614e-06	Isoflavonoids	O-methylated isoflavonoids
Sapidolide A	pos	14531.2	15397.6	29244.6	16726.5	24513.5	16837.3	5.51167e+06	5.35585e+06	5.34568e+06	5.05508e+06	5.15271e+06	4.9557e+06	Lactones	Gamma butyrolactones
Sudachiin C	neg	15292.1	14450.4	30967.5	21172.7	19197.7	15676.1	3.70614e-06	3.70614e-06	0.881948	3.70614e-06	3.70614e-06	3.70614e-06	Flavonoids	Flavonoid glycosides
3,4-Dihydroxybenzaldehyde	pos	23406	32575.5	12779.8	18205.2	13485	15871.8	69611.3	80498.3	84540.9	69338.2	93009.5	102245	Organooxygen compounds	Carbonyl compounds
Capsianoside V	pos	29018.7	18516.7	16523.2	15299.2	17335.5	19411.2	27.4583	3.70614e-06	21.9994	57.132	3.70614e-06	49.2862	Prenol lipids	Terpene glycosides
Corchorusoside B	pos	29110.4	35598.1	7070.1	24441.5	8698.9	11151.1	3.70614e-06	3.70614e-06	3.70614e-06	3.70614e-06	3.70614e-06	3.70614e-06	Steroids and steroid derivatives	Steroid lactones
Hypoxanthine	pos	18565	13143.9	23286.6	13569.2	18355.7	28548.1	4316.24	5458.32	3320.03	2779.71	4211.47	3533.11	Imidazopyrimidines	Purines and purine derivatives
Isosativan	pos	30224.6	20774.3	9233.44	18565.5	15298.7	21307.6	5815.72	5655.78	4802.38	6398.17	5001.05	4090.76	Isoflavonoids	O-methylated isoflavonoids
6-O-Acetylaustroinulin	pos	24930.4	13197.2	16856.7	11471.9	21317.1	27475.7	3.70614e-06	3.70614e-06	3.70614e-06	3.70614e-06	3.70614e-06	3.70614e-06	Prenol lipids	Diterpenoids
Dopaxanthin	neg	16715.2	13535.4	28012.3	15156.2	23815	18005.7	3.70614e-06	3.70614e-06	3.70614e-06	3.70614e-06	3.70614e-06	3.70614e-06	Carboxylic acids and derivatives	Amino acids, peptides, and analogues
Elenaic acid	pos	22920.1	14991.3	22146.5	15580.1	21205.3	18283.9	17171.8	17890.5	14778.3	17908.4	15062.2	13658.3	Carboxylic acids and derivatives	Dicarboxylic acids and derivatives
1-(beta-D-Glucopyranosyloxy)-3-octanone	neg	20050.1	15119	37511.1	6634.29	20330.2	15456.5	3.70614e-06	3.70614e-06	3.70614e-06	3.70614e-06	3.70614e-06	3.70614e-06	Fatty Acyls	Fatty acyl glycosides
Shyobunyl acetate	pos	25351.5	14336.7	15738.4	10965.4	25912	22326.2	3.70614e-06	3.70614e-06	3.70614e-06	3.70614e-06	3.70614e-06	3.70614e-06	Prenol lipids	Sesquiterpenoids
4,5-Dihydrovomifoliol	pos	16935.5	16798.6	27123.6	16908.9	18891.7	17826.1	552.574	429.751	598.838	1019.57	542.291	986.242	Prenol lipids	Sesquiterpenoids
5-De-O-methyltoddanol	pos	11653.3	11359.4	19641.6	19146.8	9712.44	42744.3	821.095	254.29	284.892	998.571	536.439	1344.29	Coumarins and derivatives	Hydroxycoumarins
Acetylvalerenolic acid	neg	26776.6	27510.6	6726.96	21067.5	10838.8	20933.9	3.70614e-06	3.70614e-06	3.70614e-06	3.70614e-06	3.70614e-06	3.70614e-06	Prenol lipids	Sesquiterpenoids
Alpha-Linolenic acid	pos	13459.5	13126.5	24872.8	16398.8	20942.8	25035.8	1696.3	5105.77	4828.78	5442.58	5162.08	5019.11	Fatty Acyls	Lineolic acids and derivatives
3beta-3,24-Dihydroxy-9(11),12-oleanadien-30-oic acid	pos	11223.6	11624.2	34632	16115.1	18330.4	21817.7	40045.4	33202.5	38591.1	48481.8	64067.2	17910.2	Prenol lipids	Triterpenoids
trans-delta-Viniferin 3''-glucoside	neg	12992.4	19931.4	10319.2	47892.4	10616.5	11886.4	5438.39	3346.83	4720.13	6895.54	4597.32	4530.2	2-arylbenzofuran flavonoids	Unclassified
4'-O-Methylkievitone	neg	15331.2	14806.6	24839.7	16171.6	22418.2	19777.3	3.70614e-06	3.70614e-06	3.70614e-06	3.70614e-06	3.70614e-06	3.70614e-06	Isoflavonoids	Isoflavans
Ketoleucine	neg	19504.9	19504.1	14133.8	25058.7	14653.6	20027.8	3.70614e-06	3.70614e-06	64.9871	110.674	159.046	46.0587	Keto acids and derivatives	Short-chain keto acids and derivatives
Furfuryl acetate	pos	18632.9	18796.8	20152.4	16031.8	18762.8	20400.7	4210.52	3883.86	4521.25	5790.09	5812.12	4509.82	Heteroaromatic compounds	Unclassified
Mauritianin	neg	7123.09	14589.1	24712.4	22780.7	31210.6	12019.5	3.70614e-06	3.70614e-06	3.70614e-06	3.70614e-06	3.70614e-06	3.70614e-06	Flavonoids	Flavonoid glycosides
Lathycarpin	pos	17523.2	10597.3	34520.9	10441.6	21452.7	17848.2	3.70614e-06	3.70614e-06	3.70614e-06	3.70614e-06	3.70614e-06	3.70614e-06	Isoflavonoids	Furanoisoflavonoids
(+)-(S)-Carvone	pos	17138.6	15132.4	21085	16368.1	23080.7	19487.5	8309.05	6648.04	7518.13	7575.41	6957.58	7818.84	Prenol lipids	Monoterpenoids
Torachrysone 8-(6-oxalylglucoside)	neg	16886.6	11237.1	27560.4	17627.4	21658.2	17080.3	3.70614e-06	3.70614e-06	3.70614e-06	3.70614e-06	3.70614e-06	3.70614e-06	Organooxygen compounds	Carbohydrates and carbohydrate conjugates
(R)-Carvotanacetone	pos	8198.23	18380.9	17730	18677.7	23841.1	25043	30086.2	21986.8	29736.8	14078.5	24048.6	23913.4	Prenol lipids	Monoterpenoids
Caftaric acid	pos	23827.9	17787	14376	21562.8	16919.7	17358.3	6381.57	5068.94	5769.77	9500.29	6021.08	7239.46	Cinnamic acids and derivatives	Hydroxycinnamic acids and derivatives
5-Thymidylic acid	pos	13811.6	16875.7	27009.2	17211.2	19485.9	17250.7	3.70614e-06	3.70614e-06	3.70614e-06	3.70614e-06	3.70614e-06	3.70614e-06	Pyrimidine nucleotides	Pyrimidine deoxyribonucleotides
Ipomeatetrahydrofuran	pos	18954.3	17888	22479.8	16899.1	18620.4	16427.8	23641.9	23401.1	21890.5	20417.1	19981.8	21763.1	Prenol lipids	Sesquiterpenoids
beta-Kessyl alcohol	neg	17819.3	16226.9	22926.9	16354.3	19349.7	18497.1	19724.7	23929.9	19096.9	23337.2	21493.6	22438.4	Prenol lipids	Sesquiterpenoids
Menthol	pos	18501.9	18619.5	21535.3	16880	18073.5	17497.6	22997.8	23898.3	25466.1	22582.8	23152.3	25238.6	Prenol lipids	Monoterpenoids
Geranic acid	pos	17488.5	15833.4	22282.8	16972.8	19490.8	19007.1	121960	105865	113452	98605.7	107897	112764	Prenol lipids	Monoterpenoids
Licorice glycoside B	pos	29279.8	21088.8	2435.38	26720	13126.5	18275.3	3.70614e-06	3.70614e-06	3.70614e-06	3.70614e-06	272.452	3.70614e-06	Flavonoids	Flavonoid glycosides
Ganoderic acid Mi	pos	11892.8	16856.8	25622.9	14748	26903.7	14739.7	197570	205172	149039	112368	139896	140560	Prenol lipids	Triterpenoids
Citrusin D	neg	13386	15037.1	21566.9	20992.5	18704.9	21011.6	81850.2	121178	89268	69947.8	87497.3	82286.9	Fatty Acyls	Fatty acyl glycosides
Xanthoxyletin	pos	12538.1	3982.97	4239.09	3225.46	3234.06	83389.9	14046.7	5737.49	19698.3	31431.3	12886	8819.04	Coumarins and derivatives	Pyranocoumarins
5-Methoxysalicylic acid	pos	13173.2	15578.6	24636.5	15569.2	25198.1	16435.6	111738	90343.5	102931	87104	100608	98688	Benzene and substituted derivatives	Benzoic acids and derivatives
2-O-p-Coumaroyltartronic acid	pos	11687.3	37039.3	17387.1	15322	14126.8	14887.5	4971.66	1783.05	4769.7	5115.2	3595.13	4388.42	Cinnamic acids and derivatives	Hydroxycinnamic acids and derivatives
3,3',4',5,5',8-Hexahydroxyflavone	neg	13043.6	15452.1	25076.5	18373.7	20292.7	17915.6	3.70614e-06	3.70614e-06	3.70614e-06	3.70614e-06	3.70614e-06	3.70614e-06	Flavonoids	Flavones
Lotaustralin	neg	26405.8	23551	8529.06	28067.9	9340.69	14198	3.70614e-06	3.70614e-06	3.70614e-06	3.70614e-06	3.70614e-06	3.70614e-06	Organooxygen compounds	Carbohydrates and carbohydrate conjugates
(+)-Gallocatechin	pos	9022.51	55929.1	14669.2	12163.9	7571.7	10564	3.70614e-06	164.655	3.70614e-06	3.70614e-06	3.70614e-06	3.70614e-06	Flavonoids	Flavans
Homo-L-arginine	pos	16453.2	20075.6	20938.9	20362.5	16740.7	15136.5	29984.1	27188.1	29264.4	33620.3	28198	29371.6	Carboxylic acids and derivatives	Amino acids, peptides, and analogues
Xanthohumol B	pos	19309	17827	19751.2	13966.3	20214.9	18551.4	48781	56040.8	57805.4	60126.3	49655	51755	Linear 1,3-diarylpropanoids	Chalcones and dihydrochalcones
Hippuric acid	pos	33059.9	20022.8	8395.03	21480.3	11496.7	15021.6	581.375	637.243	587.216	889.847	361.243	558.006	Benzene and substituted derivatives	Benzoic acids and derivatives
(-)-trans-Carveol	pos	18468.6	14539.9	21125.3	17180.5	18034.2	19877	73279.7	99465.1	61005.1	59960.9	51467.1	52334.4	Prenol lipids	Monoterpenoids
4-Methoxybenzyl glucoside	neg	33908.7	29493.4	9925.96	14177.1	12733.1	8782.87	424.057	859.752	511.839	787.766	985.231	496.345	Organooxygen compounds	Carbohydrates and carbohydrate conjugates
Lucidenic acid C	pos	14707.7	19118.9	26211.2	15494	17373.4	15754.2	49444.5	94562	46481.3	55697.4	50914.7	48991.1	Prenol lipids	Triterpenoids
Wistin	neg	25106	23361.8	11581.1	24049.4	13552.9	10493.1	3.70614e-06	3.70614e-06	0.0541341	3.70614e-06	3.70614e-06	3.70614e-06	Isoflavonoids	Isoflavonoid O-glycosides
4-Ethoxyphenol	pos	15178.2	17596.5	21421.6	16868.5	21787.4	14989.4	3392.12	2268.66	2385	1923.97	1714.52	2108.98	Phenols	4-alkoxyphenols
Neoliquiritin 2''-apioside	neg	18955.8	13769.9	14304.2	20678.5	24675	15398.8	192.289	813.905	3.70614e-06	71.8358	3.70614e-06	3.70614e-06	Flavonoids	Flavonoid glycosides
Corymboside	pos	19249.4	12790.4	22957.5	11265.2	24734.9	16655.7	3.70614e-06	3.70614e-06	3.70614e-06	3.70614e-06	3.70614e-06	3.70614e-06	Flavonoids	Flavonoid glycosides
3,6-Diglucopyranosyl-5,7-dihydroxy-4'-methoxyflavone	neg	26493.3	19652.5	10984.8	20578.3	12941.5	16882	687.411	1407.09	1498.78	668.003	617.204	19.5818	Flavonoids	Flavonoid glycosides
Celerin	neg	16006.7	9077.57	7830.95	4247.49	7015.58	63142.2	3.70614e-06	3.70614e-06	663.541	814.834	58.5411	96.8047	Coumarins and derivatives	Hydroxycoumarins
13-Oxo-9,11-tridecadienoic acid	pos	17882	16848	20749.5	16542.5	17603.7	17200.5	14435.8	15076.1	12996	14002.9	12726.8	13063.5	Fatty Acyls	Fatty acids and conjugates
Matsutakeside I	pos	18225	17264.2	18836.1	27124.6	12415	12582.3	3013.12	4407.57	2529	1714.97	3120.2	2218	2-arylbenzofuran flavonoids	Unclassified
Mozambioside	neg	25961.7	21527.2	7632.07	18274.6	13350.6	19477.6	3.70614e-06	3.70614e-06	3.70614e-06	3.70614e-06	3.70614e-06	3.70614e-06	Naphthofurans	Unclassified
Benzyl gentiobioside	pos	17219.5	18276	18960.1	15049.9	18055	18553.8	10913.1	8975.33	11635.1	17548.5	9657.98	8200.89	Organooxygen compounds	Carbohydrates and carbohydrate conjugates
Phytocassane D	pos	18975.9	17927.9	17309.1	11249.2	21063.5	19467.6	3.70614e-06	3.70614e-06	3.70614e-06	3.70614e-06	118.349	3.70614e-06	Prenol lipids	Diterpenoids
(±)-Tryptophan	neg	12148.8	15277.1	27031.4	17121.7	17578.9	16743.7	3.70614e-06	3.70614e-06	3.70614e-06	3.70614e-06	3.70614e-06	3.70614e-06	Indoles and derivatives	Indolyl carboxylic acids and derivatives
Dopamine	pos	21608.4	21450.6	13485.9	21936.2	11739.1	15586	2911.61	2467.83	2837.24	2199.74	2586.13	2569.12	Phenols	Benzenediols
[8]-Shogaol	neg	17260	16370.6	20891.2	16636.2	16421.7	18136.5	21930.8	21232.3	20859.2	19743	19998.8	21517	Phenols	Methoxyphenols
trans-delta-Viniferin	pos	18235.8	11706.5	22091.4	13685.3	19437.7	20330.4	3.70614e-06	1083.47	525.331	3.70614e-06	790.114	867.732	2-arylbenzofuran flavonoids	Unclassified
7'-O-Methylmarmin	pos	29804.5	25989.2	4603.03	16649	9824.27	18295.6	3.70614e-06	19.6437	0.388787	35.1161	55.2582	15.3365	Coumarins and derivatives	Unclassified
Ptelatoside A	neg	17639.5	23588.2	17985.4	11958.6	19473.6	14288.4	3.70614e-06	3.70614e-06	3.70614e-06	3.70614e-06	3.70614e-06	3.70614e-06	Organooxygen compounds	Carbohydrates and carbohydrate conjugates
Isoswertiajaponin	pos	16188.2	12325.2	23721	16618.9	19770.3	16291	3.70614e-06	3.70614e-06	3.70614e-06	3.70614e-06	3.70614e-06	3.70614e-06	Flavonoids	Flavonoid glycosides
Isolimonic acid	neg	13063.7	14264.5	26179.5	16517	17072.8	17774.7	1.4061e+06	1.53657e+06	1.595e+06	2.05793e+06	1.13275e+06	2.00015e+06	Naphthofurans	Unclassified
3,6,7-Trihydroxy-4'-methoxyflavone 7-rhamnoside	neg	33218.4	37210.2	5344.39	11582.5	7949.21	9455.83	81.477	3.70614e-06	3.70614e-06	205.608	627.667	27.7257	Flavonoids	Flavonoid glycosides
psi-Taraxasteryl acetate	neg	21591.4	4788.79	26007.4	18934.6	25162	8069.99	2065.99	3.70614e-06	4293.15	3.70614e-06	3.70614e-06	3.70614e-06	Prenol lipids	Triterpenoids
5-Isopropyl-2-(2-methylpropyl)-2-cyclohexen-1-one	pos	19402.3	16613.2	14564.1	17067.7	15043.1	21732.5	195.022	57.9511	29.5514	102.265	187.546	3.70614e-06	Prenol lipids	Monoterpenoids
6''-O-Acetyldaidzin	pos	18157.9	18717.8	18332.8	15938.2	16983.8	16270.2	9799	11547.1	9980.96	10969.6	9822.05	8805.17	Isoflavonoids	Isoflavonoid O-glycosides
3-Hydroxyneogrifolin	pos	10820.8	14042.9	27750	16641.7	18069.6	16831.5	3.70614e-06	418.311	3.70614e-06	3.70614e-06	746.535	3.70614e-06	Prenol lipids	Sesquiterpenoids
(6beta,22E)-6-Hydroxystigmasta-4,22-dien-3-one	pos	3.70614e-06	5564.7	23080.5	12549.3	24955.7	37475.4	3.70614e-06	3.70614e-06	3.70614e-06	3.70614e-06	3.70614e-06	3.70614e-06	Steroids and steroid derivatives	Stigmastanes and derivatives
Capsiate	neg	19426.4	14255.4	19708.8	13905.8	18509.8	17552.1	516.07	3.70614e-06	3.70614e-06	3.70614e-06	3.70614e-06	3.70614e-06	Phenols	Methoxyphenols
Kahweol	pos	24351.6	26769.4	5650.13	17499.9	9381.67	19627.5	3.70614e-06	3.70614e-06	3.70614e-06	3.70614e-06	3.70614e-06	3.70614e-06	Prenol lipids	Monoterpenoids
(S)-Batatic acid	pos	14811.1	14634.2	23414.6	15319.1	19124.7	15686	13773.7	11493.5	13865.4	10244	11344	7022.68	Fatty Acyls	Fatty acids and conjugates
Decarbamoylsaxitoxin	pos	13728.5	15064.3	20331.4	18054.5	17302	18126.3	2112.89	2396.25	1528.14	2527.15	3161.74	2757.14	Saxitoxins, gonyautoxins, and derivatives	Unclassified
Melledonol	pos	14585.4	14037	26133.1	15501.1	15475.5	16873	117943	146266	94292.6	85926.7	129589	93157.1	Prenol lipids	Sesquiterpenoids
UDP-4-dehydro-6-deoxy-D-glucose	pos	15870.2	15134	20280	16553.2	17392.6	17322.6	3.70614e-06	3.70614e-06	3.70614e-06	3.70614e-06	3.70614e-06	3.70614e-06	Pyrimidine nucleotides	Pyrimidine nucleotide sugars
[8]-Dehydroshogaol	pos	31901.3	22468.1	4307.04	16680.2	9077.53	18030.8	3.70614e-06	3.70614e-06	3.70614e-06	3.70614e-06	3.70614e-06	3.70614e-06	Cinnamic acids and derivatives	Hydroxycinnamic acids and derivatives
Furaneol 4-glucoside	neg	24246.3	17873.2	10860	19700.5	15903.3	13739.4	5223.47	3810.51	5453.39	6438.59	5376.21	5106.55	Organooxygen compounds	Carbohydrates and carbohydrate conjugates
cis-Aconitic acid	pos	23914.6	15053.4	13449	15323	16499.5	17987.9	3.70614e-06	3.70614e-06	3.70614e-06	3.70614e-06	3.70614e-06	3.70614e-06	Carboxylic acids and derivatives	Tricarboxylic acids and derivatives
Tetrahydropentoxyline	neg	13471.3	14166.3	22647.4	15785.2	18360.4	17661	3.70614e-06	3.70614e-06	128.41	3.70614e-06	3.70614e-06	3.70614e-06	Harmala alkaloids	Unclassified
Cyclocalamin	pos	19471.6	15291.7	15474.9	11534.9	20862.1	19345.9	51042.8	102093	77365.7	65185.3	66908.1	57446.3	Benzene and substituted derivatives	Benzoic acids and derivatives
(3beta,22R,23R,24S)-3,22,23-Trihydroxystigmastan-6-one	pos	3.70614e-06	8953.62	23283.9	19001	28455.7	21990.3	3.70614e-06	8183.11	19183.2	16227	19566.6	12785.1	Steroids and steroid derivatives	Stigmastanes and derivatives
N-Benzoylaspartic acid	neg	7559.36	42994.9	13316.5	15984.8	10235	11425.5	3.70614e-06	3.70614e-06	3.70614e-06	3.70614e-06	3.70614e-06	3.70614e-06	Carboxylic acids and derivatives	Amino acids, peptides, and analogues
4-Glucosyl gallate	neg	18457.2	18020	15945.2	15717.1	14134.6	19161.8	33667.7	40090.1	45389.8	49783.8	37186	66342.6	Tannins	Unclassified
Elaterinide	neg	7704.32	17894.2	24821.3	13180.6	23229.3	14540	2471.1	3.70614e-06	3.70614e-06	3.70614e-06	3.70614e-06	3.70614e-06	Steroids and steroid derivatives	Steroidal glycosides
Valerenic acid	neg	16174.2	16087.9	20683.9	16299.8	16079.9	15978.2	22885.1	22980.9	20202.9	23044.8	22470.8	21018	Prenol lipids	Sesquiterpenoids
Vestitone 7-glucoside	pos	17880.9	14722.8	14738	17390	19992.1	16311.7	165970	167037	174853	174908	155922	148741	Isoflavonoids	Isoflavonoid O-glycosides
Nobiletin	pos	21033.4	17545.9	19585.9	18892.6	11509.2	12140.6	12070.2	19276.6	15313.3	12070.3	18154.7	19860.2	Flavonoids	O-methylated flavonoids
Bilobalide A	neg	13455	16982.9	20918.8	16031.8	19506.7	13809.7	604.422	1682.54	1317.88	552.625	898.503	644.033	Prenol lipids	Terpene lactones
6-Deoxy-gamma-mangostin	neg	20024.4	20086.9	7645.47	13996.2	9385.39	29523.1	322.324	3.70614e-06	2323.46	756.273	568.159	3.70614e-06	Benzopyrans	1-benzopyrans
Licoagroside B	neg	14991.1	15229.2	16030.6	14265.1	16890.1	22991.2	18140.2	22470.7	20857.5	21762.4	18652.9	24022.6	Saccharolipids	Unclassified
Kievitol	neg	22403.7	17249.2	11584.4	15747.6	16450.7	16623.5	5667.85	5650.32	5549.72	5427.89	4538.98	4578.74	Isoflavonoids	Isoflavans
Linamarin	neg	17979.8	19181.1	14524.5	14773.9	16113.4	17393.8	3.70614e-06	3.70614e-06	41.341	3.70614e-06	3.70614e-06	3.70614e-06	Organooxygen compounds	Carbohydrates and carbohydrate conjugates
2'-Hydroxyisoorientin	neg	11448.8	13944.6	28828.8	15124.5	16939.3	13598.3	3.70614e-06	3.70614e-06	3.70614e-06	3.70614e-06	3.70614e-06	3.70614e-06	Flavonoids	Flavonoid glycosides
Cycloartocarpin	neg	21859	18178.7	14325.7	16884.8	15217.5	13349.3	9475.04	5145.87	7793.02	8695.05	5590.94	6403.13	Flavonoids	Pyranoflavonoids
Geranylacetone	pos	15075.6	10271.9	19387.7	11946.2	26618.1	16498.9	1669.63	1278.51	1746.8	1588.91	2432.71	1508.82	Prenol lipids	Monoterpenoids
Cibaric acid	neg	11535.4	15666.1	23643.7	16974.3	16513	15454.6	3.70614e-06	3.70614e-06	3.70614e-06	3.70614e-06	3.70614e-06	3.70614e-06	Fatty Acyls	Lineolic acids and derivatives
Jasmonic acid	pos	15240.2	15690.5	17273.2	14411.9	17943.4	18902.5	945.077	1414.67	1656.9	2209.87	1651.58	1133.45	Fatty Acyls	Lineolic acids and derivatives
Lansiumarin B	pos	15868.8	15050.6	18068.3	13007.1	18936.7	18027	38920.7	44387.3	44387.3	45123.2	42663.3	43073.7	Coumarins and derivatives	Furanocoumarins
Methyl jasmonate	pos	14198.7	15157.6	19290.2	15516.4	16927.4	17625.8	1415.95	999.983	1236.31	1860.26	1506.44	1363.4	Fatty Acyls	Lineolic acids and derivatives
Gibberellin A38 glucosyl ester	neg	16091.2	18220.2	17055.6	13683.4	15177.3	18377.3	837763	887173	812995	714768	837125	719522	Prenol lipids	Terpene glycosides
HDMBOA-Glc	pos	12590.2	16873	22568.8	11775.4	16521.6	18190.5	2447.55	1346.01	2755.01	2714.87	2129.17	3073.26	Organooxygen compounds	Carbohydrates and carbohydrate conjugates
Enterolactone	pos	26722.3	22249.2	7031.4	17262.4	10408.8	14632.6	3175.03	6623.46	5597.81	4396.71	4825.22	3277.6	Furanoid lignans	Tetrahydrofuran lignans
(3S,6E)-6-Caryophyllen-15-al	pos	16690.9	12959.1	23958.1	14653.5	15934.9	13864.1	3787.66	4357.65	3672.43	2955.38	3595.74	2304.87	Prenol lipids	Sesquiterpenoids
2,4-Diphenyl-1-butene	pos	14590.7	13302.1	21214.1	16802.5	16659.2	15437.8	19084.5	19928.4	21065.5	19450.1	20320	20680.6	Linear 1,3-diarylpropanoids	Unclassified
Isoelemicin	pos	19693.3	16431.2	11834.1	16678.4	15632.4	17617.1	3130.9	2939.42	3495.76	4175.02	3710.89	3374.59	Phenol ethers	Anisoles
4alpha,5alpha-Epoxy-11-eudesmen-3a-ol	pos	15292.8	11285.3	21064.9	15565.6	17186.2	17354.2	9102.42	11661.1	10160.5	7927.17	11756.6	7465.77	Prenol lipids	Sesquiterpenoids
Polyporusterone A	pos	13919.5	17277.5	24902.1	8775.62	20055.1	12803.6	3.70614e-06	3.70614e-06	3.70614e-06	3.70614e-06	3.70614e-06	3.70614e-06	Steroids and steroid derivatives	Bile acids, alcohols and derivatives
Glycyrrhetinic acid	pos	19258.4	17622.9	13280.9	14185.2	14299.7	19007.1	372040	317325	297302	263871	257093	293092	Prenol lipids	Triterpenoids
Peonidin-3-glucoside	neg	11672.1	44135.6	9120.72	15605.5	13147.7	3879.38	25317.6	5564.55	17008.4	13475.8	21993.6	28747.9	Flavonoids	Flavonoid glycosides
7-beta-D-Glucopyranosyloxybutylidenephthalide	neg	17652	15259.2	16091.3	15295.5	17015.3	16208.6	448.279	527.299	278.088	552.19	603.484	123.331	Organooxygen compounds	Carbohydrates and carbohydrate conjugates
4-Caffeoyl-1,5-quinolactone	neg	12244.3	11476.9	24437	13574.6	20421.5	15236.8	315.045	316.741	324.597	375.893	227.455	325.268	Cinnamic acids and derivatives	Hydroxycinnamic acids and derivatives
Oleuropein	neg	29336.4	14285.5	6795.23	13344.6	14907.2	18721.7	5022.1	5837.63	3905.91	4731.55	5632.39	2729.36	Prenol lipids	Terpene glycosides
L-Targinine	pos	11629.3	26349.9	19255.4	14495.5	10333.7	15211	23356.4	33865.9	50534	45109.8	37247.6	45565.5	Carboxylic acids and derivatives	Amino acids, peptides, and analogues
8-Hydroxy-3',4',5',7-tetramethoxyflavan	pos	16946.5	15872.4	16965	11884.9	18895.9	16690.6	79855.7	137378	114991	98543.5	92963.1	104032	Flavonoids	O-methylated flavonoids
gamma-Asarone	neg	14755.7	15502.4	19783.4	15550.5	15796.7	15313.6	21090	20468.7	22189.7	21574.7	21156.8	20927.7	Phenol ethers	Anisoles
3-O-trans-Feruloyleuscaphic acid	pos	10817.1	8766.09	29505.6	10422.8	20675	16345.9	141139	109362	133755	367310	154029	124141	Prenol lipids	Triterpenoids
Vulgarin	pos	13753.8	14638.9	15603.1	17720.4	15338.1	19232.8	5798.22	4352.14	9468.1	8918.54	11558.2	4937.56	Prenol lipids	Terpene lactones
Ginsenoyne I	neg	12668.4	13871.9	18232	16556.8	16639.5	18295	3.70614e-06	3.70614e-06	3.70614e-06	3.70614e-06	3.70614e-06	3.70614e-06	Fatty Acyls	Fatty alcohols
9-Hydroxydecanoic acid	pos	14533.4	13585.8	21625.6	13797.5	17884.9	14707.1	26023.5	24859.7	24844.7	21298.1	22696.8	23297.3	Hydroxy acids and derivatives	Medium-chain hydroxy acids and derivatives
Kanokoside A	neg	17214.3	16138.2	9263.98	20411.1	19918.5	13010.8	73749.4	75998.1	74541.3	70317.7	67877.3	66130.4	Carboxylic acids and derivatives	Amino acids, peptides, and analogues
Isopentyl gentiobioside	neg	9128.42	11177.9	33393.7	10379.9	20520.3	11324.3	3.70614e-06	185.318	3.70614e-06	186.229	3.70614e-06	3.70614e-06	Fatty Acyls	Fatty acyl glycosides
Inosine	neg	16222.5	16815.4	18234.3	14517.5	14968.9	15077.7	3.70614e-06	3.70614e-06	3.70614e-06	3.70614e-06	3.70614e-06	3.70614e-06	Purine nucleosides	Unclassified
7-Acetoxy-6-methoxycoumarin	pos	14939.6	16586.6	23156.5	9872.03	15016.3	16071.1	10737.1	8231.28	8695.74	9786.37	8376.27	8703.67	Coumarins and derivatives	Unclassified
Sissotrin	neg	14453.1	13107	19325.7	16406	17097.2	14375.7	21439	22086.5	22510.3	22227.4	20627.3	21089.3	Isoflavonoids	Isoflavonoid O-glycosides
(±)-Menthyl acetate	pos	16076.7	15408	18132.8	14722	15647	14776.1	18302.3	18055.5	18085.6	18175.4	18263.4	18861.4	Prenol lipids	Monoterpenoids
Sinapoylputrescine	pos	17439	15075.2	15086.6	15973.4	13636.4	17279.3	126.123	3.70614e-06	3.70614e-06	3.70614e-06	3.70614e-06	3.70614e-06	Cinnamic acids and derivatives	Hydroxycinnamic acids and derivatives
Narcissidine	pos	9647.25	13101.4	23332.7	14782	20493.2	12369.4	3.70614e-06	3.70614e-06	3.70614e-06	3.70614e-06	3.70614e-06	3.70614e-06	Unclassified	Unclassified
6-Hydroxymelatonin	neg	11341.6	12948.7	22921.7	13332.6	17859.1	15230.6	3.70614e-06	3.70614e-06	3.70614e-06	3.70614e-06	3.70614e-06	3.70614e-06	Indoles and derivatives	Hydroxyindoles
12-Oxo-2,3-dinor-10,15-phytodienoic acid	neg	15268	13526.9	20331.9	13352.8	16011.9	14973.1	22317.3	21047.9	19811.5	22951.2	23273.7	23964.1	Fatty Acyls	Eicosanoids
Anacardic acid	pos	10045.5	13508.7	24104.1	13922.8	16576.5	14730.4	3.70614e-06	3.70614e-06	3.70614e-06	3.70614e-06	3.70614e-06	3.70614e-06	Benzene and substituted derivatives	Benzoic acids and derivatives
Methyl (3x,10R)-dihydroxy-11-dodecene-6,8-diynoate 10-glucoside	neg	21206.6	22106.3	6664.57	18266.9	9790.47	14648.5	3.70614e-06	3.70614e-06	3.70614e-06	3.70614e-06	3.70614e-06	3.70614e-06	Fatty Acyls	Fatty acyl glycosides
Dehydrocyanaropicrin	pos	14396.9	13407.1	19425.7	14321.5	15259.3	15677.9	659482	729088	692248	754856	600985	729404	Prenol lipids	Terpene lactones
Eupalitin 5-rhamnoside	neg	13573.8	17165.2	12262	24079.8	15489.9	9871.68	98880.8	131738	100089	100119	105283	94970.9	Polyketides	Flavonoids
Hovetrichoside C	pos	24557.9	14672.7	18644.3	12668	10032.2	11086.1	818485	811448	818647	721851	768145	959977	Polyketides	Flavonoids
Deoxynivalenol 3-glucoside	neg	15758.7	9900.46	19003.9	12334.2	18765	15567.3	211253	311468	231462	244070	200681	198494	Prenol lipids	Sesquiterpenoids
3',4',5,7-Tetrahydroxyisoflavanone	pos	27211.9	28266	1654.3	22887.9	4922.35	6178.69	3.70614e-06	3.70614e-06	3.70614e-06	3.70614e-06	3.70614e-06	3.70614e-06	Isoflavonoids	Isoflavans
Quercetin 3-glucosyl-(1->2)-galactosyl-(1->2)-glucoside	pos	13796.8	10014.3	27867.3	14308.7	13399.4	11611.6	3.70614e-06	3.70614e-06	3.70614e-06	3.70614e-06	3.70614e-06	3.70614e-06	Flavonoids	Flavonoid glycosides
Ellagic acid	neg	14085	14220.5	15534.1	14897.3	16109.2	15904.8	18948.2	22815.4	18451.4	17697.8	17202.2	19149.8	Tannins	Hydrolyzable tannins
Safflor Yellow A	neg	19202	13139.2	8837.09	21960.7	12963.1	14174.3	3.70614e-06	57.4502	3.70614e-06	3.70614e-06	29.1241	3.70614e-06	Cinnamic acids and derivatives	Hydroxycinnamic acids and derivatives
Licoricidin	neg	11375.2	11152.1	19152.1	15228.1	16651.1	16702.6	535.169	500.092	503.245	465.4	686.653	432.006	Isoflavonoids	O-methylated isoflavonoids
Quercetin 4'-glucoside	pos	11237.6	13479.4	23484.2	13480.7	14619.6	13583.3	3.70614e-06	3.70614e-06	3.70614e-06	3.70614e-06	3.70614e-06	3.70614e-06	Flavonoids	Flavonoid glycosides
Ganoderiol I	pos	20574.9	9351.72	14123.1	818.7	19021.7	25941.4	3.70614e-06	3.70614e-06	3.70614e-06	3.70614e-06	3.70614e-06	3.70614e-06	Prenol lipids	Triterpenoids
(2S,4S)-Pinnatanine	pos	17824.7	12186.9	17674.3	12840.2	13742.4	15557.3	194.898	169.134	222.274	100.633	54.1392	3.70614e-06	Carboxylic acids and derivatives	Amino acids, peptides, and analogues
Isopimpinellin	pos	21737.5	18827.5	6461.13	17016.9	13118.1	12384.8	302.633	536.421	218.147	357.419	320.351	324.921	Coumarins and derivatives	Furanocoumarins
Ethyl acetoacetate	neg	21556.3	20070.6	10912.5	12066.3	12385.1	12531.3	3.70614e-06	3.70614e-06	3.70614e-06	3.70614e-06	3.70614e-06	3.70614e-06	Keto acids and derivatives	Beta-keto acids and derivatives
6,7-Dimethoxy-7-epirosmanol	pos	12398	578.65	25535.4	28714.9	16460.4	5680.45	3263.78	24087.9	27099.4	20211.9	14118.3	13978.4	Prenol lipids	Terpene lactones
(2xi,4xi)-4,4',5,7-Tetrahydroxyflavan	pos	19768.2	20603.1	9794.09	14627.5	10336.5	14160.7	181363	280867	205325	191132	204864	209530	Flavonoids	Flavans
Acorusdiol	pos	11920.6	11476.3	26334.8	13582.3	15402.1	10458.5	2487.94	2044.03	1151.28	2014.54	2692.66	2325.86	Prenol lipids	Sesquiterpenoids
Formononetin 7-O-glucuronide	pos	23051.3	27167.2	4755.29	14299.4	7004.34	12884.5	2414.57	4316.5	3006.86	2448.95	3982.74	4144.89	Isoflavonoids	Isoflavonoid O-glycosides
Gonyautoxin I	pos	18413.4	23132.1	6871.13	21084.4	7761.39	11705.1	5405.91	3988.56	5367.55	3521.76	5355.3	3643.54	Fatty Acyls	Fatty acids and conjugates
Swertiajaponin	neg	10293.1	10767	26233.2	10400.9	17272.3	13829.1	3.70614e-06	3.70614e-06	3.70614e-06	3.70614e-06	3.70614e-06	3.70614e-06	Flavonoids	Flavonoid glycosides
Quercetin 3,7,4'-O-triglucoside	neg	14536.3	10817.7	25801.9	13601.4	12754.6	11002.2	78.2799	3.70614e-06	3.70614e-06	3.70614e-06	3.70614e-06	3.70614e-06	Flavonoids	Flavonoid glycosides
Vulgaxanthin II	neg	7285.5	39374.7	11294.9	7183.6	14600.6	8382.59	3.70614e-06	3.70614e-06	3.70614e-06	3.70614e-06	3.70614e-06	3.70614e-06	Carboxylic acids and derivatives	Amino acids, peptides, and analogues
2,4-Heptadecanedione	pos	14299	14221.1	16851.9	13281.6	14246.7	15065.6	17791	16734.9	16990.8	16518.7	17774.3	18146.6	Carbonyl compounds	1,3-dicarbonyl compounds
Lucenin 2,7-O-rhamnoside	neg	8338.22	11705.6	23209.4	14766.3	16679.6	13251.2	221.358	724.023	3.70614e-06	3.70614e-06	3.70614e-06	3.70614e-06	Flavonoids	Flavonoid glycosides
Cyclotetradecane	pos	11105.2	29075.6	11813.8	10044.4	10033.7	15607.6	13350.3	13294.5	16167.4	14719.9	18292.7	16847.1	Saturated hydrocarbons	Cycloalkanes
2-Hexenyl acetate	pos	10979.6	12725.9	19922.5	9411.94	17212.8	17371.2	1172.02	645.82	1337.63	823.358	1464.9	898.198	Carboxylic acids and derivatives	Carboxylic acid derivatives
Ginsenoyne H	pos	22133.9	18972.3	2609.87	19274.1	7479.83	17114.1	3.70614e-06	3.70614e-06	3.70614e-06	249.575	3.70614e-06	3.70614e-06	Carboxylic acids and derivatives	Carboxylic acid derivatives
Rumexoside	neg	18281.4	16030.7	8746.62	21212.7	8992.34	14265.4	4.17588e+06	4.85435e+06	5.66403e+06	4.43345e+06	5.48448e+06	6.77169e+06	Organooxygen compounds	Carbohydrates and carbohydrate conjugates
Pteroside D	pos	11619.8	9462.53	19577.6	10054.7	20271	16499.5	21956.5	21365.1	25686.9	24324.3	19503.5	27610	Organooxygen compounds	Carbohydrates and carbohydrate conjugates
4'-O-methyl-(-)-epicatechin-3'-O-beta-glucuronide	pos	12235.9	10295.7	21447.8	13621.5	16004.8	13805.6	3.70614e-06	3.70614e-06	3.70614e-06	3.70614e-06	3.70614e-06	3.70614e-06	Flavonoids	Flavonoid glycosides
4',7-Dihydroxy-2',5-dimethoxyisoflavone	pos	15992.3	9406.09	19634.4	9973.7	18434	13926.1	3.70614e-06	3.70614e-06	3.70614e-06	3.70614e-06	3.70614e-06	3.70614e-06	Isoflavonoids	Isoflav-2-enes
Methyl 3,4,5-trimethoxycinnamate	pos	15008.8	12174.3	16416.6	10759	16589.5	16078.3	15214.7	14377.8	14566	20866.5	13040.2	15759.1	Cinnamic acids and derivatives	Hydroxycinnamic acids and derivatives
Isosalicin	neg	12156.8	11873.6	19116.8	13193.3	15362.7	15310.6	34359.9	30014.9	34057.7	38953.2	31635.6	40910.3	Organooxygen compounds	Carbohydrates and carbohydrate conjugates
Norrubrofusarin 6-beta-gentiobioside	pos	20284.9	23423.8	8645.23	9582.57	11422.2	13645.3	151884	387559	139298	144737	159093	160374	Naphthopyrans	Naphthopyranones
5''-(4-Hydroxy-(E)-cinnamoyl) alpha-L-arabinofuranosyl-(1->3)-beta-D-xylopyranosyl-(1->4)-D-xylopyranoside	pos	21838.7	14605	9669.09	9033.73	12504.8	19351.4	32.2569	152.322	369.706	455.758	530.974	642.579	Organooxygen compounds	Carbohydrates and carbohydrate conjugates
Nor-psi-tropine	pos	13302.6	14781.7	17696.3	12497.6	14160.1	14561.5	17668	17960.4	16501.9	18385.7	17011.4	15928.3	Tropane alkaloids	Unclassified
Persicaxanthin	pos	6308.1	11304.2	21689.5	12397.9	18241	17017.1	3.70614e-06	3.70614e-06	432.902	3.70614e-06	448.105	3.70614e-06	Prenol lipids	Diterpenoids
6''-Malonylastragalin	pos	11500.4	10538.3	25613.9	15342.7	13941.7	9984.71	3.70614e-06	3.70614e-06	3.70614e-06	3.70614e-06	3.70614e-06	3.70614e-06	Flavonoids	Flavonoid glycosides
Isopropyl beta-D-glucoside	neg	15512.6	20822.9	11097.2	11889	13344.8	14190.5	259.694	3.70614e-06	3.70614e-06	3.70614e-06	168.857	244.748	Organooxygen compounds	Carbohydrates and carbohydrate conjugates
11,13-Dihydrotaraxinic acid glucosyl ester	neg	14639.9	14195.5	17706.1	14022.6	15655.7	10600.5	2151.48	2616.88	2797.78	2042.97	1634.59	2759.06	Saccharolipids	Unclassified
6''-O-Caffeoylastragalin	neg	22744.3	19287.5	7146.35	14682.5	9265.31	13676.8	172.021	752.497	357.09	3.70614e-06	250.003	445.37	Flavonoids	Flavonoid glycosides
Hypoletin 8-gentiobioside	neg	5230.68	16075.2	22777.8	14189.4	13657	14229.3	191.42	256.384	292.586	325.238	205.079	147.906	Flavonoids	Flavonoid glycosides
Adipic acid	pos	13181.3	12621	16677.2	12941.2	15790.4	14785.7	11361.2	10721.6	11005.8	11906.5	12687.4	13079.9	Fatty Acyls	Fatty acids and conjugates
Medicagol	neg	12716	13790.4	14653.5	14856.5	12980.3	16660.5	229.459	314.925	3.70614e-06	3.70614e-06	3.70614e-06	3.70614e-06	Isoflavonoids	Coumestans
1,2-Dimethyl-4-(6-methyl-4-heptenyl)-1,3-cyclohexadiene	pos	13734.1	12619.5	16818.1	11926.5	15676.9	14756.9	18036	18342.2	17241.2	18310.8	18542.1	19292.6	Unsaturated hydrocarbons	Branched unsaturated hydrocarbons
Verimol J	pos	14127.8	13067.6	16987.9	13602.5	14661.5	13028.1	95233.9	68857.4	83482.7	100113	78247.6	103397	Phenols	Methoxyphenols
[6]-Gingerdiol 5-acetate	neg	19938.8	23480.6	5878.72	15285.8	6982.87	13790.3	3.70614e-06	3.70614e-06	3.70614e-06	3.70614e-06	3.70614e-06	3.70614e-06	Phenols	Methoxyphenols
Nepetariaside	pos	14929.3	12703.8	17627	14778.9	12916.2	12361.9	106754	105847	105145	97483.7	97455.6	97680.3	Prenol lipids	Terpene glycosides
7-Hydroxy-2',3',4'-trimethoxyisoflavan	neg	21069.9	17168.6	6867.41	16703.8	8821.69	14216.4	321.108	345.584	3.70614e-06	395.961	3.70614e-06	3.70614e-06	Isoflavonoids	O-methylated isoflavonoids
Simplexoside	neg	18442.2	13453.8	15500.1	8507.01	12575.8	16193.2	1680.81	991.081	704.017	1489.81	1494.82	1173.22	Unclassified	Unclassified
Luteone 7-glucoside	neg	10864.6	18765.5	7266.24	23418.1	15496.6	8800.64	2636.49	5440.86	845.303	1584.74	1307.93	472.914	Isoflavonoids	Isoflavonoid O-glycosides
beta-Ionone	pos	14386.1	10210.9	16594.5	10265.8	19034.9	13947.1	3.70614e-06	41.5188	3.70614e-06	3.70614e-06	3.70614e-06	3.70614e-06	Prenol lipids	Sesquiterpenoids
N-Salicyloylaspartic acid	pos	13471.1	11782.7	16802.3	13707.7	12507.1	15880.9	18251.2	24434	15703.8	16071.8	18078.1	20289.2	Carboxylic acids and derivatives	Amino acids, peptides, and analogues
3-Hydroxychavicol 1-[rhamnosyl-(1->6)-glucoside]	pos	12755.2	10305.9	13011.9	15034.7	14859.8	18174.9	1039.59	727.352	610.718	220.927	350.333	589.216	Organooxygen compounds	Carbohydrates and carbohydrate conjugates
Momordicinin	pos	2490.68	2575.1	43697.7	8095.01	13348.3	13922.2	23262.3	38801.1	39838.8	46773.2	68855.4	26603.2	Prenol lipids	Triterpenoids
D-Linalool 3-glucoside	pos	15011.9	13540.7	15156.7	13882	12659	13710.6	12511.8	11835.1	10872.7	12409.5	10041	12817.2	Fatty Acyls	Fatty acyl glycosides
1-(gamma-Glutamylamino)cyclopropanecarboxylic acid	neg	10594.8	9725.09	9590.8	9107.94	6962.42	37758.7	3.70614e-06	3.70614e-06	3.70614e-06	3.70614e-06	3.70614e-06	3.70614e-06	Carboxylic acids and derivatives	Amino acids, peptides, and analogues
Gallocatechin-(4alpha->8)-epicatechin	pos	26160.3	32837.8	3977.04	8791.56	6880.66	5070.58	16554.7	39393.2	15243.9	13262.4	23499.3	12001.8	Flavonoids	Biflavonoids and polyflavonoids
Apigenin 6-C-glucoside 8-C-arabinoside	neg	11485.7	9236.28	18250.4	9425.6	18954.7	16236.9	3017.12	11485.6	1709.57	1763.9	4165.67	2472.2	Flavonoids	Flavonoid glycosides
4-Hydroxydehydromyoporone	pos	14904.5	15823	7820.41	21487	10042	13367.3	1035.6	1077.02	1106.44	1081.96	1262.37	966.215	Prenol lipids	Monoterpenoids
Succinic acid	neg	9572.59	9273.31	25143.9	5379.84	15564.1	18446.8	3.70614e-06	3.70614e-06	3.70614e-06	3.70614e-06	3.70614e-06	3.70614e-06	Carboxylic acids and derivatives	Dicarboxylic acids and derivatives
16-Acetylpriverogenin A	pos	5922.77	7209.89	26562.8	8003.27	20958.4	14484.5	252389	291949	248353	349011	367875	240515	Prenol lipids	Triterpenoids
[10]-Gingerdione	pos	15490.5	17587.9	14680.3	8788.29	11636.8	14818.1	3.70614e-06	3.70614e-06	3.70614e-06	3.70614e-06	3.70614e-06	3.70614e-06	Phenols	Methoxyphenols
omega-Salicoyisalicin	neg	15233.4	13031.1	17952.3	9125.53	13019	14632.9	3.70614e-06	2341.74	3.70614e-06	3.70614e-06	3.70614e-06	3.70614e-06	Organooxygen compounds	Carbohydrates and carbohydrate conjugates
9-Hydroxy-7-megastigmen-3-one glucoside	pos	9651.64	10347.4	18128.8	10590.8	17805.1	16258.9	520875	747959	592700	439698	601020	399857	Fatty Acyls	Fatty acyl glycosides
L-Arginine	pos	12203.4	10931.2	18855.5	11800.2	15238.4	13711.3	3012.97	4790.85	3369.89	3319.26	3626.26	3436.18	Carboxylic acids and derivatives	Amino acids, peptides, and analogues
Gerberinol	neg	26572.2	25649.5	2410.25	9440.65	5079.88	13572.5	3.70614e-06	2079.97	1881.47	2640.34	2228.16	2106.26	Coumarins and derivatives	Hydroxycoumarins
Jasmolone	pos	13174.7	11535.5	15657.6	12003.3	14644.9	15250.8	18675.4	9557.15	14244.2	13485.4	14472.4	15939.8	Organooxygen compounds	Alcohols and polyols
Isovitexin 2''-O-glucoside	neg	7574.53	13220.5	17954.5	11896.4	15598.2	15756.1	3.70614e-06	3.70614e-06	3.70614e-06	3.70614e-06	400.61	256.811	Flavonoids	Flavonoid glycosides
Soyasapogenol E	pos	3.70614e-06	7335.47	23852.9	11180.4	22388	17234.2	3.70614e-06	3.70614e-06	3.70614e-06	1057.42	3.70614e-06	3.70614e-06	Prenol lipids	Triterpenoids
Glucosinalbin	pos	13240.1	19116.5	15559.7	12019.5	10547.1	11362.9	2977.09	1994.67	4032.96	3529.55	4385.02	2302.12	Organooxygen compounds	Carbohydrates and carbohydrate conjugates
Neryl arabinofuranosyl-glucoside	neg	17543.6	14711.4	10942.3	12070.9	15705.1	10857.6	3.70614e-06	3.70614e-06	3.70614e-06	3.70614e-06	3.70614e-06	3.70614e-06	Prenol lipids	Terpene glycosides
p-Hydroxyphenylacetic acid	pos	20513.5	16712.7	7239.31	15172.8	11596.9	10447.6	1378.3	1926.73	1885.85	1475.49	1790.99	1495.69	Phenols	1-hydroxy-2-unsubstituted benzenoids
(E)-Casimiroedine	pos	37867	26238.3	3.70614e-06	10665.8	2062.29	4783.55	3.70614e-06	3.70614e-06	3.70614e-06	3.70614e-06	3.70614e-06	3.70614e-06	Organooxygen compounds	Carbohydrates and carbohydrate conjugates
b-D-fructosyl-a-D-(6-O-(E))-feruloylglucoside	neg	11421.9	8722.11	5816.22	23757.9	27423.8	4276.36	720.407	979.594	1478.91	459.759	765.754	580.425	Cinnamic acids and derivatives	Cinnamic acid esters
Flusilazole	pos	20396.8	13430	5257.01	18039.1	9293.83	14989.4	45953.6	33125	39853.8	42573.7	36059.9	39689.8	Benzene and substituted derivatives	Halobenzenes
Epioxylubimin	pos	13858.1	14502.8	15182.3	10241.6	14245	13355.5	3989.32	3533.4	4198.52	3940.82	3431.95	3201	Prenol lipids	Sesquiterpenoids
L-gamma-Glutamyl-beta-phenyl-beta-L-alanine	pos	17665	14837.9	6881.01	11853.8	7837.24	22143.6	1242.66	687.597	1551.45	850.689	1471.57	447.614	Carboxylic acids and derivatives	Amino acids, peptides, and analogues
Aflatoxin Ex2B1	neg	10660.2	9617.02	19795.3	8760.62	17626.2	14607.6	3.70614e-06	3.70614e-06	3.70614e-06	3.70614e-06	3.70614e-06	3.70614e-06	Coumarins and derivatives	Furanocoumarins
6''-O-Acetylglycitin	neg	10840.4	12235.3	19667.4	12930.9	12523.6	12818.9	1277.9	1299.98	840.705	1151.87	1411.99	1616.11	Isoflavonoids	Isoflavonoid O-glycosides
Scolymoside	pos	12750.8	13451.2	20384.5	15334.5	10674.5	8292.24	110.285	202.843	147.508	221.863	213.52	246.198	Flavonoids	Flavonoid glycosides
(S)-3-Octanol glucoside	neg	17736.6	6168.89	9840.42	10453.9	19461.2	17225.6	2732.65	2224.89	903.66	321.266	1996.56	1673.1	Fatty Acyls	Fatty acyl glycosides
Kaempferol 3-O-arabinoside	neg	14756.4	17862.5	11592.6	14627.7	9083.12	12795.1	64442.9	105140	80069.2	50831.1	89072.1	80651.7	Flavonoids	Flavonoid glycosides
Furocoumarinic acid glucoside	neg	14554.3	8411.86	34015.7	6742.67	7518.29	9306.29	3.70614e-06	3.70614e-06	3.70614e-06	3.70614e-06	3.70614e-06	3.70614e-06	Organooxygen compounds	Carbohydrates and carbohydrate conjugates
8,8'-Methylenebiscatechin	neg	20401.3	22090.7	3574.78	15177.4	7674.86	11629	3291.5	2605.3	2978.01	707.736	2699.4	2170.46	Flavonoids	Flavans
N2-(2-Carboxymethyl-2-hydroxysuccinoyl)arginine	pos	19133.5	17328.1	7346.44	14207.2	9768.29	12468.6	3.70614e-06	3.70614e-06	3.70614e-06	3.70614e-06	3.70614e-06	3.70614e-06	Carboxylic acids and derivatives	Amino acids, peptides, and analogues
1-Octen-3-yl glucoside	pos	20947	16190.6	6804.02	14681.6	9355.48	12184.1	17956	21914.1	21228.1	19271.6	18078.4	20175.6	Fatty Acyls	Fatty acyl glycosides
(2S,2'S)-Pyrosaccharopine	neg	16233.8	24110.5	5260.36	15437	8663.59	10443.1	3.70614e-06	3.70614e-06	3.70614e-06	3.70614e-06	3.70614e-06	3.70614e-06	Carboxylic acids and derivatives	Amino acids, peptides, and analogues
Lucidenic acid K	neg	9909.99	7982.3	18349.7	14934.7	15326.9	13288.5	3.70614e-06	3.70614e-06	426.52	3.70614e-06	3.70614e-06	3.70614e-06	Prenol lipids	Triterpenoids
L-Dopa	pos	14002.7	12516	14716.8	11418	13688.6	13379	112.907	149.264	3.70614e-06	87.7902	3.70614e-06	99.3384	Carboxylic acids and derivatives	Amino acids, peptides, and analogues
1-O-p-Coumaroyl-beta-D-glucose	neg	9695.11	20334.7	18101.9	9307.01	11727.1	10502.8	1031.1	806.865	280.079	940.255	557.39	527.369	Cinnamic acids and derivatives	Hydroxycinnamic acids and derivatives
1,6,9-Farnesatriene-3,11-diol	pos	11664.5	10240.2	18082.2	12268.5	14847	12527.9	428.229	388.905	115.168	504.475	417.975	79.5232	Prenol lipids	Sesquiterpenoids
Lepidiumterpenyl ester	pos	12224.5	10786.9	16810.8	12324.4	14190.3	13145.9	21372.9	16150.6	19672.1	19575.8	14615.3	14663.3	Prenol lipids	Sesquiterpenoids
Verimol B	pos	13313.8	13683.9	10737	11590	18810.5	11326.1	26798.7	46509.3	36648.4	30026.2	28881.9	35183	Benzene and substituted derivatives	Benzoic acids and derivatives
Luteoforol	neg	18925.5	16872.7	3803.06	27907.6	5985.69	5767.86	3.70614e-06	3.70614e-06	3.70614e-06	3.70614e-06	3.70614e-06	3.70614e-06	Flavonoids	Flavans
(S)-5'-Deoxy-5'-(methylsulfinyl)adenosine	pos	11936.6	12625.5	13910.8	11290.1	12711	16776.3	46061.1	43889.7	37695	46127.8	41022.1	45383	5'-deoxyribonucleosides	Unclassified
Gingerenone C	pos	11460.7	11820.3	10249.6	15558.2	12475.2	17606.6	112481	195427	141551	126039	125299	109327	Diarylheptanoids	Linear diarylheptanoids
Scopolamine	pos	11965.7	14131.5	13258.8	11720.4	13782.1	14150.9	15801.2	18623.4	20068.9	23210.6	22125.1	21124	Hydroxy acids and derivatives	Beta hydroxy acids and derivatives
Leptosin	neg	19418.2	8629.35	8541.1	14384	9723.98	18122.2	27471.2	19373.9	22903.9	21127	20070.7	24116.2	Flavonoids	Flavonoid glycosides
Carotamine	pos	9571.7	12960	14587.4	12242.2	13835.2	15551.2	17771.7	12397.6	15102.8	17777.9	11540	19683	Benzene and substituted derivatives	Anilides
Dalbergioidin	neg	8427.84	7995.83	17844.3	11524.2	15731.3	17169.5	3.70614e-06	3.70614e-06	3.70614e-06	3.70614e-06	3.70614e-06	3.70614e-06	Isoflavonoids	Isoflavans
8-Hydroxypinoresinol 8-glucoside	neg	16214.6	12715.2	12203.2	14839.7	12343.3	10336.1	157692	110164	162174	149396	145805	165881	Lignan glycosides	Unclassified
Eriocitrin	neg	24475.7	15429.3	8478.2	17277.1	3911.52	9047.75	45761.2	70333.4	44803.4	55759.6	59808.5	39882.2	Naphthalenes	Phenylnaphthalenes
Allyl cinnamate	pos	13200.5	12306.1	15095.7	11645.9	13289.7	12881.1	17081.6	14931.1	15700	15971.7	15940.1	15006.9	Cinnamic acids and derivatives	Cinnamic acid esters
Xanthine	pos	17655.5	14608.9	13389.4	10977.7	10633.3	10849.1	3.70614e-06	3.70614e-06	0.0309308	0.161233	3.70614e-06	3.70614e-06	Imidazopyrimidines	Purines and purine derivatives
Licorice glycoside D1	pos	21791.5	14579.3	2736.29	19506.7	8471.17	10799	3.70614e-06	3.70614e-06	3.70614e-06	3.70614e-06	3.70614e-06	3.70614e-06	Flavonoids	Flavonoid glycosides
(S)-Reticuline	pos	7196.4	10251.8	22891.5	11424.3	12106.7	13965.7	3.70614e-06	3.70614e-06	433.607	429.316	2028.04	401.881	Isoquinolines and derivatives	Benzylisoquinolines
Epirosmanol	pos	25504.5	17264.9	2578.15	11869	7102.47	13478.7	30.2756	102.383	13.1641	63.9795	41.7126	13.5924	Prenol lipids	Terpene lactones
4'-Methyl-(-)-epigallocatechin 7-glucuronide	neg	22401.1	19563.6	1856.16	19470.8	6657.71	7842.88	3.70614e-06	3.70614e-06	3.70614e-06	3.70614e-06	3.70614e-06	3.70614e-06	Flavonoids	Flavonoid glycosides
3'-(6''-Galloylglucosyl)-phloroacetophenone	neg	7526.57	9195.19	24149	12485.7	14798.2	9204.61	22339.4	41965.1	25771.9	14554.1	41853.8	25015.8	Organooxygen compounds	Carbohydrates and carbohydrate conjugates
Perflutren	neg	12166	11872.2	15416.5	12408.3	12804.8	12482.3	16800.2	18095.8	17972.1	16705.1	16630.9	17011.4	Organofluorides	Unclassified
[10]-Paradol	pos	11785.3	13756	15241.3	12102.2	12472.5	11789.4	6772.93	3.70614e-06	5725.35	3560.29	12132	1616.31	Phenols	Methoxyphenols
Austalide K	pos	12015.7	12877.2	11703.7	9413.82	17018.2	13948.3	0.0850018	3.70614e-06	310.027	2387.95	1104.97	0.324252	Isoflavonoids	Isoflavans
Cassiaside B	neg	10300.1	16951	15300.7	15181.3	9072.25	10145.8	426487	497879	427491	441054	362637	508787	Naphthopyrans	Naphthopyranones
Casuarine 6-alpha-D-glucoside	neg	9365.56	9590.7	18193.9	10512.7	16530.3	12613.8	877.68	1452.49	1435.33	2412.68	2159.81	2290.36	Organooxygen compounds	Carbohydrates and carbohydrate conjugates
gamma-Glutamylphenylalanine	pos	15755.2	12815.7	11827.8	11098.6	11184.9	13926.3	3.70614e-06	3.70614e-06	3.70614e-06	3.70614e-06	3.70614e-06	3.70614e-06	Carboxylic acids and derivatives	Amino acids, peptides, and analogues
Poncirin	neg	6275	32765.9	1077.96	24933.3	6961.57	4506.92	3.70614e-06	3.70614e-06	3.70614e-06	3.70614e-06	3.70614e-06	198.332	Flavonoids	Flavonoid glycosides
Kaempferol 3-(2G-apiosylrobinobioside)	neg	12313.9	10600.7	17177.2	10296.2	13385.5	12620.2	3.70614e-06	73.9825	83.9401	3.70614e-06	1305.57	63.2222	Flavonoids	Flavonoid glycosides
Withaperuvin H	pos	17111.9	20819.5	6794.12	11463.9	7924.03	12031.1	3.70614e-06	3.70614e-06	3.70614e-06	3.70614e-06	3.70614e-06	3.70614e-06	Steroids and steroid derivatives	Steroid lactones
Phenylethyl primeveroside	neg	12662.7	13704.8	11643.3	12928.1	14181.1	10928.7	151510	156917	155969	112646	147463	111748	Organooxygen compounds	Carbohydrates and carbohydrate conjugates
(3S,5R,6R,7E)-3,5,6-Trihydroxy-7-megastigmen-9-one	neg	11013.4	8568.98	13115.2	8421.42	15597.7	19159.2	5701.02	2700.62	3856.33	2392.95	5669.79	1310.65	Prenol lipids	Sesquiterpenoids
Withanolide	pos	21341	15659.9	3509.75	14145.3	9119.57	11834.5	4211.05	4335.9	3999.5	3960.8	2785.91	4234.6	Glycerophospholipids	Glycerophosphocholines
Cyclic GMP	pos	11094.1	16661.5	14490.5	10986.2	9507.73	12774.2	8685.21	5505.43	5991.41	7764.5	7517.7	6159.09	Purine nucleotides	Cyclic purine nucleotides
3-Dehydronobilin	pos	15875.4	9870.27	10835.4	11627	12116.8	15097.6	375741	464100	515139	491351	381240	508480	Prenol lipids	Terpene lactones
Musabalbisiane C	pos	15625.1	10881.7	9465.47	7428.58	15372.5	16538.6	30097.3	33151.5	30619.7	37954	27402	26137.9	Prenol lipids	Diterpenoids
N6-Acetyl-L-lysine	pos	14686.6	14122.9	9625.46	13900.9	9679.04	12800.6	3.8561	3.70614e-06	39.7678	1.49411	3.70614e-06	3.70614e-06	Carboxylic acids and derivatives	Amino acids, peptides, and analogues
Simmondsin	pos	16300.6	15097.6	14186.9	9712.37	9060.95	10221.9	98.3245	177.124	163.45	160.655	122.51	101.164	Organooxygen compounds	Carbohydrates and carbohydrate conjugates
Austrobailignan 7	pos	22189.6	16455	3962.38	12572.8	7375.32	11912.1	144.577	726.318	3.70614e-06	3.70614e-06	212.338	1049.03	Furanoid lignans	Tetrahydrofuran lignans
Cappariloside A	pos	9317.22	10161.3	16100.1	9170.06	17074	12600.9	120.526	3.70614e-06	118.96	3.70614e-06	238.019	408.517	Organooxygen compounds	Carbohydrates and carbohydrate conjugates
Tanavulgarol	pos	11558.1	9459.11	15754.1	12136.5	12722	12701.6	3710.29	5113.77	3572.17	2742.34	3280.94	3081.79	Prenol lipids	Sesquiterpenoids
Lucidal	pos	8546.23	6432.16	19388.8	13471.3	11385.9	14985	48435.7	170663	60505.9	94732.1	129372	60865	Benzene and substituted derivatives	Benzyl alcohols
Oryzalide A	neg	22690.3	22674.6	2115.6	9756.94	8321.11	8164.15	3.70614e-06	3.70614e-06	3.70614e-06	3.70614e-06	3.70614e-06	3.70614e-06	Prenol lipids	Terpene lactones
3-O-Methylglycyrol	neg	13980	20100.3	7272.14	17041.6	7231.82	8006.05	10260.2	9773.66	7515.49	6642.49	10189	6357.91	Isoflavonoids	Coumestans
4-Hydroxy-3-methoxybenzenemethanol	pos	12303.9	10987.6	13343.2	10933.9	13288.7	12688.9	86024.7	101392	97430.2	94745.1	85433.2	94140.1	Phenols	Methoxyphenols
Epicatechin	pos	21331.6	24194.6	4063.76	10408.8	6084.18	7415.46	31962.6	35835.8	36898.5	28271	39185.2	32195.1	Flavonoids	Flavans
3,5-Dihydroxybenzoic acid	pos	9940.94	9026.83	19321	8573.94	15392.7	11126.4	874.833	349.218	400.516	575.781	519.719	1149.55	Benzene and substituted derivatives	Benzoic acids and derivatives
Secoeremopetasitolide A	neg	19111	16723.3	4636.4	12228.8	9092.48	11493	3.70614e-06	3.70614e-06	3.70614e-06	3.70614e-06	3.70614e-06	3.70614e-06	Prenol lipids	Terpene lactones
2''-O-p-Coumaroylvitexin	pos	24497.7	23472.9	1385.68	10901.4	3862.82	9047.55	6783.17	17397.9	8457.24	6722.88	9341.43	5868.65	Flavonoids	Flavonoid glycosides
Vaccinoside	neg	9457.99	14306.3	17780.6	8662.42	11695.7	11155.3	372193	941487	347393	354825	396767	392482	Prenol lipids	Terpene glycosides
Verimol A	neg	19874.5	12764.5	3525.61	14052.6	8772.87	14020.8	3.70614e-06	3.70614e-06	3.70614e-06	3.70614e-06	3.70614e-06	3.70614e-06	Benzene and substituted derivatives	Benzoic acids and derivatives
Caffeoyl aspartic acid	neg	8116.42	29705.9	9491.72	10186.2	9353.19	5757.02	3.70614e-06	3.70614e-06	3.70614e-06	3.70614e-06	3.70614e-06	3.70614e-06	Carboxylic acids and derivatives	Amino acids, peptides, and analogues
Kanzonol O	pos	14609.1	11490.1	10847.2	8739.33	13337.7	13302.4	1822.3	1431.3	1779.6	2145.02	1162.74	1100.76	Isoflavonoids	Pyranoisoflavonoids
Hyacinthin	pos	13668.6	14980.4	8681.49	11514	10225.2	13176.7	70433.7	65328.6	50091.6	41678.8	48474.7	40763.6	Flavonoids	Flavonoid glycosides
3-Methylbutyl phenylacetate	pos	11738.3	9019.76	13093.7	9341.85	16809.6	12180	6198.62	4021.96	6201.09	6343.89	6471.65	6644.43	Benzene and substituted derivatives	Unclassified
Phloretin xylosyl-galactoside	neg	11091.2	9696.11	16354.1	10135.2	13321.9	11203.7	3.70614e-06	10.7895	3.19981	2.05761	7.48645	7.40185	Flavonoids	Flavonoid glycosides
Gluconasturtiin	pos	8487.35	9644.38	13853.6	11614.2	12552.8	15496.7	12311.6	9852.1	9548.24	8910.12	9034.42	7924.83	Organooxygen compounds	Carbohydrates and carbohydrate conjugates
Arbutin	neg	10174	12687.1	17562.7	11913.9	10300.3	8756.71	24305.9	13980	25660.6	30215.6	16283.4	36525.2	Organooxygen compounds	Carbohydrates and carbohydrate conjugates
Marmesin rutinoside	neg	9812.22	10525.9	18394.7	10269	11141.7	11216.4	99003.7	93920.9	99279.5	79789.6	92238.5	76325.7	Coumarins and derivatives	Furanocoumarins
6''-Caffeoylisoorientin	pos	19316	18743.2	5049.28	11307	6082.31	10702.6	3.70614e-06	3.70614e-06	3.70614e-06	3.70614e-06	3.70614e-06	3.70614e-06	Flavonoids	Flavonoid glycosides
1-O-E-Cinnamoyl-(6-arabinosylglucose)	neg	9847.96	11145.3	12148.5	13308.7	14276.9	10420.8	16808.2	15879.7	16402	17050.7	16159.6	15041.7	Cinnamic acids and derivatives	Cinnamic acid esters
2-O-(4-O-Methyl-a-D-glucopyranuronosyl)-D-xylose	pos	12659.5	13155.8	12289.1	13943.7	8456.78	10461.7	3.70614e-06	3.70614e-06	3.70614e-06	3.70614e-06	150.938	3.70614e-06	Organooxygen compounds	Carbohydrates and carbohydrate conjugates
Foeniculoside IX	neg	9677.67	11439.7	15363	11937.7	12727.9	9746.54	9163.28	14193.8	8680.52	11263.1	8780.83	9481	Organooxygen compounds	Carbohydrates and carbohydrate conjugates
cis-Citral	pos	4613.54	12510.5	9428.11	11188.1	15002.6	18098.6	19852.6	14473	18859.9	8299.46	15337.5	16544.7	Prenol lipids	Monoterpenoids
Myrigalon B	neg	17037.2	14679.7	4432.57	14127.3	8058.08	12306.6	27.5663	61.2128	38.1166	3.70614e-06	89.7194	191.344	Linear 1,3-diarylpropanoids	Chalcones and dihydrochalcones
4-Hydroxycinnamoylagmatine	neg	6495.3	8561.11	18877.5	9286.27	18384.1	9008.93	3.70614e-06	3.70614e-06	3.70614e-06	3.70614e-06	3.70614e-06	3.70614e-06	Cinnamic acids and derivatives	Hydroxycinnamic acids and derivatives
2-Oxovaleric acid	neg	19750.7	13126.2	6379.74	12120.4	8642.63	10348.3	3.70614e-06	3.70614e-06	3.70614e-06	3.70614e-06	3.70614e-06	3.70614e-06	Keto acids and derivatives	Short-chain keto acids and derivatives
Perillyl aldehyde	pos	11864.6	8935.01	13761.8	10590.3	13765.7	11391.4	17537.4	13912.5	16393.6	15647.5	14475.9	16350.9	Prenol lipids	Monoterpenoids
Sofalcone	neg	10543.6	7794.24	10611.9	17614.4	11524.3	12114.8	13081.9	18421.8	39319	7118.03	17416	23790.9	Linear 1,3-diarylpropanoids	Unclassified
Selinone	pos	13770.8	11803.2	9324.29	9936.57	12725.8	12525	17910.1	23736.3	18693.8	20082.7	19113.9	16754.1	Flavonoids	Flavans
Dihydroactinidiolide	neg	12365	18025.3	6726.14	11333.7	9949.52	11679.7	562.591	634.82	201.146	702.924	284.368	231.451	Benzofurans	Unclassified
(S)-2-Hydroxy-2-phenylacetonitrile O-[b-D-apiosyl-(1->2)-b-D-glucoside]	neg	12473.2	5854.02	10907.3	14326.3	11690	14814.3	22687.3	22974.7	24492.7	28118.6	19483.1	22914.1	Organooxygen compounds	Carbohydrates and carbohydrate conjugates
Licoagroside A	neg	9279.16	7931.77	14996.8	9262.21	14196.1	14392.7	27439.8	53456.2	19882.6	22724.6	34209.3	20258.5	Isoflavonoids	O-methylated isoflavonoids
Ginsenoyne J	neg	11763.1	11816.7	11549.6	9669.67	14172	11030.4	824.811	383.592	453.105	638.402	449.653	179.143	Fatty Acyls	Fatty alcohols
Ononin	neg	14553	7158.55	8512.28	19152.6	7669.22	12771.5	99.0663	29.1968	132.284	176.767	162.17	163.013	Isoflavonoids	Isoflavonoid O-glycosides
S-Japonin	neg	8420.57	7793.4	16211.4	1732.37	22124.3	13433.2	3.70614e-06	3.70614e-06	3.70614e-06	3.70614e-06	3.70614e-06	3.70614e-06	Prenol lipids	Sesquiterpenoids
Eremopetasinorone A	pos	11689.8	8557.77	9177.96	10439.7	10924.4	18650.5	5940.04	4432.21	4474.79	4741.3	5148.74	4623.91	Organooxygen compounds	Carbonyl compounds
Coumarin-4-carboxylic acid	pos	23104.3	13409.2	3955.89	13775.6	5872.14	9314.41	3.70614e-06	3.70614e-06	3.70614e-06	3.70614e-06	3.70614e-06	35.6966	Coumarins and derivatives	Unclassified
19-Hydroxytestosterone	pos	18327.4	14574.6	4054.67	13474.4	7745.21	11144.3	3.70614e-06	3.70614e-06	3.70614e-06	3.70614e-06	3.70614e-06	3.70614e-06	Steroids and steroid derivatives	Androstane steroids
1-Hydroxyepiacorone	pos	11369.9	8472.35	16144.9	9567.49	11980.3	11738.2	7408.88	8478.37	4157.99	4977.08	11018.1	4806.34	Organooxygen compounds	Carbonyl compounds
Chrysophanein	neg	10152.3	7452.16	14908.1	11810.5	13832.9	11023.5	3.70614e-06	3.70614e-06	3.70614e-06	3.70614e-06	3.70614e-06	3.70614e-06	Anthracenes	Anthraquinones
Nomilin	neg	9442.97	5907.45	8100.18	6810.9	13306.5	25575.7	94563.7	178334	124375	106000	112326	95580.6	Prenol lipids	Triterpenoids
Paucine	pos	16080.8	15307.4	3840.77	12775.7	10338	10792.3	3.70614e-06	3.70614e-06	3.70614e-06	0.0187482	3.70614e-06	1.54904	Phenols	Benzenediols
Thymidine	neg	11940.4	8418.85	11276.9	8740.2	13226.7	15517.8	3.70614e-06	247.89	216.592	579.146	316.478	90.5734	Pyrimidine nucleosides	Pyrimidine 2'-deoxyribonucleosides
Erosnin	pos	11284.4	8383.54	14802.5	9647.64	12277.6	12464.5	3.70614e-06	3.70614e-06	3.70614e-06	3.70614e-06	3.70614e-06	3.70614e-06	Isoflavonoids	Coumestans
3,4',5,7-Tetrahydroxy-6-methoxyflavone	neg	4236.47	4968.45	26782.7	6949.12	15601.8	10292.9	3.70614e-06	3.70614e-06	3.70614e-06	3.70614e-06	3.70614e-06	3.70614e-06	Flavonoids	Flavones
Citrusin B	neg	10560.6	12044.5	12653.6	9924.04	11610.7	11956.5	117524	104703	106606	124311	105950	115400	Lignan glycosides	Unclassified
Judeol	pos	12125.6	11201.4	12590	11108.4	11105.4	10510.5	30221	23800.4	25210.2	22716.4	22671.2	17139.3	Prenol lipids	Sesquiterpenoids
Ferulic acid 4-sulfate	neg	8980	10223.6	13110.6	11692.5	13790.9	10766.6	15540.9	13209.2	10849	11712	13465.4	14781.8	Cinnamic acids and derivatives	Hydroxycinnamic acids and derivatives
Saccharopine	pos	15620.6	16008.8	7477.94	11373.2	7706.09	10325.3	3.70614e-06	3.70614e-06	3.70614e-06	3.70614e-06	3.70614e-06	3.70614e-06	Carboxylic acids and derivatives	Amino acids, peptides, and analogues
[4]-Gingerdiol 3,5-diacetate	pos	12406	8284.71	12176.7	7058.97	15320.7	13109.5	3.70614e-06	3.70614e-06	3.70614e-06	3.70614e-06	3.70614e-06	3.70614e-06	Phenols	Methoxyphenols
Calystegin A3	pos	11609.9	10171.8	11987.2	10607	11394.1	12400.2	54834	59278.6	49104.4	58948.2	45816.1	42233.3	Tropane alkaloids	Unclassified
Marindinin	pos	10956	7511.01	13548.1	8254.52	15474.2	12391.5	2408.84	2020.27	1972.5	1871.01	1687.03	1885.51	Kavalactones	Unclassified
6-Hydroxyshogaol	pos	9996	8842.35	16082.6	9881.56	11876.9	11138.1	1324.96	772.028	961.131	1211.2	1050.99	1717.34	Phenols	Methoxyphenols
Veranisatin B	neg	9677.64	12607.2	11273.5	12186	12958.1	9082.2	4810.91	4646.86	5179.49	4415.07	5226.13	4042.49	Prenol lipids	Terpene lactones
Parakmerin A	pos	19342.5	14257	6023.16	10843.9	6724.87	10534.6	3.70614e-06	3.70614e-06	3.70614e-06	3.70614e-06	3.70614e-06	3.70614e-06	2-arylbenzofuran flavonoids	Unclassified
Ethyl beta-D-glucopyranoside	neg	10488.7	11963.3	14019.3	8855.22	11458.1	10775.3	93.5623	26.965	3.70614e-06	118.541	162.887	193.599	Organooxygen compounds	Carbohydrates and carbohydrate conjugates
Eriojaposide B	neg	13924.8	17590.9	1400.24	14218	7052.75	13201.6	3.70614e-06	3.70614e-06	3.70614e-06	3.70614e-06	3.70614e-06	3.70614e-06	Fatty Acyls	Fatty acyl glycosides
gamma-Ionone	pos	11382	9779.1	13569.9	8003.95	13735.7	10679.1	8768.97	13125.1	10508.1	7566.38	9615.71	7019.64	Prenol lipids	Sesquiterpenoids
1-alpha-Acevaltrate	neg	13830	13851.2	6524.38	12091.1	8334.16	12251.4	118217	116833	100985	108573	97928.7	98485.7	Carboxylic acids and derivatives	Tetracarboxylic acids and derivatives
Isorosmanol	pos	20208.7	15463.1	2466.81	11517.3	6206.65	10812	23.2931	54.0494	11.2991	9.80641	16.1103	2.85765	Prenol lipids	Terpene lactones
Indole-3-carbinol	pos	8486.26	9234.15	16430.6	10201.3	11228.4	11077.3	60.4422	3.70614e-06	3.70614e-06	3.70614e-06	3.70614e-06	3.70614e-06	Indoles and derivatives	Indoles
Demethoxykanugin	neg	10190.8	6037.45	18170.1	6074.48	14407.8	11669.5	3115.65	2444.94	3188.98	6328.88	3578.65	4952.54	Flavonoids	O-methylated flavonoids
1-(3-Methylbutanoyl)-6-apiosylglucose	neg	12763.7	8463.97	12573.7	9928.21	12194.9	10572.5	3.70614e-06	3.70614e-06	3.70614e-06	3.70614e-06	3.70614e-06	3.70614e-06	Fatty Acyls	Fatty acyl glycosides
1H-Indole-3-acetamide	neg	10673.4	10624.8	13834.3	10713.1	10202.8	10365.1	3.70614e-06	3.70614e-06	3.70614e-06	3.70614e-06	3.70614e-06	3.70614e-06	Indoles and derivatives	Indoles
Lettowianthine	neg	13480.7	5001.71	8285.43	8288.71	17375	13885.7	38017.6	22842.7	35882.1	44407.1	29312.2	32145.4	Aporphines	Unclassified
Perillic acid	pos	10957.3	10264.2	13462.8	9154.49	11896.3	10465.3	13631.5	12292.3	11739.8	10870.4	12179.7	11134.2	Prenol lipids	Monoterpenoids
Undecanoic acid	neg	9276.43	7580.96	12633.1	8944.24	14498.7	13248.7	3195.61	2416.7	3528.92	3635.86	2415.96	3584.13	Fatty Acyls	Fatty acids and conjugates
Tomentosolic acid	pos	9129.99	7080.58	13478.9	8189.69	14078.9	14128.5	13548.7	7264.22	12722	16606.4	20255	7893.44	Prenol lipids	Triterpenoids
Ethoxyacetic acid	pos	8546.87	8644.51	13207.9	9826.38	15320	10414.4	4031.33	3060.54	5291.41	3782.48	4169.71	3728.66	Carboxylic acids and derivatives	Carboxylic acids
Glucocaffeic acid	neg	8223.22	9718.19	15868.4	10323.3	11272.3	10418.6	3.70614e-06	3.70614e-06	3.70614e-06	3.70614e-06	3.70614e-06	3.70614e-06	Organooxygen compounds	Carbohydrates and carbohydrate conjugates
Physalin I	pos	10261.4	9990.88	14272.1	8265.14	11938.7	11081.5	3.70614e-06	3.70614e-06	3.70614e-06	3.70614e-06	3.70614e-06	3.70614e-06	Steroids and steroid derivatives	Physalins and derivatives
4'-O-Methylglucoliquiritigenin	pos	11840.1	7550.34	13431.6	10927.3	11714.5	9958.27	15961.2	15263	11241.3	10038.8	18212	5011.5	Flavonoids	Flavonoid glycosides
Cabreuvin	pos	19116.2	13570	4904.36	13040.7	6071.77	8606.66	3578.14	1961.74	2958.5	2835.22	2621.35	2583.54	Isoflavonoids	O-methylated isoflavonoids
Isomasticadienonalic acid	pos	9456.5	8449.22	12976.5	7906.81	13236.2	13257.2	194.988	341.243	361.916	3.70614e-06	3.70614e-06	3.70614e-06	Prenol lipids	Triterpenoids
3-Glucogallic acid	neg	5607.45	12860.3	12009.6	10391.4	12418.7	11983.1	3.70614e-06	3.70614e-06	3.70614e-06	3.70614e-06	3.70614e-06	3.70614e-06	Prenol lipids	Terpene glycosides
Terniflorin	neg	15118.7	17163.2	5213.73	10799.2	6962.35	9928.85	10480.4	20573.4	9478.32	6237.82	11930.2	7906.67	Flavonoids	Flavonoid glycosides
Semilepidinoside A	pos	10909.5	10432	13190.7	8755.02	11234.8	10651.7	3.70614e-06	3.70614e-06	3.70614e-06	3.70614e-06	3.70614e-06	3.70614e-06	Organooxygen compounds	Carbohydrates and carbohydrate conjugates
Isocyperol	pos	9579.21	7832.2	16104.4	9975.42	9993.4	11669.7	1912.75	2102.35	1664.62	1365.35	1599.97	757.497	Prenol lipids	Sesquiterpenoids
Astragalin	neg	9119.73	11659.5	10433.3	8014.03	14000.3	11478.7	3.70614e-06	3.70614e-06	3.70614e-06	3.70614e-06	3.70614e-06	3.70614e-06	Flavonoids	Flavonoid glycosides
1-Hexanol arabinosylglucoside	neg	7163.98	10417.1	11780.8	14029.7	11509.7	9342.49	307850	650839	557263	449723	262572	395956	Fatty Acyls	Fatty acyl glycosides
Hypoglycin B	pos	12243.2	10819.1	9808.78	10696	8243.51	12312.1	3.70614e-06	3.70614e-06	3.70614e-06	3.70614e-06	3.70614e-06	3.70614e-06	Carboxylic acids and derivatives	Amino acids, peptides, and analogues
N-Acetylanonaine	pos	12972.4	15355.2	3142.43	18061.4	6765.26	7705.37	2811.52	2034.83	2802.43	2737.97	2379.79	2602.56	Carboxylic acids and derivatives	Carboxylic acids
Ceanothic acid	pos	8378.28	4523.38	16135.4	12360	14222.9	8204.02	3.70614e-06	3.70614e-06	3.70614e-06	3.70614e-06	3.70614e-06	3.70614e-06	Prenol lipids	Sesquiterpenoids
1-O-Cinnamoyl-beta-D-gentiobiose	neg	7951.4	9259.1	14957	10242.6	11449	9890.78	205.882	889.159	883.878	413.416	335.874	174.142	Cinnamic acids and derivatives	Cinnamic acid esters
Butyl (S)-3-hydroxybutyrate [arabinosyl-(1->6)-glucoside]	neg	12510.4	11125.6	9648.77	10286.1	10601.6	9282.96	4753.78	8584.63	1915.87	3864.01	6785.41	3.70614e-06	Fatty Acyls	Fatty acyl glycosides
Verimol I	pos	11272.5	11057.3	8812.16	9650.82	11805.9	10797.1	123436	161603	147595	151414	127717	152194	Phenol ethers	Anisoles
Citropten	pos	19711.6	15828.1	4268.39	11573.5	4937.55	6783.39	838.094	1228.48	914.524	664.954	850.305	619.294	Coumarins and derivatives	Unclassified
(±)-Sphaerosin	pos	10002.2	8884.26	10022.6	8644.18	13661.2	11781.5	151479	174734	173202	161741	148121	156668	Isoflavonoids	O-methylated isoflavonoids
Euscaphic acid	neg	5295.48	5037.73	14586.7	5973.45	15172.1	16684.6	3.70614e-06	2274.44	1852.67	2041.32	3206.36	3.70614e-06	Prenol lipids	Triterpenoids
Heteroflavanone C	pos	8981.6	8745.57	11179.8	9350.67	14011.5	10402	213481	280306	243809	245253	216532	236245	Flavonoids	Flavans
3,3',4'5-Tetrahydroxystilbene	neg	18115.3	21544.2	3798.22	8978.84	5071.39	5065.51	7752.78	8787.82	9548.29	7690.02	9571.48	9503.45	Stilbenes	Unclassified
Ethyl trans-p-methoxycinnamate	pos	10824.7	9897.13	10549.3	8889.75	12037.4	10333.2	106639	160408	148711	124467	120920	118840	Cinnamic acids and derivatives	Cinnamic acid esters
3-(3,4-Dimethoxyphenyl)-2-propenoic acid	neg	10151	17177.3	5693.22	13891.2	6318.54	9220.34	3.70614e-06	3.70614e-06	3.70614e-06	3.70614e-06	3.70614e-06	3.70614e-06	Cinnamic acids and derivatives	Hydroxycinnamic acids and derivatives
Glyceollidin I	pos	13015.7	11269.5	8643.73	10279	9999.25	9234.29	28097.7	35062	33755.8	25769.9	28591.4	27288	Isoflavonoids	Furanoisoflavonoids
5',8-Dihydroxy-3',4',7-trimethoxyflavan	neg	15405.9	14582.3	3034.25	13096.8	5985.17	10286.1	3.70614e-06	3.70614e-06	3.70614e-06	3.70614e-06	3.70614e-06	3.70614e-06	Flavonoids	O-methylated flavonoids
Vicenin 2	neg	8105.06	9852.07	13623.8	11214.5	9886.91	9670.94	6574.07	11746.6	9482.86	8281.26	8229.76	6351.11	Flavonoids	Flavonoid glycosides
Dihydroisoalantolactone	pos	9555.99	8544.79	14623.4	8790.95	11018	9767.86	4454.43	4539.11	4458.54	2563.03	4386.84	3858.62	Prenol lipids	Terpene lactones
Myricolal	pos	4039.2	6892.58	17510.7	11742.2	11863.7	10222.7	4514.03	5239.53	6912.91	7675.94	12509.6	5136.65	Prenol lipids	Sesterterpenoids
(x)-2-Heptanol glucoside	neg	6535.1	8071.83	15523.5	11031.2	10449.5	10454	68.7266	3.70614e-06	3.70614e-06	113.459	3.70614e-06	3.70614e-06	Fatty Acyls	Fatty acyl glycosides
Butyl 3-hydroxy-2-methylidenebutanoate	neg	8399.27	7796.33	11591.8	9325.13	11744.1	13153.9	1594.54	927.428	1377.42	1007.14	1529.28	689.178	Hydroxy acids and derivatives	Beta hydroxy acids and derivatives
4,5-Dihydroniveusin A	neg	10724.1	12061.5	11712.8	8674.1	9926.79	8839.81	3.70614e-06	375.748	625.35	3.70614e-06	3.70614e-06	3.70614e-06	Prenol lipids	Terpene lactones
Ganoderol B	pos	3.70614e-06	1908.76	15663	10786.4	19911.6	13644	6074.31	16137.1	25036.3	18318.3	38681.5	13834.1	Prenol lipids	Triterpenoids
Kievitone hydrate	pos	8314.24	9046.58	12115.3	8445.47	12262	11576.4	67235.4	87773.2	84778.8	77795	71361	75740.5	Isoflavonoids	Isoflavans
Isoplumbagin	pos	15823.9	7209.49	5917.35	10012	10130	12536	218.651	269.471	3.70614e-06	160.271	303.225	3.70614e-06	Naphthalenes	Naphthoquinones
Gallic acid	neg	9865.85	9088.45	11754.7	9152.58	10711	11035.9	3.70614e-06	3.70614e-06	3.70614e-06	3.70614e-06	17.8442	3.70614e-06	Benzene and substituted derivatives	Benzoic acids and derivatives
1-Dodecene	pos	10228.6	10052.9	12860.4	9523.12	9992.64	8940.8	13843.4	14000.8	10970.6	12928.9	12741	11647.7	Unsaturated hydrocarbons	Unsaturated aliphatic hydrocarbons
4-Methoxybenzenepropanol 1-(2-sulfoglucoside)	neg	20879.4	15005.1	2656.02	9526.16	5935.94	7443.55	3.70614e-06	3.70614e-06	3.70614e-06	3.70614e-06	3.70614e-06	3.70614e-06	Fatty Acyls	Fatty acyl glycosides
Camellianin A	neg	5541.97	8691.79	14704.1	11306.2	10684.5	10364.8	3.70614e-06	3.70614e-06	3.70614e-06	57.1799	3.70614e-06	3.70614e-06	Flavonoids	Flavonoid glycosides
2-Pinen-10-ol	pos	9399.71	7268.55	12062.7	10824.7	10017.1	11691.3	16584.7	11792.5	14207.9	13797.5	13735.5	14635.1	Prenol lipids	Monoterpenoids
Heteroartonin A	pos	17147.3	19138.8	2295.88	9023.64	4659.4	8683.05	186.067	3.70614e-06	371.051	348.814	264.177	435.529	Flavonoids	Flavones
Phyllanthusol A	pos	10060.9	8852.75	13690.9	6432.17	10152.7	11719.7	3.70614e-06	3.70614e-06	3.70614e-06	3.70614e-06	202.167	3.70614e-06	Organooxygen compounds	Carbohydrates and carbohydrate conjugates
Obtusifoliol	pos	3.70614e-06	2400.52	20208.9	9878.21	15349.4	12855.9	28961.9	25850.3	32552.6	41670.5	70786.3	18774.3	Steroids and steroid derivatives	Ergostane steroids
6,8-Di-O-methylaverufin	pos	12242	12581.7	5254.93	12074.5	7587.16	10941	5788.91	3249.56	3697.53	4395	3216.29	3379.18	Anthracenes	Anthraquinones
7-Formyldehydrothalicsimidine	neg	11551.7	7724.05	9876.34	6023.83	11936.6	13375.3	377.419	195.384	324.989	508.681	230.698	221.219	Aporphines	Unclassified
Cassiaside	neg	12599.9	11272.9	6660.78	12581.1	9125.32	8166.96	16569.2	40587.4	20037.6	22707.8	27209.5	19086.8	Naphthopyrans	Naphthopyranones
BL IV	pos	16260.9	10427.7	5734.35	13391.3	5852.38	8437.72	260.492	302.398	204.905	3.70614e-06	190.961	409.356	Prenol lipids	Diterpenoids
3',4',5,7,8-Pentamethoxyflavanone	pos	9086.52	8107.92	12013.9	8513.83	12248.8	10083.4	136496	144188	138977	141737	127083	130556	Flavonoids	O-methylated flavonoids
4-Methoxy-1-naphthol	neg	9810.6	9379.76	11928.4	9578.44	9327	9893.74	13521.3	12442.1	10704	13119.8	13255.5	11987.2	Naphthalenes	Naphthols and derivatives
Decarbamoylgonyautoxin III	neg	8989.16	6826.96	15260.4	7679.74	12745	8198.8	292.295	3.70614e-06	156.298	110.002	151.752	90.5829	Saxitoxins, gonyautoxins, and derivatives	Unclassified
Kaempferide 7-glucoside	neg	15059.2	26213.6	2986.21	4928.71	4224.9	6264.25	1924.57	1679.85	1615.88	1239.27	1083.79	1155.92	Flavonoids	Flavonoid glycosides
2-(4-Allyl-2,6-dimethoxyphenoxy)-1-(3-hydroxy-4,5-dimethoxyphenyl)-1-propanol	pos	4166.24	3217.04	6423.34	25157.1	10592.5	10064.5	185674	192605	205400	128546	205036	57831.2	Unclassified	Unclassified
6-Feruloylglucose 2,3,4-trihydroxy-3-methylbutylglycoside	neg	5040.28	6444.63	15294.4	9187.79	13370.9	10181.5	2.13239e+06	2.31572e+06	2.49176e+06	2.33415e+06	2.10091e+06	2.18867e+06	Fatty Acyls	Fatty acyl glycosides
Serotinose	neg	7377.52	7777.17	14038.2	8721.13	10783	10761.3	3.70614e-06	3.70614e-06	3.70614e-06	71.598	3.70614e-06	3.70614e-06	Organooxygen compounds	Carbohydrates and carbohydrate conjugates
Chrysophanol 1-triglucoside	neg	18263.8	11146.9	3207.99	15230.6	5462.82	6040.57	3.70614e-06	3.70614e-06	3.70614e-06	3.70614e-06	3.70614e-06	3.70614e-06	Organooxygen compounds	Carbohydrates and carbohydrate conjugates
Galactosyl 4-hydroxyproline	neg	11668.5	6045.51	8584.33	5517.82	19472.7	8047.34	3.70614e-06	3.70614e-06	3.70614e-06	3.70614e-06	3.70614e-06	3.70614e-06	Rhoeadine alkaloids	Unclassified
2'-(E)-Feruloyl-3-(arabinosylxylose)	pos	8863.58	9418.24	13811	9342.57	9793.59	8072.89	1807.61	3266.06	1673.25	1665.46	2670.36	1637.71	Cinnamic acids and derivatives	Hydroxycinnamic acids and derivatives
Campesteryl ferulate	pos	7245.06	3786.76	21447.1	5936.18	10314.1	10545.1	3.70614e-06	3.70614e-06	3.70614e-06	3.70614e-06	3.70614e-06	3.70614e-06	Steroids and steroid derivatives	Steroid esters
Dehydrocurdione	pos	9366.15	8021.51	12678	8483.79	9692.94	10978.6	3412.1	2482.23	1818.22	1947.37	1592.04	2042.23	Prenol lipids	Sesquiterpenoids
4-(4-Hydroxyphenyl)-2-butanone glucoside	neg	10331.8	9911.03	10959.2	8843.01	10091.2	9032.51	3.70614e-06	3.70614e-06	3.70614e-06	3.70614e-06	3.70614e-06	3.70614e-06	Organooxygen compounds	Carbohydrates and carbohydrate conjugates
1-O-Caffeoylglucose	neg	12740.3	5817.17	12117.1	6464.72	8624.54	13224.8	5922.67	2702.19	4668.98	3784.93	4133.27	7632.71	Carbohydrates and carbohydrate conjugates	Monosaccharides
Lactitol	neg	7709.05	6394.58	16537.1	7490.27	11119.9	9609.58	3.70614e-06	3.70614e-06	3.70614e-06	3.70614e-06	3.70614e-06	3.70614e-06	Fatty Acyls	Fatty acyl glycosides
alpha-Ionol O-[arabinosyl-(1->6)-glucoside]	neg	9576.61	6673.19	14615.8	9738.95	8629.66	9279.37	3.70614e-06	3.70614e-06	3.70614e-06	3.70614e-06	3.70614e-06	3.70614e-06	Fatty Acyls	Fatty acyl glycosides
Cinnamoside	neg	7775.53	10838.8	11797.6	9136.5	9906.34	8889.23	1141.09	1144.3	512.825	635.627	433.932	3.70614e-06	Prenol lipids	Terpene glycosides
Diethyl malonate	neg	9105.03	8396.15	12278.9	7902.24	10519.3	10117	368.053	316.389	548.479	439.166	451.758	141.223	Carboxylic acids and derivatives	Dicarboxylic acids and derivatives
3-Hydroxymethylglutaric acid	neg	7499.96	7486.29	14181.7	8503.26	11451.6	9163.7	230.226	168.747	295.001	134.478	222.385	346.99	Fatty Acyls	Fatty acids and conjugates
2-(4-Allyl-2,6-dimethoxyphenoxy)-1-(3,4,5-trimethoxyphenyl)-1-propanol	neg	13845.4	13362	4945.06	9661.92	7246.23	9038.51	3.70614e-06	3.70614e-06	3.70614e-06	3.70614e-06	3.70614e-06	3.70614e-06	Unclassified	Unclassified
Crispolide	pos	12658.8	15434.9	4401.79	9211.49	6589.31	9599.32	143.315	78.1311	3.70614e-06	72.5677	293.729	77.4707	Prenol lipids	Terpene lactones
Mollicellin C	neg	26014.1	14146.3	2087.28	7152.89	3399.19	4999.91	2984.03	3685.36	4061.96	3043.61	3715.68	3808.95	Depsides and depsidones	Unclassified
Methyl benzoate	pos	9608.4	9366.83	11135.8	8230.62	9852.06	9454.43	82787.3	65368.2	74372.2	86173.1	69505.4	83133.8	Benzene and substituted derivatives	Benzoic acids and derivatives
5'-Hydroxycastavinol	neg	9116.55	6785.74	13601.2	6718.52	12548.1	8476.6	3.70614e-06	3.70614e-06	3.70614e-06	3.70614e-06	3.70614e-06	3.70614e-06	Flavonoids	Flavans
Dihydroxyacidissiminol	neg	10517.2	7470.4	11853.4	7978.94	8386.24	10937.8	19535.5	19227.2	14551.8	18087.3	20698	12307.7	Benzene and substituted derivatives	Benzoic acids and derivatives
Acorusnol	pos	9161.87	8072.48	12462.2	11381.3	8111.01	7955.17	1121.77	1208.42	1855.08	1468.47	2147.9	1965.8	Prenol lipids	Sesquiterpenoids
2alpha-Hydroxyalantolactone	pos	14064.2	13438.2	4708.42	9825.19	6614.19	8385.97	3.70614e-06	157.68	3.70614e-06	133.031	3.70614e-06	3.70614e-06	Prenol lipids	Terpene lactones
Dhurrin 6'-glucoside	pos	11778.8	12520.2	2389.46	17956.1	6894.88	5485.12	814.598	803.843	786.962	1271.99	303.685	596.626	Organooxygen compounds	Carbohydrates and carbohydrate conjugates
Phenylacetic acid	pos	10183.9	8832.87	9590.19	8926.97	9718.7	9753.3	65581.7	75933.5	67618.1	59076.1	66281.6	58797.7	Benzene and substituted derivatives	Unclassified
L-Carnitine	pos	9513.92	9057.27	10359.1	8606.6	9283.27	10169.1	11032.4	10774.3	12174.8	12747.9	10546.7	12428.6	Organonitrogen compounds	Quaternary ammonium salts
Meloside L	pos	4357.29	7547.72	10339.6	8142.37	19872.6	6660.86	12090.4	10254.7	11477	9431.43	11883.9	11967.1	Flavonoids	Flavonoid glycosides
Isosakuranetin 7-xyloside	pos	21640	8282.83	11167.8	5815.69	4856.76	5087.57	10883.6	187.129	9408.13	3812.25	774.246	1192.66	Flavonoids	Flavonoid glycosides
Prenyl cis-caffeate	pos	1889.04	43918.3	2959.97	3277.34	2919.19	1870.73	3.70614e-06	3.70614e-06	3.70614e-06	3.70614e-06	3.70614e-06	3.70614e-06	Cinnamic acids and derivatives	Hydroxycinnamic acids and derivatives
Picrocrocin	neg	9195.56	11304.3	9336.96	6713.65	9682.58	10578.7	3.70614e-06	619.256	151.331	80.1399	147.511	3.70614e-06	Organooxygen compounds	Carbohydrates and carbohydrate conjugates
Isoxanthohumol B	pos	9403.12	11267.5	7745.92	8395.28	10369.9	9519.07	12454.1	13462.3	12595.4	12457.6	11368.2	11048.7	Linear 1,3-diarylpropanoids	Chalcones and dihydrochalcones
2''-O-trans-p-Coumaroylastragalin	neg	14000	16879.6	3457.69	8408.22	6392.79	7373.71	3.70614e-06	159.591	3.70614e-06	3.70614e-06	3.70614e-06	3.70614e-06	Flavonoids	Flavonoid glycosides
Rhamnazin 3-sophoroside	pos	10121.4	7530.23	13589.6	6377.99	9767.33	8903.73	3.70614e-06	3.70614e-06	3.70614e-06	3.70614e-06	3.70614e-06	3.70614e-06	Flavonoids	Flavonoid glycosides
Pratenol A	neg	7173.61	10185.9	1674.78	23849.8	4721.63	8483.87	23.131	264.73	40.8186	211.743	68.2229	199.536	Benzopyrans	1-benzopyrans
[12]-Gingerdione	pos	9551.92	10362.7	12219.8	9437.92	7089.26	7335.81	12120	9615.55	11894.1	13021.3	14732.2	13316.4	Phenols	Methoxyphenols
Petasitolone	pos	9535.56	9197.01	10605.3	7968.86	9509.39	9110.92	11236.7	10459.7	10567.3	11743.9	10817	10155.9	Prenol lipids	Sesquiterpenoids
Ethyl gallate	neg	8693.58	9292.78	9352.71	9115.89	10819.7	8647.4	38.1604	3.70614e-06	185.621	96.7502	79.5389	165.504	Benzene and substituted derivatives	Benzoic acids and derivatives
(3beta,6alpha,19alpha)-3,6,19-Trihydroxy-12-ursen-28-oic acid	neg	14661.6	3192.15	9509.42	13532.7	6245.9	8718	3.70614e-06	3.70614e-06	3.70614e-06	3.70614e-06	3.70614e-06	3.70614e-06	Prenol lipids	Triterpenoids
gamma-Glutamylleucine	pos	9737.5	7870.62	6313.05	7803.05	6177.88	17585	2936.37	2796.47	3023.74	2220.58	2861.83	1443.99	Carboxylic acids and derivatives	Amino acids, peptides, and analogues
Cinchonidine	pos	10333.4	8265.04	8844.55	7230.84	10966.6	9816.02	246.774	3.70614e-06	3.70614e-06	3.70614e-06	3.70614e-06	3.70614e-06	Cinchona alkaloids	Unclassified
N5-(4-Methoxybenzyl)glutamine	pos	10858.9	9476.21	6486.9	9789.67	6643.97	11972.8	3.70614e-06	3.70614e-06	3.70614e-06	3.70614e-06	3.70614e-06	3.70614e-06	Carboxylic acids and derivatives	Amino acids, peptides, and analogues
Homofureanol	pos	11342.3	7445.11	10711	7575.39	9073.51	9051.7	11551.1	10959.7	10077	12129.8	11031	11164.5	Dihydrofurans	Furanones
[6]-Gingerdione	pos	9412.05	8105.58	11155.5	8478.72	9186.05	8720.05	10674.6	10836.7	9743.55	11497.5	12028	12445.5	Phenols	Methoxyphenols
3',5,6-Trihydroxy-3,4',7,8-tetramethoxyflavone 3-glucoside	neg	7067.17	13203.8	11985.7	9603.42	6700.21	6473.55	300575	640816	292860	220853	353517	390397	Flavonoids	Flavonoid glycosides
gamma-Glutamylisoleucine	neg	10425.2	8356.91	7787.15	9898.93	8041.1	10500.9	3.70614e-06	3.70614e-06	3.70614e-06	3.70614e-06	3.70614e-06	3.70614e-06	Carboxylic acids and derivatives	Amino acids, peptides, and analogues
12alpha-Hydroxymunduserone	pos	8150.57	6951.88	12701.8	9116.9	9097.53	8983.45	6843.84	11802.9	6946.54	9263.28	9687.47	5769.94	Isoflavonoids	Rotenoids
Indole	pos	9671.09	8866.68	10181.7	7970.43	8973.53	9275.93	10003	10099.3	9918.83	9792.02	10088.6	9985.63	Indoles and derivatives	Indoles
Armillaramide	pos	3.70614e-06	3888.3	13878	11697.6	14485.3	10932.2	1665.44	13385.3	15003.4	18759.5	10893.9	11921.4	Sphingolipids	Ceramides
4-Hydroxybenzyl isothiocyanate	neg	9322.92	9069.92	8371.43	6876.77	10225.6	10955.4	6110.14	3252.56	3511.62	4963.59	3872.73	3985.63	Phenols	1-hydroxy-2-unsubstituted benzenoids
8-Deoxy-11,13-dihydroxygrosheimin	pos	14599.5	13432.7	3856.32	10892.6	4995.81	6909.71	1203.78	1652.09	1472.13	717.079	1180.38	1566.82	Prenol lipids	Terpene lactones
3-Carboxy-2,3,4,9-tetrahydro-1H-pyrido[3,4-b]indole-1-propanoic acid	neg	6336.07	7061.2	12221.1	8017.02	12494.9	8493.82	1215.03	768.358	929.587	939.542	718.686	1025.7	Harmala alkaloids	Unclassified
4',5-Dihydroxy-3,3'-dimethoxy-6,7-methylenedioxyflavone 4'-glucuronide	neg	6347.32	6786.3	16588.1	10121.9	8562.85	6061.02	3.70614e-06	3.70614e-06	3.70614e-06	3.70614e-06	3.70614e-06	3.70614e-06	Flavonoids	Flavonoid glycosides
N-gamma-Glutamyl-S-propylcysteine	pos	7700.93	8672.77	13601.4	7662.63	8261.02	8555.34	183.956	3.70614e-06	3.70614e-06	81.4724	3.70614e-06	3.70614e-06	Carboxylic acids and derivatives	Amino acids, peptides, and analogues
3'-Prenylapigenin 7-[rhamnosyl-(1->6)-glucoside]	neg	4996.19	9691.19	2340.68	27297.6	3593.04	6363.82	719.391	2777.85	941.355	907.471	442.874	3.70614e-06	Flavonoids	Flavonoid glycosides
Dibenzyl ether	pos	8672.84	7494.03	9968.61	7035.3	10933.1	10077.1	3.70614e-06	95.4412	332.342	1045.17	224.614	229.553	Benzene and substituted derivatives	Benzylethers
beta-Santalol	pos	8253.11	5771.56	14143.1	7765.51	8688.13	9399	758.53	499.133	938.176	579.915	680.643	512.029	Prenol lipids	Sesquiterpenoids
(R)-Byakangelicin 3'-glucoside	pos	22624.7	9155.32	6244.64	4727	4576.39	6568.58	40.8204	63.3998	3.70614e-06	2.79868	25.4679	3.70614e-06	Coumarins and derivatives	Furanocoumarins
Cubebininolide	neg	9492.59	9380.01	8538.36	6868.45	8918.63	10500.1	29438.4	42985.1	51128.4	50960.8	27701.8	57378.8	Furanoid lignans	Tetrahydrofuran lignans
Boviquinone 4	pos	3239.01	8483.07	7742.29	9464.32	9200.8	15452.8	602.438	509.274	6228.7	4729.78	10322.8	3725.61	Prenol lipids	Diterpenoids
5-Deoxykievitone	pos	9524.64	7352.82	8779.73	7648.48	9364.95	10906.8	27852	38812.6	32305.3	36638.2	29239.7	30267.4	Isoflavonoids	Isoflavans
Hexahydro-6,7-dihydroxy-5-(hydroxymethyl)-3-(2-hydroxyphenyl)-2H-pyrano[2,3-d]oxazol-2-one	pos	7769.95	21910.6	6973.37	6374.5	6544.97	3828.02	16331.5	20719.3	16766.9	18685.1	16647.2	16657.9	Phenols	1-hydroxy-4-unsubstituted benzenoids
Mulberrofuran S	neg	5320.78	13901.1	7968.14	9565.13	8757.96	7818.63	5075.17	1407.04	3335.3	2506.78	5052.74	3506.05	2-arylbenzofuran flavonoids	Unclassified
Methyl dihydrophaseate	pos	13868.2	8019.08	4889.62	13925.4	5349.02	7214.43	42.2594	0.432761	66.0617	29.1954	153.868	10.7916	Prenol lipids	Sesquiterpenoids
D-N-(Carboxyacetyl)alanine	pos	9628.98	7392.3	7329.2	9139.97	10100	9655.43	141.723	29.0519	140.971	77.3264	50.4582	77.903	Carboxylic acids and derivatives	Amino acids, peptides, and analogues
zapotin	pos	14272.2	9787.58	5070.69	10757.1	6207.32	7093.76	2577	4457.98	4614.21	2323.4	2970.54	3346.47	Flavonoids	O-methylated flavonoids
Isogentisin	neg	6625.21	5431.1	12158.5	9640.74	9093.52	10225.7	8445.44	5784.89	6811.81	5898.7	6870.33	6863.09	Benzopyrans	1-benzopyrans
Ganoderic acid Ma	pos	4170.71	4354.66	17525.4	5984.65	12632.9	8496.98	3.70614e-06	3.70614e-06	3.70614e-06	3.70614e-06	3.70614e-06	3.70614e-06	Prenol lipids	Triterpenoids
S-[1-[2-(Acetyloxy)ethyl]butyl] ethanethioate	neg	6180.38	7011.79	11215.1	6831.97	11877.3	9530.5	3.70614e-06	3.70614e-06	3.70614e-06	50.8237	3.70614e-06	3.70614e-06	Thiocarboxylic acids and derivatives	Thioesters
Propyl cinnamate	pos	7029.47	5517.71	14586.5	7514.3	8126.14	9735.02	467.333	510.905	399.513	537.269	471.782	405.347	Cinnamic acids and derivatives	Cinnamic acid esters
10-Epijunenol	pos	7125.69	7985.88	10623.6	8750.91	9201.19	8801.51	9451.55	9816.73	10718.3	10719.1	11353.6	11247.5	Prenol lipids	Sesquiterpenoids
Medicocarpin	pos	6809.91	7183.49	11954.7	6173.58	12084.8	8103.58	750.155	390.599	3.70614e-06	3.70614e-06	3.70614e-06	3.70614e-06	Isoflavonoids	Furanoisoflavonoids
(-)-Epigallocatechin 3-(3-methyl-gallate)	pos	15344.7	11549	1284.29	11861.1	5703.68	6510.36	597.761	1375.4	853.248	1973.09	1678.41	1198.86	Flavonoids	Flavans
Kenposide B	neg	4371.78	5528.67	11806.7	12093.3	8488.35	9795.12	3.70614e-06	3.70614e-06	3.70614e-06	3.70614e-06	3.70614e-06	3.70614e-06	Prenol lipids	Terpene glycosides
Torachrysone 8-beta-gentiobioside	neg	5689.22	7701.96	11668.6	7159.57	11271.8	8585.3	26122.9	35458.1	33430.1	35021.7	26474.8	25187.5	Organooxygen compounds	Carbohydrates and carbohydrate conjugates
3-Hydroxy-4,6-heptadiyne-1-yl 1-glucoside	neg	6573.24	8169.99	12027	8020.85	9425.53	7858.76	1757.54	1564.64	2205.06	1732.13	1833.3	2319.53	Fatty Acyls	Fatty acyl glycosides
3beta-Hydroxy-22(30)-hopen-29-al	pos	4833.54	6590.13	13161.1	11183	8379.83	7886.62	9832.84	13485.7	13254.7	10821.9	15846.5	7585.84	Naphthalenes	Naphthalene sulfonic acids and derivatives
2-O-Methyl-L-fucose	neg	9526.73	8168.61	8890.49	7750.86	8636.44	9038.32	4094.81	4287.5	3965.07	3801.74	4171.52	4291.17	Organooxygen compounds	Carbohydrates and carbohydrate conjugates
Isoamberboin	pos	11005.5	8720.38	6736.72	7853.33	7089.22	10320.5	440.879	282.776	271.118	466.205	219.863	401.874	Prenol lipids	Terpene lactones
cis-Resveratrol 4'-sulfate	pos	13669.8	14103.8	2089.16	9695.13	6058	5902.19	3.70614e-06	3.70614e-06	3.70614e-06	3.70614e-06	3.70614e-06	3.70614e-06	Stilbenes	Unclassified
(2E)-3-[4-(sulfooxy)phenyl]prop-2-enoic acid	pos	9190.42	7813.4	10395.3	7400.95	8591.67	8116.36	73.7728	3.70614e-06	3.70614e-06	3.70614e-06	68.4099	3.70614e-06	Cinnamic acids and derivatives	Cinnamic acids
Columbaridione	pos	5724.55	6452.84	12274.6	9768.95	9843.2	7133.31	3.70614e-06	3.70614e-06	3.70614e-06	3.70614e-06	195.345	3.70614e-06	Prenol lipids	Terpene lactones
Armillane	pos	7566.77	7177.66	6435.91	10416.9	9161.16	10363.6	12223.7	11234.6	11167.9	12899	10241	5523.81	Prenol lipids	Diterpenoids
Nomilinic acid 17-glucoside	pos	6635.05	6595.59	10962.8	6403.45	13193.5	7240.02	1403.04	1376.21	989.96	1166.58	861.865	1016.34	Saccharolipids	Unclassified
Neolicuroside	pos	7755.64	6824.63	10076.8	5641.23	10341.3	10114.9	3.70614e-06	19.5869	3.70614e-06	3.70614e-06	3.70614e-06	3.70614e-06	Flavonoids	Flavonoid glycosides
Eupatorin	pos	12454.8	15284.6	3960.64	9145.1	3847.05	6061.58	1346.88	1592.23	1680.9	2600.18	1101.78	2274.98	Polyketides	Flavonoids
Xanthosine	neg	19910.5	9756.9	5947.98	5640.05	4294.23	5051.49	3.70614e-06	251.44	383.352	491.828	59.4693	3.70614e-06	Purine nucleosides	Unclassified
3-Glucosyl-2,3',4,4',6-pentahydroxybenzophenone	pos	10238.8	8512.13	8733.78	8037.61	7604.66	7469.38	3.70614e-06	3.70614e-06	3.70614e-06	3.70614e-06	3.70614e-06	3.70614e-06	Organooxygen compounds	Carbohydrates and carbohydrate conjugates
Ramontoside	pos	22203.9	10706.4	855.909	7353.81	2821.03	6650.46	443697	635018	506278	379698	611229	541958	Lignan glycosides	Unclassified
Dihydrocumambrin A	neg	10526.5	14100.6	1050.67	14311	3795.44	6729.07	3.70614e-06	3.70614e-06	3.70614e-06	3.70614e-06	3.70614e-06	3.70614e-06	Prenol lipids	Terpene lactones
8-Galactopyranosyl-6-glucopyranosyl-4',5-dihydroxy-7-methoxyflavone	neg	7347.66	6509.12	13033.2	7775.09	8943.1	6888.28	1055.92	3.70614e-06	442.093	410.419	595.657	778.834	Flavonoids	Flavonoid glycosides
Jurubine	pos	3.70614e-06	3.70614e-06	11219.9	4807.27	23644.3	10746.5	3.70614e-06	3.70614e-06	3.70614e-06	3.70614e-06	3.70614e-06	3.70614e-06	Steroids and steroid derivatives	Steroidal glycosides
Dihydrofukinolide	pos	18668.4	14054.7	1411.67	5097.19	5065.11	6027.86	6.94009	15.199	0.164804	3.70614e-06	2.79605	2.41208	Prenol lipids	Terpene lactones
O-Ethylcubebin	pos	7515.06	7743.79	9871.82	8368.53	9764.76	6697.64	251205	345155	308326	311813	249380	314807	Furanoid lignans	Tetrahydrofuran lignans
3'-O-Methyl-(-)-epicatechin-5-O-sulphate	pos	6347.93	7403.15	13294.5	8024.91	7518.96	7358.29	3.70614e-06	3.70614e-06	3.70614e-06	3.70614e-06	3.70614e-06	3.70614e-06	Flavonoids	O-methylated flavonoids
Homoagmatine	pos	8993.21	16853.8	4399.37	7117.49	5193.51	7354.77	3.70614e-06	3.70614e-06	3.70614e-06	3.70614e-06	3.70614e-06	3.70614e-06	Organonitrogen compounds	Guanidines
Curcumol	pos	7620.95	7520.22	9264.56	8530.04	8407.06	8490.04	10362.9	9686.27	9856.51	10094.9	10785.1	9594.18	Prenol lipids	Sesquiterpenoids
2,8-Di-O-methylellagic acid	pos	10706.7	11164.1	5167.27	8668.45	6485.86	7466.32	3.70614e-06	3.70614e-06	3.70614e-06	3.70614e-06	3.70614e-06	3.70614e-06	Tannins	Hydrolyzable tannins
Hovenitin I	neg	3617.88	4067.98	18694.2	5877.95	9502.97	7873.08	3.70614e-06	3.70614e-06	3.70614e-06	3.70614e-06	3.70614e-06	3.70614e-06	Flavonoids	Flavans
(-)-Epicatechin 6-C-glucoside	neg	10974.3	10320.8	7552.17	7450.25	6022.7	7198.59	55.9685	349.477	181.264	237.86	256.891	140.672	Flavonoids	Flavonoid glycosides
7-Hydroxycostol	pos	7932.62	7611.83	9463.9	8208.92	7917.31	8303.85	8862.09	8873.25	9553.06	8896.22	9378.37	11128.9	Prenol lipids	Sesquiterpenoids
Allolactose	neg	4384.26	4217.07	17215.5	7622.81	10637	5348.35	3.70614e-06	3.70614e-06	3.70614e-06	3.70614e-06	89.8977	3.70614e-06	Organooxygen compounds	Carbohydrates and carbohydrate conjugates
Geranyl arabinopyranosyl-glucoside	neg	4766.27	5275.56	12906.4	6951.74	10508.1	8792.76	26585.2	22893.9	23318.9	23821.3	20576.6	22892.6	Prenol lipids	Terpene glycosides
cis-p-Coumaroylcorosolic acid	neg	4917.39	9110.33	9043.21	10671.1	7054.64	8375.26	3.70614e-06	3.70614e-06	3.70614e-06	3.70614e-06	3.70614e-06	474.114	Prenol lipids	Triterpenoids
2,6-Dimethylphenol	pos	6722.07	8041.33	9293.94	7919.01	8135.67	8891.09	9742.66	7005.05	8577.57	9545.27	6896.85	9874.21	Phenols	Cresols
8-Hydroxy-4'-methoxypinoresinol	neg	6028.36	7040.47	6336.94	9661.54	10278.4	9587.48	25288	25566.4	22303	20123.8	24296.7	9901.3	Furanoid lignans	Unclassified
Gravolenic acid	neg	6682.14	6279.74	11712.8	7227.83	9022	7699.49	3.70614e-06	3.70614e-06	3.70614e-06	108.469	3.70614e-06	3.70614e-06	Cinnamic acids and derivatives	Hydroxycinnamic acids and derivatives
Lepidine E	pos	11691.1	14628.8	2523.6	7576.92	4356.08	7829.89	42002.1	45691	40236.1	36922.1	37486.4	37806.1	Benzene and substituted derivatives	Diphenylethers
Myrigalone G	neg	12813.9	10401.7	3328.32	9480.62	5026.7	7551.55	101.039	86.1744	3.70614e-06	3.70614e-06	102.607	3.70614e-06	Linear 1,3-diarylpropanoids	Chalcones and dihydrochalcones
3-Ethylpyridine	pos	7880.99	7416.89	9182.71	7409.4	8572.37	8131.62	9658.71	9137.14	9252.55	9796.38	8385.31	9376.42	Pyridines and derivatives	Unclassified
Diosbulbin F	pos	7495.93	7157.39	9045.16	5623.69	9971.12	9258.03	210753	237758	203116	207721	186689	184098	Prenol lipids	Terpene lactones
Edulisin III	pos	5950.74	8981.03	8995.25	6827.07	8596.66	9139.36	142076	149365	129581	149902	121589	122240	Coumarins and derivatives	Furanocoumarins
Diospyrin	pos	9205.49	5795.06	21367.3	3737.37	4337.29	4031.07	471.027	830.039	963.969	557.399	655.672	637.824	Flavonoids	Flavonoid glycosides
(1S,2S,4S)-1,8-Epoxy-p-menthane-2,7-diol 2-O-b-D-glucoside	pos	7782.05	7680.53	10088.4	6689.59	8646.35	7570.49	188.822	3.70614e-06	3.70614e-06	3.70614e-06	3.70614e-06	390.553	Organooxygen compounds	Carbohydrates and carbohydrate conjugates
Fumaric acid	neg	9377.12	7201.9	5520.64	6696.29	6991.88	12669.5	3.70614e-06	3.70614e-06	3.70614e-06	3.70614e-06	3.70614e-06	3.70614e-06	Carboxylic acids and derivatives	Dicarboxylic acids and derivatives
N-(4-Hydroxycinnamoyl)tyrosine	pos	7294.15	7037.55	11803.5	7587.51	7862.87	6725.79	441.802	586.795	496.711	486.987	523.643	479.069	Carboxylic acids and derivatives	Amino acids, peptides, and analogues
(R)-Citronellal	pos	8040.84	8036.23	9520.75	7049.07	7862.34	7694.96	10665.6	9652.61	9518.28	8643.42	10131.3	10111.6	Prenol lipids	Monoterpenoids
Niazicinin A	pos	18857	8702.54	3230.59	10701.7	2706.03	3753.64	3.70614e-06	3.70614e-06	3.70614e-06	3.70614e-06	3.70614e-06	3.70614e-06	Organooxygen compounds	Carbohydrates and carbohydrate conjugates
Cucurbic acid	neg	7654.9	7701.66	9562.5	7018.05	8269.4	7721.23	272.793	201.126	80.0255	392.065	239.685	225.999	Fatty Acyls	Lineolic acids and derivatives
(6E,8E)-4,6,8-Megastigmatriene	pos	7750.12	5316.26	9742.52	5381.51	12329	7247.81	429.51	469.138	44.1749	354.193	204.548	537.263	Unsaturated hydrocarbons	Branched unsaturated hydrocarbons
Aflatoxin G2	neg	5946.83	6479.9	10481.7	7025.23	11318.9	6505.8	326.84	3.70614e-06	3.70614e-06	3.70614e-06	1296.25	3.70614e-06	Coumarins and derivatives	Furanocoumarins
Epinepetalactone	pos	6936.8	6255.76	9334.75	7079.25	9266.12	8681.88	8505.97	8230.64	6902.7	7184.51	7473.78	6292.6	Prenol lipids	Terpene lactones
Setarin	pos	8201.68	7697.79	9673.64	6987.18	6713.56	8167.88	10572.3	8739.9	7770.33	10090.6	9834.82	8394.29	Coumarins and derivatives	Unclassified
5-(6-Hydroxy-3,7-dimethyl-2,7-octadienyloxy)-7-methoxycoumarin	pos	5881.11	6728.95	6818.48	5973.6	14834.9	7173.98	32974.9	37505.5	39084.2	36882.1	35021.5	34650.5	Coumarins and derivatives	Unclassified
Scopoletin	neg	5283.33	4088.6	24907	3009.12	5541.26	4576.08	3.70614e-06	3.70614e-06	3.70614e-06	3.70614e-06	3.70614e-06	234.085	Coumarins and derivatives	Hydroxycoumarins
Isogingerenone B	pos	11589.6	8333.05	4168.35	8912.34	4702.95	9564.86	3.70614e-06	3.70614e-06	3.70614e-06	3.70614e-06	3.70614e-06	3.70614e-06	Diarylheptanoids	Linear diarylheptanoids
(R)-2-Feruloyl-1-(4-Hydroxyphenyl)-1,2-ethanediol	pos	7700.13	7237.27	6906.85	6033.36	10328.7	8973.43	34000.9	59898.6	52141.4	43695.6	40557.3	44403.7	Cinnamic acids and derivatives	Hydroxycinnamic acids and derivatives
trans-Cinnamyl alcohol	pos	6185.32	6992.6	7875.1	10150.2	8050.28	7676.85	8975.09	6810.48	7479.1	9005.92	6783.48	9671.1	Cinnamyl alcohols	Unclassified
Medicarpin 3-O-(6'-malonylglucoside)	pos	5068.29	7145.36	4705.66	16233.5	7340.83	6354.88	2.54914e+06	2.00559e+06	2.26536e+06	1.87766e+06	2.37845e+06	2.0785e+06	Isoflavonoids	Furanoisoflavonoids
2,4-Dihydroxybenzoic acid	neg	5397.91	5709.88	9807.93	7433.31	9624.26	8849.38	4518.56	5299.35	5326.69	3936.16	4885.89	4219.14	Benzene and substituted derivatives	Benzoic acids and derivatives
17a-Ethynylestradiol	pos	14183.2	9348.46	3032.62	7039.3	4720.11	8433.52	328.446	3.70614e-06	3.70614e-06	269.744	3.70614e-06	178.806	Steroids and steroid derivatives	Estrane steroids
Aristolodione	neg	4356.68	12461.5	4476.26	10482.2	10944.5	4005.5	3.70614e-06	3.70614e-06	3.70614e-06	3.70614e-06	3.70614e-06	465.597	Phenols	Benzenediols
Esculentic acid (Diplazium)	pos	6938.62	9566.64	6512.49	6238.18	7266.92	10158.2	209480	172494	147504	126671	137506	145943	Prenol lipids	Triterpenoids
Acetylpanaxydol	pos	13133.8	10527.2	1968.52	8111.24	5249.43	7662.42	3.70614e-06	3.70614e-06	3.70614e-06	3.70614e-06	3.70614e-06	3.70614e-06	Carboxylic acids and derivatives	Carboxylic acid derivatives
Cafestol	pos	14921.7	7240.3	3569.47	8008.06	5180.89	7634.46	3.70614e-06	3.70614e-06	3.70614e-06	404.044	120.059	386.173	Naphthofurans	Unclassified
(3beta,15alpha,22S,24E)-3,15,22-Trihydroxylanosta-7,9(11),24-trien-26-oic acid	neg	6964.47	3935.3	11750.9	10214.2	7918.88	5694.8	3.70614e-06	3.70614e-06	3.70614e-06	3.70614e-06	3.70614e-06	509.882	Prenol lipids	Triterpenoids
Tamarixetin	neg	5073.32	5032.67	12363.2	7252.09	8538.95	8216.29	3.70614e-06	3.70614e-06	3.70614e-06	3.70614e-06	3.70614e-06	3.70614e-06	Flavonoids	O-methylated flavonoids
Myzodendrone	pos	7467.3	8245.41	9392.43	6334.84	8208.29	6793.75	3.70614e-06	3.70614e-06	3.70614e-06	789.306	133.28	3.70614e-06	Organooxygen compounds	Carbohydrates and carbohydrate conjugates
(Z)-4-Methoxy-3,3',5,5'-tetrahydroxystilbene	pos	9157.48	4004.64	6964.34	3782.86	5921.34	16504.2	1894.26	480.256	1868.01	4285.48	1307.97	588.652	Stilbenes	Unclassified
Ichangin 4-glucoside	neg	4408.01	5508.65	10395.6	6978.28	9874.99	9129.54	109400	136842	113901	109238	116857	100118	Prenol lipids	Terpene glycosides
Xylobiose	pos	5673.4	6142.29	10279.1	5866.6	8545.11	9534.73	14500.9	10897.9	9544.53	8758.64	11008.8	9756.87	Organooxygen compounds	Carbohydrates and carbohydrate conjugates
13alpha-Hydroxydolineone	neg	9369.62	8373.62	8019.7	6559.01	6974.92	6692.2	3.70614e-06	3.70614e-06	3.70614e-06	3.70614e-06	3.70614e-06	3.70614e-06	Isoflavonoids	Rotenoids
Fragransol D	pos	9095.74	5821.43	7029.61	5789.76	8164.08	9989.67	30038.7	30997.6	31131.3	32745.7	30000.4	26173.4	2-arylbenzofuran flavonoids	Unclassified
Sterebin D	pos	8608.35	5785.68	8676.38	6121.93	8579.19	8029.56	3.70614e-06	3.70614e-06	749.435	3.70614e-06	3.70614e-06	3.70614e-06	Prenol lipids	Sesquiterpenoids
Isolinderenolide	pos	7186.42	5184.9	11196.5	6701.29	8652	6833.08	3098.96	3.70614e-06	2362.75	1821.54	5467.23	350.458	Tetrahydrofurans	Unclassified
Diosbulbin H	neg	11842.8	11984.7	2351.01	7905.14	3421.51	8196.86	3.70614e-06	3.70614e-06	3.70614e-06	3.70614e-06	3.70614e-06	3.70614e-06	Prenol lipids	Terpene lactones
Curcumin I	pos	10767.4	9494.94	3605.55	6070.17	7097.08	8619.8	19191.4	20337.4	19709.3	23209.9	18877.8	24279.4	Phenols	Methoxyphenols
4-p-Coumaroyl-1,5-quinolactone	pos	8072.37	10729.9	5917.68	8031.02	5000.76	7699.73	3.70614e-06	3.70614e-06	3.70614e-06	3.70614e-06	3.70614e-06	3.70614e-06	Cinnamic acids and derivatives	Hydroxycinnamic acids and derivatives
Ketopelenolide a	pos	7326.82	6666.36	8612.04	6644.72	7222.02	8833.26	2352.3	1758.47	1488.14	1396.48	1865.36	1535.51	Prenol lipids	Terpene lactones
(+)-Catechin 8-C-glucoside	pos	10359	10450	3432.1	9624.19	4375.38	6964.15	558.601	881.829	1028.06	1077.89	1055.83	1228.27	Flavonoids	Flavonoid glycosides
7-O-(4-Hydroxycinnamoyl) astragalin	neg	13020.9	17768.5	2482.18	3885.87	4521.15	3523.9	7498.59	20312.6	8708.61	7163.01	11329.2	6335.23	Flavonoids	Flavonoid glycosides
Rotundone	pos	6774.24	5671.43	10638.2	6150.74	8250.79	7690.57	452.394	982.922	350.299	3.70614e-06	1066.42	3.70614e-06	Prenol lipids	Sesquiterpenoids
alpha-Zearalenol	neg	12041.6	10492.2	2160.52	9151.23	4508.7	6787.74	3.70614e-06	3.70614e-06	3.70614e-06	3.70614e-06	3.70614e-06	3.70614e-06	Macrolides and analogues	Unclassified
1-Tridecene	pos	8684.96	7139.03	9432.02	6213.64	6117.15	7529.59	11008.2	8413.7	9944.6	9907.52	8711.2	9387.08	Unsaturated hydrocarbons	Unsaturated aliphatic hydrocarbons
Masoprocol	pos	139.132	328.976	385.133	211.623	134.407	43668	3.70614e-06	3.70614e-06	3.70614e-06	3.70614e-06	3.70614e-06	3.70614e-06	Dibenzylbutane lignans	Unclassified
Alternariol	neg	8033.18	9433.06	5264.03	10016.2	6033.59	6023.81	2806.65	2738.19	2422.98	1679.81	1657.55	1047.98	Coumarins and derivatives	Unclassified
5-Aminoimidazole ribonucleotide	pos	15212.6	9622.97	2595	10050.4	3284.68	3952.57	33786.2	39551.4	31512.8	33976.1	38665.6	26490.5	Organooxygen compounds	Carbohydrates and carbohydrate conjugates
N-Jasmonoylisoleucine	neg	6962.63	5026.16	6034.23	6161.99	9949.61	10567.3	7914.65	9175.1	5475.19	5357.88	6779.64	7036.99	Carboxylic acids and derivatives	Amino acids, peptides, and analogues
Gamma-Linolenic acid	pos	5439.48	7573.77	8109.72	7271.83	8214.71	8003.77	6195.6	5648.35	7418.4	6590.04	7552.39	8827.06	Fatty Acyls	Lineolic acids and derivatives
N-trans-Feruloyloctopamine	neg	7494.29	7725.27	7591.47	5754.24	8290.47	7757.25	19036.9	23607.8	23327.2	18438.9	20303.9	15723.4	Cinnamic acids and derivatives	Hydroxycinnamic acids and derivatives
Troxerutin	neg	7538.24	7488.16	8220.39	6998.45	5954.35	8337.01	3.70614e-06	33.4097	3.70614e-06	3.70614e-06	47.7633	3.70614e-06	Flavonoids	Flavonoid glycosides
15-Hydroxymarasmen-3-one	pos	8087.05	6338.61	6593.99	7389.35	7019.7	9090.12	1306.11	1028.15	2500.91	5165.58	4297.05	2640.79	Stilbenes	Stilbene glycosides
Amylopectin	neg	9526.58	10836.5	4794.57	11272.2	3734.76	4302.59	2497.13	7280.74	6197.85	5387.16	2253.5	2570.36	Organooxygen compounds	Carbohydrates and carbohydrate conjugates
Lusitanicoside	neg	6575.13	9383.41	5752.93	10627.6	5924.01	6058.76	76063.3	170747	88161	71954.2	83856.4	72875.1	Organooxygen compounds	Carbohydrates and carbohydrate conjugates
(S)-Abscisic acid	neg	9207.77	7028.24	5917.17	5789.34	6491.07	9810.73	3.70614e-06	3.70614e-06	3.70614e-06	3.70614e-06	3.70614e-06	3.70614e-06	Prenol lipids	Sesquiterpenoids
Spermidine	pos	8946.23	9230.01	5805.74	7452.09	5472.37	7317.07	3.70614e-06	3.70614e-06	3.70614e-06	3.70614e-06	3.70614e-06	3.70614e-06	Organonitrogen compounds	Amines
Acerosin	pos	5233.3	6443.53	11304.6	5805.78	8135.99	7293.62	3.70614e-06	3.70614e-06	3.70614e-06	3.70614e-06	3.70614e-06	3.70614e-06	Flavonoids	O-methylated flavonoids
Marasmene	pos	6898.32	6175.4	9516.41	6361.61	7835.92	7383.73	3486.91	3905.76	3643.51	3543.56	3889.18	3206.24	Tannins	Complex tannins
Quercitrin	pos	11949.5	9267.89	2848.55	9519.62	4100.36	6419.83	462.648	1175.13	659.313	1003.21	1390.58	626.719	Flavonoids	Flavonoid glycosides
1-Octen-3-yl primeveroside	pos	8833.42	5973.55	3870.03	11085.9	6057.87	8252.19	6001.91	8079.41	8111.51	6493.08	6258.45	4433.03	Fatty Acyls	Fatty acyl glycosides
Oxalic acid dibutyl ester	neg	7925.34	5324.78	8515.37	5988.77	7367.25	8933.36	4628.08	4301.33	5316.36	3639.86	4401.97	3878.11	Carboxylic acids and derivatives	Dicarboxylic acids and derivatives
Umbelliferone	pos	7196.55	6896.88	7975.77	6652.99	7531.58	7706.4	8322.14	9997.61	8129.78	10473.1	8204.21	8199.72	Coumarins and derivatives	Hydroxycoumarins
Myricetin 3-neohesperidoside	pos	4493.79	4118.99	12160	5978.97	4195.05	12918.9	118.603	3.70614e-06	10.8275	31.6091	3.70614e-06	3.70614e-06	Flavonoids	Flavonoid glycosides
Gibberellin A4 glucosyl ester	neg	6132.74	6499.91	4589.76	10516.9	5937.13	10026.2	370591	462341	547334	537023	399686	520556	Prenol lipids	Terpene glycosides
(-)-Dihydrocarveol	pos	7844.62	6740.21	8760.69	6126.15	7383.65	6846.42	9570.42	9458.51	9101.98	8900.51	8866.47	8929.76	Prenol lipids	Monoterpenoids
Tuberonone	pos	9762.3	6408.43	7733.59	6200.03	6272.39	7238.22	11405.5	8933.49	8850.71	9621.56	9220.74	9308.86	Prenol lipids	Sesquiterpenoids
6-Methoxyluteolin 7-glucuronide	pos	4213.13	6589.47	11541.1	7409.57	7365.61	6479.91	3.70614e-06	3.70614e-06	3.70614e-06	3.70614e-06	3.70614e-06	3.70614e-06	Flavonoids	Flavonoid glycosides
4'-Methylliquiritigenin 7-rhamnoside	pos	6970.9	5253.11	7858.46	6415.18	8543.58	8470.63	90488.9	85192.4	95390.8	107219	85951.8	86344.4	Flavonoids	Flavonoid glycosides
Hesperaline	pos	1387.55	1311.46	1322.96	956.616	1145.18	37213.4	398.54	166.757	126.85	485.224	241.6	253.116	Benzene and substituted derivatives	Benzoic acids and derivatives
1-(3,5-Dihydroxyphenyl)-2-pentadecanone	pos	637.186	5177.61	9269.94	6369.15	13870.5	8004.05	3.70614e-06	3.70614e-06	3.70614e-06	346.246	633.675	3.70614e-06	Phenols	Benzenediols
(E)-1-O-Cinnamoyl-beta-D-glucose	neg	5160.98	4417.18	12152.9	7863.16	7885.46	5800.45	3.70614e-06	3.70614e-06	3.70614e-06	3.70614e-06	3.70614e-06	3.70614e-06	Cinnamic acids and derivatives	Cinnamic acid esters
Solanolone	pos	8764.46	11016.4	4874.38	5933.04	5780.27	6903.03	1186.01	797.919	1073.02	1352.7	1053.33	1292.99	Phenanthrenes and derivatives	Hydrophenanthrenes
(-)-Epigallocatechin 3-(4-methyl-gallate)	neg	7144.56	5747.33	8931.87	6957.07	8025.33	6452.92	9611.49	9434.09	9701.58	9730.28	8842.45	9172.45	Flavonoids	Flavans
(Z)-Resveratrol 3,4'-diglucoside	neg	10000.2	12267.4	2317.39	8543.69	5262.18	4776.4	2850.44	878.771	3757.34	2629.68	3939.81	3663.97	Stilbenes	Stilbene glycosides
Naematolone	neg	11675.2	9252.6	2539.89	7853.29	4715.05	7113.14	3.70614e-06	3.70614e-06	3.70614e-06	3.70614e-06	3.70614e-06	3.70614e-06	Prenol lipids	Sesquiterpenoids
Fragransin B2	neg	4742.27	3921.27	10819.6	7024.5	9849.37	6706.88	33222.7	27492.4	31917.2	30975.3	23669.4	33131.5	Furanoid lignans	Tetrahydrofuran lignans
Hydroxygaleon	pos	12075.5	8489.03	3409.19	6951.22	3869.42	8221.35	135703	156332	141571	107987	132490	105635	Lactones	Gamma butyrolactones
alpha-Farnesene	pos	7003.04	6836.98	8107.61	6366.69	7421.2	7260.38	8758.81	8731.87	7822.66	8940.58	8419.22	8564.03	Prenol lipids	Sesquiterpenoids
9-Acetoxyfukinanolide	neg	6812.64	7101.62	8604.69	6853.26	7115.15	6326.38	9642.93	9579.16	8379.02	8875.32	9209.86	9213	Prenol lipids	Terpene lactones
Tryptophol [xylosyl-(1->6)-glucoside]	pos	5802.96	5824	8993.56	7908.53	7043.89	7235.41	3.70614e-06	3.70614e-06	3.70614e-06	3.70614e-06	3.70614e-06	3.70614e-06	Organooxygen compounds	Carbohydrates and carbohydrate conjugates
Kaempferide 3-rhamnoside	neg	10344.7	11643.2	2553.39	8508.71	3209.8	6536.89	3.70614e-06	3.70614e-06	3.70614e-06	3.70614e-06	3.70614e-06	3.70614e-06	Prenol lipids	Triterpenoids
Xanthoplanine	pos	10646.3	12309.9	2284.87	6812.52	3312.49	7396.6	3.70614e-06	3.70614e-06	3.70614e-06	3.70614e-06	3.70614e-06	3.70614e-06	Aporphines	Unclassified
Goshonoside F6	neg	10378	11453.4	2900.54	4874.15	4749.03	8386.73	356.604	717.24	3.70614e-06	404.613	3.70614e-06	770.604	Prenol lipids	Terpene glycosides
(S)-2,3,4,5-Tetrahydropiperidine-2-carboxylate	pos	10471.3	7331.7	5078.57	7087.32	5655.93	6861.03	56516.6	46181.1	52776.1	50126.8	50645	54780.5	Carboxylic acids and derivatives	Amino acids, peptides, and analogues
Feniculin	neg	6314.97	5267.32	12364.4	5948.19	6769.12	5553.46	3.70614e-06	3.70614e-06	3.70614e-06	3.70614e-06	3.70614e-06	3.70614e-06	Phenol ethers	Unclassified
Angelic acid	neg	6736.52	4860.44	8737.48	6313.99	7373.04	8185.94	3753.3	4341.48	4157.53	3008.53	3473.35	3953.62	Fatty Acyls	Fatty acids and conjugates
(S)-Bitalin A 12-glucoside	pos	7241.59	6682.19	6320.73	7030.59	7821.19	6953.75	154693	223930	193992	125520	171077	148680	Organooxygen compounds	Carbohydrates and carbohydrate conjugates
4'-Methoxymucidin	pos	16510.5	3498.83	5888.73	5334.14	3442.79	7343.17	3.70614e-06	3.70614e-06	3.70614e-06	3.70614e-06	3.70614e-06	3.70614e-06	Phenol ethers	Anisoles
Rustoside	neg	4263.93	5231.81	11478.9	4571.16	4281.21	12126.3	3.70614e-06	3.70614e-06	3.70614e-06	3.70614e-06	3.70614e-06	3.70614e-06	Flavonoids	Flavonoid glycosides
Mulberroside F	neg	6556.3	6364.17	8395.15	5953.12	6769.36	7883.72	1.40307e+06	460680	1.28674e+06	955059	993269	1.7129e+06	2-arylbenzofuran flavonoids	Unclassified
(10S,11R)-Pterosin C 4-glucoside	neg	8843.29	6603.08	4597.88	7315.6	6995.24	7471.3	3.70614e-06	10.1583	3.70614e-06	3.70614e-06	3.70614e-06	3.70614e-06	Organooxygen compounds	Carbohydrates and carbohydrate conjugates
Bakkenolide C	pos	13034.1	12251.1	1404.51	5530.34	4573.51	5005	28.4946	53.4808	58.0301	38.6085	20.8815	40.5851	Prenol lipids	Terpene lactones
Lupiwighteone hydrate 7-glucoside	neg	5476.33	14041.1	1508.09	11694.4	6158.94	2858.11	636033	261348	383122	339183	322870	421355	Isoflavonoids	Isoflavonoid O-glycosides
(S)-3-Methylthiohexyl acetate	neg	5214.43	6187.95	9764.5	7945.87	6415.76	6204.42	3.70614e-06	3.70614e-06	3.70614e-06	3.70614e-06	3.70614e-06	3.70614e-06	Carboxylic acids and derivatives	Carboxylic acid derivatives
(Z)-N-Feruloyl-5-hydroxyanthranilic acid	pos	6865.91	5929.25	9658.78	5317.93	7241.87	6670.72	1230.23	981.625	1201.08	1184.87	920.9	1059.13	Cinnamic acids and derivatives	Hydroxycinnamic acids and derivatives
Pregeijerene	neg	6287.56	6392.39	8067.8	7038.94	7229.92	6651.14	7626.79	9280.32	8068.06	8169.56	7350.62	8879.78	Unsaturated hydrocarbons	Branched unsaturated hydrocarbons
Estriol	neg	10696.8	11121.9	2054.66	8870.07	3546.74	5361.77	3.70614e-06	3.70614e-06	3.70614e-06	3.70614e-06	3.70614e-06	3.70614e-06	Steroids and steroid derivatives	Estrane steroids
3-Caffeoylpelargonidin 5-glucoside	pos	19254.5	13007.3	621.16	3969.66	1484.51	3090.88	3.70614e-06	3.70614e-06	3.70614e-06	3.70614e-06	3.70614e-06	3.70614e-06	Flavonoids	Flavonoid glycosides
Kaempferol 3-(2''-rhamnosylrutinoside)	pos	16752.9	9361.83	1674.44	8335.48	2491.48	2589.69	3.70614e-06	3.70614e-06	3.70614e-06	3.70614e-06	3.70614e-06	3.70614e-06	Flavonoids	Flavonoid glycosides
3-Ethyl-1,2-benzenediol	pos	5175.05	6918.15	7779.19	6890.34	7088.72	7348.28	8684.2	6119.74	7487.29	9222.09	5712.07	8632.92	Phenols	Benzenediols
Coniferin	neg	13229.6	6206.43	6537.85	5560.1	4524.28	5079.64	13136	8471.68	13378.9	16084.9	12051.1	19407.1	Organooxygen compounds	Carbohydrates and carbohydrate conjugates
3-trans-p-Coumaroylrotundic acid	pos	3.70614e-06	1663	11414.3	7205.39	12178.2	8563.9	246455	64921.5	201581	310954	223723	185046	Prenol lipids	Triterpenoids
Acetylsalvipisone	pos	4574.01	5076.95	9210.24	5699.43	7841.92	8475.17	3.70614e-06	3.70614e-06	3.70614e-06	3.70614e-06	3.70614e-06	3.70614e-06	Naphthalenes	Naphthoquinones
Encelin	pos	5867.22	6294.86	9388.54	4052.85	7147.33	7835.84	6875	10349	9090.86	9965.4	11582.7	6861.63	Prenol lipids	Terpene lactones
Natsudaidain 3-glucoside	neg	5349.14	6406.46	7070.35	6207.41	8422.77	7071.52	211518	98630	134216	158329	148370	192975	Flavonoids	Flavonoid glycosides
(10R,11R)-Pterosin L	pos	7441.84	6287.68	8572.18	5505.45	7015.71	5678.12	174.759	263.346	3.70614e-06	164.906	337.318	3.70614e-06	Indanes	Indanones
Quinceoxepine	pos	6661.13	5338.95	8018.06	5147.24	7845.75	7425.18	2958.96	2882.02	3168.1	2704.23	3018.86	2997.16	Organooxygen compounds	Ethers
Kievitone	pos	5987.28	5321.66	6838.85	5789.75	7588.49	8593.2	43145.5	46237.7	43280	42481.5	42092.8	32622.8	Isoflavonoids	Isoflavans
1-Aminocyclopropanecarboxylic acid	pos	6755.97	7154.46	10332.3	6062.1	4815.5	4954.27	11240	10897.9	10993.8	8753.06	9824.39	5152.44	Carboxylic acids and derivatives	Amino acids, peptides, and analogues
L-Tyrosine	neg	4784.04	5266.85	10148.9	6398.22	6235.73	7186.11	4943.2	7020.75	5769.6	3529.89	4600.94	5160.23	Carboxylic acids and derivatives	Amino acids, peptides, and analogues
Limocitrin	pos	4877.73	3870.86	11371.5	5369.72	6681.28	7832.95	3.70614e-06	3.70614e-06	3.70614e-06	3.70614e-06	3.70614e-06	3.70614e-06	Flavonoids	Flavones
Liquiritic acid	pos	2674.75	4939.77	9496.82	6935.87	9021.26	6763.56	3.70614e-06	3.70614e-06	1873.87	2000.29	2190.7	586.198	Prenol lipids	Triterpenoids
(E)-2-O-Cinnamoyl-beta-D-glucopyranose	neg	4643.67	5682.05	7528.16	6490	8006.77	7316.7	1343.72	2620.65	1549.82	1283.84	1317.7	1398.63	Organooxygen compounds	Carbohydrates and carbohydrate conjugates
Absindiol	pos	5412.61	6476.56	8316.2	6419.72	6712.57	6150.56	167.844	707.381	142.304	3.70614e-06	3.70614e-06	164.837	Prenol lipids	Terpene lactones
Myricetin 3-(6-acetylgalactoside)	pos	11169.1	9559.29	2751.59	6627.33	3297.68	6056.35	3.70614e-06	3.70614e-06	3.70614e-06	3.70614e-06	3.70614e-06	3.70614e-06	Flavonoids	Flavonoid glycosides
gamma-L-Glutamyl-L-pipecolic acid	pos	7065.04	7053.52	4738.85	10125.2	3274.46	7198.54	3.70614e-06	3.70614e-06	3.70614e-06	3.70614e-06	3.70614e-06	3.70614e-06	Carboxylic acids and derivatives	Amino acids, peptides, and analogues
Narceine	pos	13471.5	6239.93	8131.4	3536.79	3705.42	4026.73	8595.23	476.631	7999.71	3309.35	156.064	1064.36	Aporphines	Unclassified
Methylgingerol	neg	10698.9	9747.28	1582.35	7882.61	3279.94	5774.32	3.70614e-06	3.70614e-06	3.70614e-06	3.70614e-06	3.70614e-06	3.70614e-06	Benzene and substituted derivatives	Methoxybenzenes
Dehydrovomifoliol	pos	6832.22	6381.71	8213.57	5455.27	6223.93	5840.71	1106.57	1537.7	1292.49	1440.29	1593.1	1666.2	Prenol lipids	Sesquiterpenoids
Epigallocatechin gallate	pos	10802.8	10525.6	1741.57	6652.39	3323.87	5740.06	177.454	123.429	3.70614e-06	286.503	151.008	3.70614e-06	Flavonoids	Flavans
Coproporphyrin III	pos	9954.3	18220	534.685	5881.89	1516.7	2674.33	3.70614e-06	3.70614e-06	3.70614e-06	3.70614e-06	3.70614e-06	3.70614e-06	Tetrapyrroles and derivatives	Porphyrins
Withanolide A	pos	4169.75	5938	7213.11	9030.5	6269.4	6161.16	8388.72	5558.68	7281.86	9123.56	7138.77	7379.29	Steroids and steroid derivatives	Steroid lactones
9-(Methylthio)nonanenitrile	neg	110.943	3813.28	2238.85	1160.36	1647.94	29708.7	285.033	1672.69	3.70614e-06	830.733	650.24	3.70614e-06	Organonitrogen compounds	Organic cyanides
Nb-p-Coumaroyltryptamine	pos	6678.37	9289.19	6051.05	7077.9	3645.62	5912.43	6790.4	1302.98	6675.22	3953.61	9063.14	1370.74	Cinnamic acids and derivatives	Hydroxycinnamic acids and derivatives
Norambreinolide	neg	5950.76	5974.9	7730.88	6315.98	6252.96	6282.27	6624.84	8488.09	7440.32	7417.17	6446.04	8053.81	Naphthofurans	Unclassified
3'-Ketolactose	pos	7412.46	7020.39	5357.48	8993.84	3809.39	5878.86	3.70614e-06	3.70614e-06	3.70614e-06	3.70614e-06	3.70614e-06	3.70614e-06	Organooxygen compounds	Carbohydrates and carbohydrate conjugates
3,14-Dihydroxy-11,13-dihydrocostunolide	pos	5473.61	5519.39	8462.6	6060.99	6722.88	6012.17	1391.36	1540.63	1435.78	1273.91	1491.31	113.51	Prenol lipids	Terpene lactones
L-Agaridoxin	pos	7314.08	6926.28	6363.52	5862.2	5959.7	5792.08	3.70614e-06	3.70614e-06	58.0923	107.804	58.1325	75.9246	Carboxylic acids and derivatives	Amino acids, peptides, and analogues
(+)-trans-Carveol glucoside	pos	5741.55	3445.79	8583.97	5721.57	8209.67	6480.89	25365.2	23031.8	21801.4	21391	18324.1	26482.9	Prenol lipids	Terpene glycosides
Diosmetin 8-C-(2''-rhamnosylglucoside)	neg	7609.42	7422.43	4502.29	6603.89	6629.51	5399.38	3.70614e-06	3.70614e-06	200.262	3.70614e-06	3.70614e-06	3.70614e-06	Flavonoids	Flavonoid glycosides
L-2-Amino-3-(4-aminophenyl)propanoic acid	neg	7550.2	4756.47	7468.78	5600.14	6330.71	6434.55	53.1023	3.70614e-06	3.70614e-06	104.555	86.4585	3.70614e-06	Carboxylic acids and derivatives	Amino acids, peptides, and analogues
(S)-Nerolidol 3-O-[a-L-rhamnopyranosyl-(1->2)-b-D-glucopyranoside]	neg	4875.13	4937.14	10170.1	5820.5	6353.74	5914.55	3.70614e-06	3.70614e-06	3.70614e-06	3.70614e-06	3.70614e-06	3.70614e-06	Fatty Acyls	Fatty acyl glycosides
Bisdemethoxycurcumin	neg	6210.96	4782.32	9669.03	4889.45	4732.19	7733.32	3.70614e-06	81.4649	336.317	103.622	391.35	298.61	Diarylheptanoids	Linear diarylheptanoids
Equol	pos	14069.3	10470.9	907.04	3917.59	3959.94	4542.21	3.70614e-06	3.70614e-06	3.70614e-06	3.70614e-06	3.70614e-06	3.70614e-06	Isoflavonoids	Isoflavans
(Z)-2,6,10-Bisabolatriene	pos	6727.27	5810.26	7423.21	5129.52	6592.16	6166.76	8306.46	7539.86	7605.98	7307.56	8124.9	7826.97	Prenol lipids	Sesquiterpenoids
p-Hydroxyphenethyl trans-ferulate	neg	8467.85	6174.02	2372.78	8752.8	4531.13	7460.88	3.70614e-06	3.70614e-06	3.70614e-06	3.70614e-06	3.70614e-06	3.70614e-06	Cinnamic acids and derivatives	Hydroxycinnamic acids and derivatives
11-Keto-beta-boswellic acid	pos	3664.78	3414.17	8843.19	9782.17	5329.5	6696.26	3.70614e-06	3.70614e-06	228.204	410.519	3.70614e-06	3.70614e-06	Prenol lipids	Triterpenoids
Norisodomesticine	pos	10010.8	10762.3	2671.38	4942.34	3618.47	5679.11	1957.31	4382.52	1990	1730.89	2331.2	1610.12	Aporphines	Unclassified
cis-Mulberroside A	neg	5830.03	7349.22	7839.14	9380.19	3393.1	3798	482528	1.08103e+06	817330	377713	676477	836230	Stilbenes	Stilbene glycosides
Kaempferol 3-[apiosyl-(1->2)-galactoside]	pos	6229.4	4843.84	8856.87	6401.62	6141.01	4918.72	3.70614e-06	3.70614e-06	3.70614e-06	3.70614e-06	3.70614e-06	3.70614e-06	Flavonoids	Flavonoid glycosides
trans-Resveratrol 4'-O-glucuronide	pos	6473.9	6419.75	6597.75	5046.5	5959.71	6778.59	127.903	3.70614e-06	191.615	3.70614e-06	3.70614e-06	3.70614e-06	Stilbenes	Stilbene glycosides
6-Hydroxykaempferol 7-glucoside	pos	4994.98	4489.04	9217.58	6455.19	6716.99	5361.09	20668.3	30219.6	18760.1	10593.1	32014.5	16883.3	Flavonoids	Flavonoid glycosides
6-(2-Carboxyethyl)-7-hydroxy-2,2-dimethyl-4-chromanone glucoside	neg	8579.51	8303.19	2117.62	9119.87	3248.37	5837.78	14198.5	17909.9	17797.5	14740.6	15696.1	12889.3	Organooxygen compounds	Carbohydrates and carbohydrate conjugates
10-Acetoxyoleuropein	pos	8846.06	12309.6	1795.19	7560.77	3725.17	2739.08	1534.2	951.93	2930.2	1572.36	3356.31	2489.36	Prenol lipids	Terpene glycosides
Oroselone	neg	5254.49	4734.95	7099.86	6461.71	6612.14	6799.75	394.877	260.674	349.661	1569.26	316.274	3.70614e-06	Coumarins and derivatives	Furanocoumarins
Vanillic acid	neg	10739.3	7559.1	3051.19	8058.37	3226.36	4302.36	7195.36	8052.85	8435.59	9355.34	6770.63	8086.51	Benzene and substituted derivatives	Benzoic acids and derivatives
Santene	pos	6107.22	5062.37	8148.87	5998.64	6120.57	5495.04	12969.4	10646.1	12017.9	10833.9	11549.7	11936.4	Unsaturated hydrocarbons	Branched unsaturated hydrocarbons
Fasciculol C	pos	2747.76	1538.69	17707.1	4279.02	6359.77	4176.74	2051.77	1287.24	945.861	6916.05	11549.1	1520.07	Prenol lipids	Triterpenoids
Chalconosakuranetin	neg	11249.4	6330.24	2967.25	6348.03	4423.78	5441.3	262.142	254.786	419.397	234.836	216.599	460.974	Flavonoids	Flavonoid glycosides
8-Acetoxy-4-acoren-3-one	neg	5885.58	4510.55	7226.29	5346.61	6768.8	6910.36	3.70614e-06	3.70614e-06	3.70614e-06	3.70614e-06	3.70614e-06	3.70614e-06	Organooxygen compounds	Carbonyl compounds
(10S,11S)-Pterosin C	neg	5282.37	5398.85	6218.59	4696.14	7563.34	7480.58	3.70614e-06	3.70614e-06	3.70614e-06	3.70614e-06	3.70614e-06	3.70614e-06	Indanes	Indanones
5'-Methoxy-O-desmethylangolensin	neg	11445.9	5779.36	3604.21	5480.87	4976.32	5331.56	14157.8	22164.4	17684.5	17662.2	15160.6	18114.6	Alpha-methyldeoxybenzoin flavonoids	Unclassified
DIMBOA-Glc	neg	8849.68	6631.01	4192.18	6626.22	7073.63	3228.51	3.70614e-06	3.70614e-06	3.70614e-06	3.70614e-06	3.70614e-06	3.70614e-06	Organooxygen compounds	Carbohydrates and carbohydrate conjugates
Trigoforin	pos	6616.58	5985.5	6334.75	4931.29	6465.14	6226.77	107266	117176	119167	120145	100404	124833	Coumarins and derivatives	Unclassified
Rhapontigenin	pos	2947.19	1237.45	4601.65	2837.08	2112.25	22665.9	346.769	166.676	228.055	250.977	307.391	126.545	Stilbenes	Unclassified
2,3-Di-O-methylellagic acid	pos	9649.69	7377.14	3031.08	7342.52	3396.13	5509.15	3.70614e-06	3.70614e-06	3.70614e-06	3.70614e-06	3.70614e-06	3.70614e-06	Tannins	Hydrolyzable tannins
Phenoxyacetic acid	pos	6881.24	5463.43	5299.78	5345.17	5917.2	7312.39	9109.89	11389.9	9786.42	11525.6	9618.49	9019.31	Benzene and substituted derivatives	Phenoxyacetic acid derivatives
Glucorhein	neg	3559.37	5216.17	9431.35	6438.66	5616.9	5865.74	3.70614e-06	3.70614e-06	3.70614e-06	3.70614e-06	3.70614e-06	3.70614e-06	Anthracenes	Anthracenecarboxylic acids and derivatives
N-(gamma-Glutamyl)ethanolamine	pos	6731.37	8799.61	6230.19	3782.21	4387.78	6153.25	111.553	3.70614e-06	74.8115	457.622	3.70614e-06	394.498	Carboxylic acids and derivatives	Amino acids, peptides, and analogues
Ganoderal A	pos	2227.1	4799.62	9437.15	6390	7242.85	5896.1	30413.6	31141.5	30144	53712.3	52239.6	30066.5	Prenol lipids	Triterpenoids
[8]-Gingerdione	neg	8481.75	5381.69	2156.78	7249.78	4589.51	8011.58	3.70614e-06	3.70614e-06	3.70614e-06	3.70614e-06	3.70614e-06	3.70614e-06	Phenols	Methoxyphenols
omega-Hydroxymoracin N	pos	9193.17	7885.7	2805.12	6020.5	3875.28	5972.08	3.70614e-06	3.70614e-06	3.70614e-06	3.70614e-06	3.70614e-06	3.70614e-06	2-arylbenzofuran flavonoids	Unclassified
Neryl glucoside	neg	4732.91	4780.85	8065.63	5042.34	7383.81	5710.74	3.70614e-06	3.70614e-06	3.70614e-06	3.70614e-06	3.70614e-06	3.70614e-06	Prenol lipids	Terpene glycosides
L-Threonine	pos	3703.45	4062.6	11606.2	5129.29	5901.67	5299.86	21712.9	17830.5	18271.3	21229.6	18599.4	21347.8	Carboxylic acids and derivatives	Amino acids, peptides, and analogues
5'-Hydroxy-3',4',7,8-tetramethoxyflavan	pos	6842.74	5576.35	4425.18	5523.91	8469.04	4810.71	58988	66922.3	63713.1	57215.3	52323	61159.2	Flavonoids	O-methylated flavonoids
Obtustyrene	pos	5438.57	4034.93	8851.68	5659.95	6543.4	4994.63	3.70614e-06	3.70614e-06	3.70614e-06	3.70614e-06	3.70614e-06	3.70614e-06	Linear 1,3-diarylpropanoids	Cinnamylphenols
Nigellic acid	neg	7505.15	7628	3752.64	5849.16	3911.52	6870.33	3.70614e-06	3.70614e-06	3.70614e-06	3.70614e-06	3.70614e-06	3.70614e-06	Prenol lipids	Sesquiterpenoids
Eremopetasidione	neg	5417.57	8019.86	2676.06	9120.88	4433.5	5802.7	129.797	219.062	299.874	329.524	424.45	500.957	Prenol lipids	Sesquiterpenoids
alpha-Carissanol	pos	6214.68	6351.59	6558.57	4726.1	6254.52	5258.93	1747.63	1666.44	1674.35	1666.25	2159.62	1439.49	Prenol lipids	Sesquiterpenoids
3',4'-Di-O-methylquercetin	pos	4805.26	4499.54	8826.21	3905.45	6981.69	6209.58	6172.49	2475.09	2722.38	2801.97	3103.62	4795.67	Flavonoids	Flavones
N-(1-Deoxy-1-fructosyl)alanine	neg	7575.35	4672.67	5640.76	5119.8	6213.65	5994.24	3.70614e-06	3.70614e-06	3.70614e-06	38.3328	3.70614e-06	3.70614e-06	Organooxygen compounds	Carbohydrates and carbohydrate conjugates
Gyrocyanin	neg	3825.47	5253.2	6599.43	5464.55	7668.56	6346.4	3.70614e-06	3.70614e-06	228.562	3.70614e-06	3.70614e-06	3.70614e-06	Phenols	1-hydroxy-2-unsubstituted benzenoids
Pollenitin	pos	4209.93	4550.76	9381.55	4738.14	7375.06	4883.7	898.26	547.606	492.023	3.70614e-06	529.447	3.70614e-06	Flavonoids	Flavones
(-)-Epiafzelechin 3-gallate	pos	9099.41	8977.61	2623.07	5875.57	4054.43	4503.7	135157	126570	136405	95526.3	138340	104921	Flavonoids	Flavans
(E)-Resveratrol 3-glucoside 4'-sulfate	pos	8077.2	8760.96	2364.99	6643.05	4428.5	4654.18	3.70614e-06	3.70614e-06	3.70614e-06	3.70614e-06	3.70614e-06	3.70614e-06	Stilbenes	Stilbene glycosides
Annoglabasin F	pos	8710.52	9012.1	916.688	7878.73	2754.36	5633.25	0.068032	3.70614e-06	3.70614e-06	4.47439	3.70614e-06	3.70614e-06	Prenol lipids	Diterpenoids
Glucosylisomaltol	pos	4546.25	5418.38	7544.86	4495.39	6069.62	6800.43	9765.3	7050.46	6697.12	6309.71	7397.17	6484.37	Organooxygen compounds	Carbohydrates and carbohydrate conjugates
Quercetin 3-glucoside 7-xyloside	neg	5221.48	3586.04	7879.52	4160.02	6316.57	7678.54	3.70614e-06	3.70614e-06	3.70614e-06	3.70614e-06	3.70614e-06	3.70614e-06	Flavonoids	Flavonoid glycosides
2-(3,4-dihydroxyphenyl)-5,7-dihydroxy-6-[3,4,5-trihydroxy-6-(hydroxymethyl)oxan-2-yl]-4H-chromen-4-one	pos	8121.23	10987.4	683.968	8551.25	2176.66	4319.99	3.70614e-06	3.70614e-06	3.70614e-06	3.70614e-06	3.70614e-06	3.70614e-06	Flavonoids	Flavonoid glycosides
7-O-Acetylaustroinulin	pos	6256.07	4186.63	6820.11	3168.27	4867.4	9483.71	3.70614e-06	3.70614e-06	3.70614e-06	3.70614e-06	3.70614e-06	3.70614e-06	Prenol lipids	Diterpenoids
Licoricone	pos	4788.67	5707.8	4778.43	8546.13	5782.39	5121.39	7951.49	9518.46	7965.28	10002.8	8200.65	8182.73	Isoflavonoids	O-methylated isoflavonoids
Cadabicilone	pos	5251.86	4932.42	7382.14	5169.05	6301.19	5678	1752.88	2803.1	2059.18	1319.58	1645.31	1139.24	Prenol lipids	Terpene lactones
Lepidimoic acid	pos	5343.42	5367.29	7043.35	5461.32	6569.2	4841.74	253.951	362.479	109.548	207.806	288.011	241.311	Organooxygen compounds	Carbohydrates and carbohydrate conjugates
Capsianoside I	neg	6597.69	8455.57	2343.23	5227.52	4420.6	7579.33	3.70614e-06	3.70614e-06	3.70614e-06	3.70614e-06	3.70614e-06	3.70614e-06	Fatty Acyls	Fatty acyl glycosides
alpha-Cotonefuran	pos	6280.38	10945.9	3734.31	5678.19	3629.71	4244.82	8370.88	7127.69	8116.14	7785.26	9889.64	10196.1	2-arylbenzofuran flavonoids	Unclassified
Nonivamide	pos	807.592	7188.79	3127.03	1346.33	995.332	21011.2	1849.12	2892.62	1908.91	1578.17	3654.6	1894.63	Phenols	Methoxyphenols
Eucalyptol	pos	4991.96	5026.38	7846.99	4760.15	6154.96	5578.58	2002.52	2198.36	2133.96	1928.32	2075.1	1791.46	Oxanes	Unclassified
7-Methyl-1,4,5-naphthalenetriol 4-[xylosyl-(1->6)-glucoside]	neg	4894.51	4613.71	8854.32	3889.78	5268.57	6780.27	3.70614e-06	3.70614e-06	3.70614e-06	3.70614e-06	3.70614e-06	3.70614e-06	Organooxygen compounds	Carbohydrates and carbohydrate conjugates
Carthamidin 6,7-diglucoside	pos	4440.49	6473.87	8877.48	4484.72	5189.12	4825.34	160800	216343	154979	163436	146779	190277	Flavonoids	Flavonoid glycosides
Isomedicarpin	pos	5174.09	6446.33	5614.63	6114.39	4209.05	6689.77	3.70614e-06	575.026	346.521	1141.54	736.982	553.034	Isoflavonoids	Furanoisoflavonoids
4'-O-methyl-(-)-epicatechin	pos	4956.36	2945.8	7244.36	3220.92	11215.5	4625.44	2949.67	3493.43	2850	4196.99	2722.53	5426.92	Flavonoids	Flavans
Phenprocoumon	pos	10339.3	6424.42	2157.55	7149.71	3135.71	4994.88	343.345	320.707	775.863	205.48	197.661	274.962	Coumarins and derivatives	Hydroxycoumarins
3-O-Caffeoylshikimic acid	neg	5511.24	3595.57	8801.72	5622.5	6442.65	4100.5	3.70614e-06	3.70614e-06	38.5819	3.70614e-06	86.3459	35.6252	Cinnamic acids and derivatives	Hydroxycinnamic acids and derivatives
Glycinol	pos	1589.47	3150.9	3564.09	17965	2610.21	5131.96	3.70614e-06	3.70614e-06	3.70614e-06	3.70614e-06	3.70614e-06	3.70614e-06	Isoflavonoids	Furanoisoflavonoids
Molludistin 2''-rhamnoside	pos	11638.8	6183.6	971.136	9264.58	4992.03	898.588	3.70614e-06	3.70614e-06	3.70614e-06	3.70614e-06	3.70614e-06	3.70614e-06	Flavonoids	Flavonoid glycosides
Blennin D	pos	5966.67	5096.84	6870.91	5210	5342.28	5455.14	1654.54	2262.68	1258.3	1338.81	1635.29	1532.26	Prenol lipids	Terpene lactones
Piceatannol 4'-glucoside	pos	5021.29	4878.17	7283.52	4263.63	7212.1	5253.7	936.505	1596.46	430.071	143.485	540.873	318.197	Stilbenes	Stilbene glycosides
Glyceollidin II	pos	7228.72	7139.55	4678.43	4380.19	5417.29	5063.76	4799.62	3828.7	5577.93	5172.6	4690.35	4432.59	Isoflavonoids	Furanoisoflavonoids
Dimethyl fukiic acid	neg	4587.24	4670.33	7963.61	4878.72	6122.02	5683.99	1062.31	1561.2	1059.16	1393.61	1030.1	1569.09	Phenols	Benzenediols
Momilactone B	pos	8662.26	7017.67	1096.55	7106.15	2514.37	7447.4	3.70614e-06	3.70614e-06	3.70614e-06	3.70614e-06	3.70614e-06	3.70614e-06	Naphthopyrans	Unclassified
Xenognosin A	neg	11670	7122.49	1029	5291.33	2981.27	5697.89	10487.1	13445.1	13323.4	11269.9	10954.7	10505.4	Linear 1,3-diarylpropanoids	Cinnamylphenols
Homodolicholide	pos	3859.53	5902.27	6653.1	5397.83	5505.88	6448.99	21024.1	16075.1	21605.1	18524.7	19153.7	18679	Benzopyrans	1-benzopyrans
Diferuloylputrescine	pos	1087.43	13973.4	6323.36	9781.63	861.88	1657.19	3.70614e-06	3.70614e-06	3.70614e-06	3.70614e-06	3.70614e-06	3.70614e-06	Cinnamic acids and derivatives	Hydroxycinnamic acids and derivatives
Majoranin	pos	4224.55	4477.52	6472.59	4670.41	7233.94	6566.07	3.70614e-06	3.70614e-06	3.70614e-06	3.70614e-06	3.70614e-06	3.70614e-06	Flavonoids	O-methylated flavonoids
2,3,23-Triacetylsericic acid	pos	4392.54	3792.03	6802.84	4397.95	6797.87	7409.05	3.70614e-06	3.70614e-06	3.70614e-06	3.70614e-06	3.70614e-06	3.70614e-06	Prenol lipids	Triterpenoids
Rhamnetin 3-laminaribioside	pos	4315.49	4912.19	9551.02	5418.97	5148.91	4186.09	3.70614e-06	3.70614e-06	3.70614e-06	3.70614e-06	3.70614e-06	3.70614e-06	Flavonoids	Flavonoid glycosides
Novobiocin	neg	8368.05	7957.71	905.008	8187.27	2298.08	5735.6	22585.4	48171.1	30213.5	28759.6	28592.8	24509	Coumarins and derivatives	Coumarin glycosides
Oleoside dimethyl ester	pos	5033.06	2504.54	12675.8	4686.18	3757.86	4706.15	139.029	1215.11	301.02	504.83	313.65	373.152	Prenol lipids	Terpene glycosides
Nigellimine N-oxide	neg	4125.61	5796.57	7532.07	4874.48	5837.05	5196.77	3.70614e-06	3.70614e-06	3.70614e-06	3.70614e-06	3.70614e-06	3.70614e-06	Carboxylic acids and derivatives	Amino acids, peptides, and analogues
Caryatin	pos	6729.83	3608.77	7500.85	3685.01	6465.97	5274.2	3.70614e-06	3.70614e-06	3.70614e-06	3.70614e-06	3.70614e-06	3.70614e-06	Flavonoids	O-methylated flavonoids
7-Hydroxy-2-methyl-4-oxo-4H-1-benzopyran-5-carboxylic acid 7-glucoside	pos	3702.11	4294.07	8743.85	5165.72	6624.15	4686.72	3.70614e-06	3.70614e-06	3.70614e-06	3.70614e-06	3.70614e-06	3.70614e-06	Organooxygen compounds	Carbohydrates and carbohydrate conjugates
Nepitrin	pos	4509.55	4442.73	8192.54	5197.03	6661.77	4153.03	3.70614e-06	354.534	3.70614e-06	3.70614e-06	3.70614e-06	3.70614e-06	Flavonoids	Flavonoid glycosides
(2R,3R)-3,3',4',7-Tetrahydroxyflavanone 7-O-alpha-L-Rhamnopyranoside	pos	8202.16	10295.8	4296.76	3786.87	2466.09	4099.53	219232	356706	302729	192825	252736	339860	Flavonoids	Flavonoid glycosides
3-Hydroxyglabrol	pos	7618.57	9200.96	3176.76	4029.75	4292.5	4787.42	3.70614e-06	3.70614e-06	3.70614e-06	3.70614e-06	3.70614e-06	3.70614e-06	Flavonoids	Flavans
Isolimonic acid glucoside	neg	4378.26	4417.61	6689.86	5324.93	6284.63	5996.73	615485	518415	657532	654540	550015	526100	Saccharolipids	Unclassified
Avenanthramide 1s	pos	3892.32	3933.28	6671.72	3653.45	7570.49	7310.58	344.174	724.09	562.793	662.614	389.456	501.684	Cinnamic acids and derivatives	Hydroxycinnamic acids and derivatives
2-Methyltetrahydrofuran-3-one	pos	9817.96	7887.31	6094.96	3503.87	2561.75	3135.06	12689.9	7132.37	5122.71	4874.1	3043.44	4469.17	Dihydrofurans	Furanones
(S)-Pterosin P	pos	4935.22	5063.31	6148.24	4806.5	6572.97	5290.82	22534.5	12168	14361.6	12370.9	16022.4	11493.4	Indanes	Indanones
Cassiastearoptene	pos	5395.19	4984.64	6040.15	5017.37	5546.2	5765.37	8706.98	11302.5	10382.7	10000.4	9308.06	8631.99	Cinnamaldehydes	Unclassified
6Z-8-Hydroxygeraniol 8-O-glucoside	neg	4608.28	4124.06	7008.57	4446.96	7046	5401.98	3.70614e-06	3.70614e-06	3.70614e-06	3.70614e-06	3.70614e-06	3.70614e-06	Prenol lipids	Terpene glycosides
3-Feruloyl-1,5-quinolactone	pos	5863.63	3887.23	6448.33	4642.76	6022.5	5757.46	193.168	3.70614e-06	629.797	3.70614e-06	3.70614e-06	3.70614e-06	Cinnamic acids and derivatives	Hydroxycinnamic acids and derivatives
Isomucronulatol	neg	8628.96	7701.48	1740.81	6452.43	3032.13	4963.37	3.70614e-06	3.70614e-06	3.70614e-06	3.70614e-06	3.70614e-06	3.70614e-06	Isoflavonoids	O-methylated isoflavonoids
5,8-Dihydroxy-3,3',4',7-tetramethoxyflavone	pos	4672.27	3879.52	8566.92	4005.49	6318.42	5052.78	3.70614e-06	3.70614e-06	3.70614e-06	3.70614e-06	3.70614e-06	3.70614e-06	Flavonoids	O-methylated flavonoids
4'-Methyl-(-)-epigallocatechin 3'-glucuronide	neg	5036.65	4263.44	7273.12	4668.36	5998.08	5226.2	3.70614e-06	3.70614e-06	342.438	3.70614e-06	267.271	3.70614e-06	Isoflavonoids	O-methylated isoflavonoids
Lucidumol B	pos	1896.22	1234.42	5007.44	3084.16	15809.9	5396.58	30287	47838.9	66721	46958.8	65803.7	30316.4	Organooxygen compounds	Carbohydrates and carbohydrate conjugates
Negletein 6-[rhamnosyl-(1->2)-fucoside]	pos	6885.9	6718.13	3641.43	3876.4	4425.64	6823.42	37418.5	90829.1	38753.3	52483.9	44803.8	38046.2	Flavonoids	Flavonoid glycosides
Gynocardin	neg	5223.67	4912.76	5991.11	5525.08	5145.32	5436.22	14528.2	12009.2	15574.2	15432.6	15038.9	20019.1	Organooxygen compounds	Carbohydrates and carbohydrate conjugates
2'-Hydroxygenistein 7-(6''-malonylglucoside)	neg	5357	7594.3	6159.23	5054.92	4502.32	3417.25	175833	250992	184723	120851	199208	206755	Isoflavonoids	Isoflavonoid O-glycosides
Niveusin C	pos	6508.57	7352.23	4629.56	4631.97	4240.14	4518.21	16697.9	32798.7	24732.5	20848.4	20829.1	19612.8	Prenol lipids	Terpene lactones
Lycopersiconol	pos	929.09	2530.01	9769.56	4961.81	7539.84	6147.94	3.70614e-06	3.70614e-06	3.70614e-06	3.70614e-06	3.70614e-06	3.70614e-06	Steroids and steroid derivatives	Pregnane steroids
apigenin-7-O-glucuronide	neg	4013.71	4197.92	6375.01	5042.64	7185.68	5038.43	3.70614e-06	3.70614e-06	3.70614e-06	3.70614e-06	3.70614e-06	3.70614e-06	Carboxylic acids and derivatives	Amino acids, peptides, and analogues
6-Angeloylfuranofukinol	pos	8651.7	6479.59	2451.43	5656.54	3734.42	4723	3.70614e-06	3.70614e-06	3.70614e-06	3.70614e-06	3.70614e-06	3.70614e-06	Prenol lipids	Sesquiterpenoids
Garcinia lactone dibutyl ester	pos	4690.32	3689.28	8267.73	4335.54	5774.08	4929.67	23947.9	30448.6	22125.4	25628.5	22511.2	23700.8	Carboxylic acids and derivatives	Tricarboxylic acids and derivatives
1-(2-Hydroxyphenylamino)-1-deoxy-beta-D-gentiobioside 1,2-carbamate	neg	8026.13	6888.37	1492.8	6072.93	3185.56	5828.43	3.70614e-06	3.70614e-06	3.70614e-06	3.70614e-06	3.70614e-06	3.70614e-06	Organooxygen compounds	Carbohydrates and carbohydrate conjugates
Daidzin	neg	7368.99	7974.9	1864.03	6469.63	2956.57	4815.03	12.7688	62.3321	9.77958	340.323	31.1305	10.6069	Isoflavonoids	Isoflavonoid O-glycosides
8-Hydroxyluteolin 4'-methyl ether 8-glucuronide	neg	3244.62	5039.54	9803.97	4167.06	5120.23	4073.24	3.70614e-06	3.70614e-06	3.70614e-06	3.70614e-06	3.70614e-06	3.70614e-06	Flavonoids	Flavonoid glycosides
(S)-Multifidol 2-[apiosyl-(1->6)-glucoside]	neg	3682.19	4145.48	6945.01	4448.23	6867.61	5348.77	135521	114121	139398	161958	137427	139729	Organooxygen compounds	Carbohydrates and carbohydrate conjugates
(+)-1(10),4-Cadinadiene	pos	5152.77	4818.43	6054.69	4747.43	5403.25	5247.12	7745.06	6510.2	6583.69	6483.36	6504.17	6334.74	Prenol lipids	Sesquiterpenoids
Oudemansin A	neg	8136.12	7844.75	1913.39	5433.46	3121.93	4955.97	3.70614e-06	3.70614e-06	3.70614e-06	3.70614e-06	3.70614e-06	3.70614e-06	Benzene and substituted derivatives	Styrenes
Proanthocyanidin A5'	neg	5467.12	5073.39	5295.16	4961.62	4219.42	6359.83	3845.07	2781.61	5994.46	2647.6	4243.19	4387.57	Prenol lipids	Triterpenoids
2-Methylerythritol	pos	4721.05	4316.77	5903.81	4932.38	6375.7	5033.7	3.70614e-06	3.70614e-06	3.70614e-06	3.70614e-06	3.70614e-06	3.70614e-06	Organooxygen compounds	Carbohydrates and carbohydrate conjugates
N5-(3,4-Dioxo-1,5-cyclohexadien-1-yl)-L-glutamine	neg	3246.3	5122.92	8101.22	4329.81	5525.09	4918.42	1106.88	455.394	449.831	1363.64	1104.17	767.32	Carboxylic acids and derivatives	Amino acids, peptides, and analogues
Dinorcapsaicin	neg	6330.8	4747.67	6096.17	5153.57	4338.63	4492.95	8175.6	7011.7	6917.56	6564.6	5359.45	6052.37	Phenols	Methoxyphenols
Aquifoliunine EIII	neg	5160.63	4656.47	5479.22	4658.94	5936.48	5222.25	15352.1	13007.2	17161.6	18969.3	15544.4	18403.2	Unclassified	Unclassified
6-Methylcoumarin	pos	5520.86	5143.42	5170.94	5224.29	5352.22	4620.13	18428.2	24022.5	22499.7	22882	19861.8	21227.8	Coumarins and derivatives	Unclassified
Ganoderiol B	pos	1301.06	375.075	11592.9	2673.37	9036.53	6033.49	12493.6	5526.47	9922.55	18081	19407.1	9650.99	Prenol lipids	Triterpenoids
7,8-dihydroxy-2H-chromen-2-one	pos	5487.71	5723.29	5728.96	5796.68	4156.69	4109.24	734.821	1330.3	961.919	147.938	613.273	90.3301	Coumarins and derivatives	Hydroxycoumarins
4-Methylumbelliferone	neg	4560.09	3748.24	6561.9	4115.87	7131.17	4866.09	53299.2	40049.1	42449.1	35860.2	41736	41147.6	Coumarins and derivatives	Hydroxycoumarins
2-(4-Allyl-2,6-dimethoxyphenoxy)-1-(4-hydroxy-3,5-dimethoxyphenyl)-1-propanol	pos	2562.66	5380.59	6190.07	6170.65	5487.93	5082.9	6430.98	5425.82	5712.68	5555.21	3375	6206.39	Unclassified	Unclassified
Lotusine	pos	7543.68	7460.95	1497.12	6922.32	2750.92	4698.89	3.70614e-06	3.70614e-06	3.70614e-06	3.70614e-06	3.70614e-06	3.70614e-06	Isoquinolines and derivatives	Benzylisoquinolines
Citroside A	pos	3446.77	3124.82	5774.13	5846.09	5811.29	6855.31	108612	115983	108522	113733	108033	106103	Prenol lipids	Terpene glycosides
5,7-Dihydroxy-6-methoxyflavone 5-rhamnoside	neg	5240.68	3437.54	6328.72	3904.28	5954.87	5979.67	3.70614e-06	3.70614e-06	3.70614e-06	3.70614e-06	3.70614e-06	3.70614e-06	Flavonoids	Flavonoid glycosides
(E)-3-(2-Hydroxyphenyl)-2-propenal	pos	5174.86	5049.86	6148.35	4258.5	5189.16	5019.81	3179.15	6855.01	5450.97	4406.2	4016.54	4411.49	Cinnamaldehydes	Unclassified
3-Oxo-12,18-ursadien-28-oic acid	pos	5102.52	4757.31	6876.47	4460.8	4336.44	5278.73	3.70614e-06	3.70614e-06	3.70614e-06	3.70614e-06	3.70614e-06	3.70614e-06	Prenol lipids	Triterpenoids
Jaceidin	neg	2917.05	4500.64	6490.69	5149.71	6507.98	5187.3	3.70614e-06	3.70614e-06	3.70614e-06	3.70614e-06	3.70614e-06	3.70614e-06	Flavonoids	O-methylated flavonoids
Biotin	neg	1846.8	3683.79	10245.1	3521.99	3588.42	7825.38	3.70614e-06	3.70614e-06	15.4595	55.9711	67.9129	3.70614e-06	Biotin and derivatives	Unclassified
4'-Hydroxy-5,7-dimethoxyflavan	pos	3472.8	1163.48	1467.36	1017.56	1218.71	22367.9	68.3743	69.3886	319.601	98.6731	138.231	138.936	Flavonoids	O-methylated flavonoids
Costunolide	pos	4589.71	4395.15	6683.2	4896.04	4648.91	5308.48	1380.98	2007.42	1412.84	1202.15	1862.16	1038.06	Prenol lipids	Terpene lactones
3-O-beta-D-Galactopyranosyl-L-arabinose	pos	3738.27	5372.26	7456.17	4000.15	5262.13	4643.07	1408.33	551.858	392.538	848.884	1095.5	746.089	Organooxygen compounds	Carbohydrates and carbohydrate conjugates
3-Methyl-epicatechin	pos	4645.52	5567.73	6924.33	3143.3	4245.67	5872.8	526.035	3.70614e-06	430.181	3.70614e-06	3.70614e-06	3.70614e-06	Flavonoids	Flavans
Sennidin C	neg	11768.5	7298.62	597.599	5118.54	2180.34	3425.91	3.70614e-06	3.70614e-06	3.70614e-06	3.70614e-06	3.70614e-06	3.70614e-06	Anthracenes	Anthracenecarboxylic acids and derivatives
Erinacine G	neg	8994.41	5932.88	627.272	5649.1	2871.5	6211.43	3.70614e-06	3.70614e-06	3.70614e-06	3.70614e-06	3.70614e-06	3.70614e-06	Organooxygen compounds	Carbohydrates and carbohydrate conjugates
Sinapyl alcohol	pos	3567.18	3623.06	4648.97	6149.85	5002.79	7286.85	41834.4	43460.2	27780.2	28536.5	50412.8	20834	Phenols	Methoxyphenols
Cuminyl alcohol	pos	4856.55	4161.88	6252.61	4122.98	5802.21	5077.76	3312.76	3710.15	3203.5	2677.83	3150.94	2247.23	Prenol lipids	Monoterpenoids
(R)-Salsolinol	pos	4490.31	4888.38	6837.37	4712.73	5307.99	4010.14	270.678	249.572	355.71	202.644	332.753	331.403	Tetrahydroisoquinolines	Unclassified
Dimethylstrobochrysin	pos	9717.31	6251.57	1418.45	5432.1	3128.05	4200.27	925.409	1677.06	1359.17	986.357	1122.53	1177.2	Flavonoids	O-methylated flavonoids
2-Cinnamoyl-1-galloyl-beta-D-glucopyranose	pos	3735.9	4027.47	7767.28	4163.63	4728.47	5705.53	3.70614e-06	3.70614e-06	3.70614e-06	169.969	3.70614e-06	160.926	Tannins	Unclassified
Pomonic acid	pos	2478.97	2538.73	8186.74	7319.25	5178.09	4219.08	2498.58	2107.74	2318.77	4774.1	7332.07	1246.17	Prenol lipids	Triterpenoids
Dihydrozeatin-O-glucoside	neg	4730.79	4593.49	5927.84	5206.74	4905.94	4535.34	2456.24	4367.75	2305.25	2605.38	1909.82	1761.45	Fatty Acyls	Fatty acyl glycosides
Quercetin 8-C-(2''-rhamnosylglucoside)	pos	3285.85	3056.5	5363.12	9628.92	5774.45	2774.28	3.70614e-06	3.70614e-06	3.70614e-06	3.70614e-06	3.70614e-06	3.70614e-06	Flavonoids	Flavonoid glycosides
8-Glucopyranosylprocyanidin B2	pos	16518.4	5615.25	3.70614e-06	2623.13	2658.28	2464.36	15252.6	22089	17154.1	20721.7	21272.5	26982.7	Flavonoids	Biflavonoids and polyflavonoids
Artocarpetin B	pos	3473.52	3231.8	9259.57	3271.92	4927.43	5617.57	3.70614e-06	3.70614e-06	3.70614e-06	3.70614e-06	3.70614e-06	3.70614e-06	Flavonoids	Flavones
Chalconaringenin	pos	4862.33	5823.23	5490.16	4474.33	3661.3	5431.18	50093	65030.7	56568.4	55832.9	57789.4	58482.8	Linear 1,3-diarylpropanoids	Chalcones and dihydrochalcones
O-Phosphohomoserine	neg	2621.52	6451.36	11240.3	1841.71	3293.79	4241.01	7733.75	5423.79	12010.9	8625.61	4594.29	5947.66	Carboxylic acids and derivatives	Amino acids, peptides, and analogues
Momilactone A	pos	8544.7	5513.37	1509.65	5543.23	3573.58	4986.22	3.70614e-06	3.70614e-06	3.70614e-06	3.70614e-06	3.70614e-06	3.70614e-06	2-arylbenzofuran flavonoids	Unclassified
Tomenin	neg	4328.44	3301.09	8278.51	2940.58	6660.99	4065.85	2549.62	721.22	871.744	1590.07	796.861	1600.68	Coumarins and derivatives	Coumarin glycosides
Pavetannin A2	pos	8238.58	7630.65	1524.45	5133.37	3564.5	3413.13	2310.09	5388.86	3123.94	1334.17	3811.42	3655.56	Flavonoids	Biflavonoids and polyflavonoids
cis-Piceid	neg	7955.68	7402.27	1871.67	5556.23	2285.05	4411.92	3246.81	4542.27	3877.71	3453.99	4864.21	3965.9	Stilbenes	Stilbene glycosides
4-O-Methylgallic acid	neg	3506.42	3307.33	4350.46	5922.11	5914.94	6153.46	3.70614e-06	3.70614e-06	3.70614e-06	3.70614e-06	3.70614e-06	2.35561	Benzene and substituted derivatives	Benzoic acids and derivatives
Safflomin A	pos	6303.29	4915.4	4172.95	5261.49	3487.98	4982.77	1.18537e+06	381725	1.00277e+06	827867	813208	1.40325e+06	Cinnamic acids and derivatives	Hydroxycinnamic acids and derivatives
11-alpha-O-beta-D-Glucopyranosyl-16alpha-O-methylneoquassin	pos	8395.64	9490.44	987.625	3722.18	2757.47	3639.67	3.70614e-06	3.70614e-06	3.70614e-06	3.70614e-06	453.727	3.70614e-06	Prenol lipids	Terpene glycosides
7-Hydroxy-5-methoxy-6,8-dimethylflavanone	pos	8195.27	8279.12	1236.65	4412.98	2663.99	4195.59	3.70614e-06	3.70614e-06	3.70614e-06	3.70614e-06	3.70614e-06	3.70614e-06	Flavonoids	O-methylated flavonoids
5,7-Dihydroxy-3',4',5'-trimethoxyflavone	pos	4081.99	2445.34	9563.49	3139.6	5873.74	3873.95	3.70614e-06	3.70614e-06	3.70614e-06	3.70614e-06	3.70614e-06	3.70614e-06	Flavonoids	O-methylated flavonoids
Aflatoxin B1 diol	pos	6676	6566.45	4332.03	4754.64	3576	3032.16	219652	404753	253751	129604	320187	313156	Coumarins and derivatives	Furanocoumarins
1-Octen-3-yl acetate	neg	4611.45	4152.32	6112.57	4337.06	4747.74	4920.26	3972.57	4137.71	3922.42	3797	4337.21	3695.7	Carboxylic acids and derivatives	Carboxylic acid derivatives
2-Methylene-4-oxopentanedioic acid	neg	4321.52	4840.73	5459.1	4448.46	5161.31	4597.66	844.703	424.921	656.855	655.323	609.755	599.876	Keto acids and derivatives	Gamma-keto acids and derivatives
beta-Zearalenol	neg	6625.86	7777.07	1972.98	5139.06	3704.08	3591.76	3.70614e-06	3.70614e-06	3.70614e-06	3.70614e-06	3.70614e-06	3.70614e-06	Macrolides and analogues	Unclassified
4-Methoxycinnamic acid	neg	2467.29	21097.6	348.186	3202.41	810.781	853.61	3.70614e-06	3.70614e-06	3.70614e-06	3.70614e-06	3.70614e-06	3.70614e-06	Cinnamic acids and derivatives	Cinnamic acids
Glycitein 4'-O-glucuronide	neg	3176.01	3626.49	8427.14	5664.87	3815.22	4014.42	3.70614e-06	3.70614e-06	3.70614e-06	3.70614e-06	3.70614e-06	3.70614e-06	Isoflavonoids	Isoflavonoid O-glycosides
2'-Hydroxy-3',4',5',7,8-pentamethoxyflavan	pos	6645.98	2359.96	5155.23	3115.16	4630.12	6678.88	49492.9	49179.2	46087.9	52310.9	49566.4	39801.2	Flavonoids	O-methylated flavonoids
Heterotropan	pos	3.70614e-06	3.70614e-06	952.129	18631.7	4017.62	4926.26	22931.3	23805.3	18072.4	17923.1	25568.2	3948.24	Cyclobutane lignans	Unclassified
Dihydrocurcumin	pos	7295.15	6550.37	2852.89	4185.81	4098.26	3535.37	5185.67	6650.32	4570.55	6869.85	3357.54	3940.71	Diarylheptanoids	Linear diarylheptanoids
2-Hydroxy-3-oxo-12-oleanen-28-oic acid	pos	3913.1	1547.08	9011.74	3166.29	5129.58	5672.41	3.70614e-06	3.70614e-06	921.168	2532.37	2592.02	3.70614e-06	Prenol lipids	Triterpenoids
Ganodermanondiol	pos	3318.34	1955.11	8296.42	5255.55	4597.45	4967.35	6005	10591.2	5493.74	11157.8	17123.4	4341.4	Prenol lipids	Triterpenoids
beta-Geraniol	pos	4740.75	4698.94	5639.34	3948.8	4776.88	4571.97	7122.6	5852.37	5651.78	5611.72	5891.48	5758.99	Prenol lipids	Monoterpenoids
Uridine triphosphate	pos	5067.19	5486.86	1212.3	14134.4	729.793	1697.58	3.70614e-06	3.70614e-06	3.70614e-06	3.70614e-06	3.70614e-06	3.70614e-06	Pyrimidine nucleotides	Pyrimidine ribonucleotides
3,6-Ditigloyloxytropan-7-ol	pos	1365.58	760.948	1719.25	2268.91	913.704	21271.9	3.70614e-06	3.70614e-06	3.70614e-06	3.70614e-06	3.70614e-06	3.70614e-06	Tropane alkaloids	Unclassified
Valencene	pos	5030.06	4140.74	5469.37	4037.73	4861.04	4757.05	7030.7	5652.27	5513.35	5645.25	5607.16	5903.07	Prenol lipids	Sesquiterpenoids
Alectrol	pos	4054.05	3430.8	5137.91	4084.99	5543.65	6022.73	36419.2	75050.4	55799.9	50107.5	47344.9	42278.7	Lactones	Gamma butyrolactones
Isoformononetin	neg	5033.51	2640.02	5794.23	3124.89	7657.57	3975.73	3.70614e-06	3.70614e-06	3.70614e-06	3.70614e-06	3.70614e-06	3.70614e-06	Isoflavonoids	O-methylated isoflavonoids
Protocatechuic acid	neg	4702.39	4512.34	3862.43	4837.87	4782.74	5452.24	916.814	830.551	979.007	789.528	976.059	905.173	Benzene and substituted derivatives	Benzoic acids and derivatives
2-(4-Allyl-2,6-dimethoxyphenoxy)-1-(3,4-methylenedioxyphenyl)-1-propanol	neg	3691.48	5227.47	2626.51	11131.9	2633.55	2789.34	799.265	3.70614e-06	664.557	666.344	959.634	955.227	Unclassified	Unclassified
13-Hydroxyabscisic acid	pos	6388.26	5760.32	2641.4	4764.85	3073.59	5376.4	576.425	973.912	546.796	988.39	896.352	483.006	Prenol lipids	Sesquiterpenoids
2'-Hydroxy-4',6'-dimethoxychalcone	pos	6965.04	5873.8	1715.09	6791.72	2717.5	3836.8	1478.35	2664.97	2516.6	3359.93	2440.79	1480.9	Linear 1,3-diarylpropanoids	Chalcones and dihydrochalcones
Brevifolincarboxylic acid 9-sulfate	pos	3345.51	3494.65	8573.38	3319.47	4595.27	4511.38	3.70614e-06	3.70614e-06	3.70614e-06	3.70614e-06	3.70614e-06	3.70614e-06	Isocoumarins and derivatives	Unclassified
Norartocarpanone	neg	4027.89	3522.15	5962.39	5815.6	4367.8	4115.02	3017.27	3623.7	3044.08	4861.12	3714.4	3254.74	Flavonoids	Flavans
Methyl 6-O-galloyl-beta-D-glucopyranoside	neg	1366.83	8348.61	3637.05	4028.37	3961.59	6414.81	3.70614e-06	3.70614e-06	3.70614e-06	3.70614e-06	3.70614e-06	3.70614e-06	Benzene and substituted derivatives	Benzoic acids and derivatives
Armillyl everninate	pos	5225.34	4392.28	3626.71	6072.7	4452.75	3875.14	3.70614e-06	1.06051	0.982093	3.70614e-06	3.70614e-06	3.70614e-06	Prenol lipids	Sesquiterpenoids
4-O-(4-O-Methyl-alpha-D-glucopyranuronosyl)-L-arabinose	pos	3977.34	4485.15	6249.86	4906.33	4465.25	3535.96	3.70614e-06	3.70614e-06	3.70614e-06	3.70614e-06	3.70614e-06	3.70614e-06	Organooxygen compounds	Carbohydrates and carbohydrate conjugates
Kaempferol 5-glucoside	pos	3628.3	5762.15	5466.93	2994.6	5283.54	4432.77	3.70614e-06	3.70614e-06	3.70614e-06	3.70614e-06	3.70614e-06	3.70614e-06	Flavonoids	O-methylated flavonoids
Kanokoside D	neg	7192.14	4558.69	8124.02	619.085	1018.15	5884.4	3.70614e-06	3.70614e-06	3.70614e-06	3.70614e-06	3.70614e-06	3.70614e-06	Prenol lipids	Terpene glycosides
Myristicanol A	pos	4298.65	3702.67	6604.62	3857.59	4305.24	4623.76	422603	208999	339282	365799	301245	407106	Unclassified	Unclassified
3',4'-Dihydroxychalcone	pos	4904.71	4529.82	4365.56	4203.18	4984.66	4395.06	3896.33	3080.38	3544.37	4422.78	3264.55	3796.63	Linear 1,3-diarylpropanoids	Chalcones and dihydrochalcones
Sesaminol glucosyl-(1->2)-glucoside	neg	3697.76	4628.87	3015.69	6105.24	4114.56	5799.05	3.70614e-06	3.70614e-06	3.70614e-06	3.70614e-06	3.70614e-06	3.70614e-06	Lignan glycosides	Unclassified
Dehydroxymethylflazine	pos	6052.74	9207.46	1364.47	4103.82	3083.68	3539.04	67138.2	71917.5	71878.9	69188.9	81910.3	83883.8	Harmala alkaloids	Unclassified
gamma-Glutamylmethionine	pos	5171.67	4779.73	3905.93	4486.35	3915.73	4945.26	3.70614e-06	5.19045	8.56027	8.24523	3.16897	3.70614e-06	Carboxylic acids and derivatives	Amino acids, peptides, and analogues
L-Histidine	neg	4224.07	4265.88	5228.66	4402.19	4762.85	4290.65	5033.71	5993.72	5050.04	5230.92	4542.23	5921.05	Carboxylic acids and derivatives	Amino acids, peptides, and analogues
Quercetin 7-xyloside	pos	3040.61	4348.57	8085.74	3018.69	4344.73	4293.95	3.70614e-06	3.70614e-06	3.70614e-06	3.70614e-06	3.70614e-06	3.70614e-06	Flavonoids	Flavonoid glycosides
Pterosin O	pos	4885.49	3504.57	5561.8	3587.01	5101.1	4467.68	2024.54	1883.88	2176.59	1092.38	1691.89	767.194	Indanes	Indanones
Retinal	pos	4232.51	12189.3	1183.25	4448.4	1843.27	3196.18	3.70614e-06	236.942	3.70614e-06	3.70614e-06	3.70614e-06	3.70614e-06	Prenol lipids	Retinoids
Cicerin 7-(6-malonylglucoside)	pos	4988.13	2768.75	7121.97	4454.33	4092.08	3659.17	3.70614e-06	3.70614e-06	3.70614e-06	3.70614e-06	3.70614e-06	3.70614e-06	Isoflavonoids	Isoflavonoid O-glycosides
6alpha-Carissanol	neg	4084.33	4110.04	5273.32	4461.99	4844.14	4235.52	4808.77	5537.76	4938.27	5070.67	4648.11	5562.41	Prenol lipids	Sesquiterpenoids
Dihydromaleimide beta-D-glucoside	neg	3034.03	3726.01	7466.6	1319.33	5934.08	5416.71	3.70614e-06	3.70614e-06	3.70614e-06	3.70614e-06	3.70614e-06	3.70614e-06	Organooxygen compounds	Carbohydrates and carbohydrate conjugates
Limonexic acid	pos	7268.88	4777.7	4000.22	2936.35	4405.28	3508.15	31331.3	31816	25694.7	32211.5	24593.1	22592	Prenol lipids	Triterpenoids
Betulalbuside A	neg	3710.62	3254.11	6241.83	2970.06	5723.19	4924.4	3.70614e-06	3.70614e-06	3.70614e-06	3.70614e-06	3.70614e-06	3.70614e-06	Fatty Acyls	Fatty acyl glycosides
Lepidine D	pos	5600.5	5260.05	1974.75	6790.51	3412.13	3763.84	4911.41	4406.83	4744.03	4279.16	3751.89	3943.22	Benzene and substituted derivatives	Diphenylethers
(2R,3R)-3,4',7-Trihydroxyflavanone	pos	3671.92	3730.62	5120.96	4663.03	4895.37	4638.15	125.672	61.0836	246.531	1203.01	129.31	3.70614e-06	Flavonoids	Flavans
Cyanidin 3-(2G-xylosylrutinoside)	neg	3892.02	4277.91	4372.59	5396.34	5203.68	3571.44	6597.34	5672.85	5521.19	8476.17	7211.21	8469.55	Flavonoids	Flavonoid glycosides
UDP-D-Xylose	neg	3343.91	3083.59	5531.42	3676.12	5564.91	5470.35	5401.04	4576.23	4323.03	4296.54	5427.06	4924.07	Pyrimidine nucleotides	Pyrimidine ribonucleotides
Kanzonol M	pos	3162.5	1958.69	7033.71	4603.52	4918.83	4992.29	27606.8	54983.5	36468.2	34387.5	32929.6	28247.8	Isoflavonoids	O-methylated isoflavonoids
gamma-Glutamyltyrosine	pos	5622.69	4977.53	3394.04	4965.6	3256.49	4448.1	3.70614e-06	3.70614e-06	3.70614e-06	3.70614e-06	3.70614e-06	3.70614e-06	Carboxylic acids and derivatives	Amino acids, peptides, and analogues
Formononetin	neg	4101.32	2631.41	5749.84	3010.16	5544.49	5399.62	3.70614e-06	3.70614e-06	3.70614e-06	3.70614e-06	3.70614e-06	3.70614e-06	Isoflavonoids	O-methylated isoflavonoids
4-Phenylbutyl glucosinolate	neg	5724.48	4954.61	4218.67	5158.97	2992.32	3313.16	3.70614e-06	543.666	763.064	283.572	367.256	357.5	Organooxygen compounds	Carbohydrates and carbohydrate conjugates
2-Methoxy-4-methylphenol	pos	4093.71	4570.95	4808.75	4198.28	4700.43	3939.1	5744.09	4542.63	4571.17	5741.76	4792.7	4238.36	Phenols	Methoxyphenols
Helinorbisabone	pos	3880.94	3470.23	5050.93	3545.43	5624.89	4728.53	200781	197764	186158	178182	193240	179066	Prenol lipids	Monoterpenoids
Theobromine	neg	2999.19	2772.14	6332.37	3331.13	5220.22	5582.98	3.70614e-06	3.70614e-06	3.70614e-06	3.70614e-06	3.70614e-06	3.70614e-06	Imidazopyrimidines	Purines and purine derivatives
(-)-Matairesinol	pos	6454.7	4625.1	3206.49	4735.32	3212.41	3992.25	31689.6	31120.5	24300.2	23649.1	28113.2	21595.4	Furanoid lignans	Tetrahydrofuran lignans
Dibutyl phthalate	pos	3760.05	5330.65	4832.23	3695.6	4285.32	4307.4	3626.39	5038.7	5329.49	6377.64	5110.6	5394.27	Benzene and substituted derivatives	Benzoic acids and derivatives
Myricanol 5-laminaribioside	neg	9820.48	3401.12	1373.05	4955.45	1932.29	4661.69	3.70614e-06	3.70614e-06	3.70614e-06	3.70614e-06	3.70614e-06	3.70614e-06	Prenol lipids	Triterpenoids
Rotenone	pos	4288.21	4467.23	4022.73	3654.12	5601.22	4067.67	3002.68	7677.3	4647.71	5297.84	4965.26	4843.17	Isoflavonoids	Rotenoids
3-Methyladenine	neg	4862.99	4092.11	5317.67	4049.74	3966.94	3606.43	6945.28	6088.15	6095.65	5301.84	4998.07	5013.12	Imidazopyrimidines	Purines and purine derivatives
6-Hydroxymusizin 8-O-b-D-glucopyranoside	neg	7664.17	5064.54	1198.09	5052.95	2405.3	4390.79	3.70614e-06	3.70614e-06	3.70614e-06	3.70614e-06	3.70614e-06	3.70614e-06	Organooxygen compounds	Carbohydrates and carbohydrate conjugates
Xanthotoxol arabinoside	pos	3255.29	3300.96	6709.16	3650.2	5042.14	3808.87	3.70614e-06	3.70614e-06	3.70614e-06	3.70614e-06	3.70614e-06	3.70614e-06	Coumarins and derivatives	Coumarin glycosides
Genistein 4'-O-glucuronide	neg	2851.39	3360.39	7193.23	3639.73	4780.75	3899.76	3.70614e-06	3.70614e-06	3.70614e-06	3.70614e-06	3.70614e-06	3.70614e-06	Isoflavonoids	Isoflavonoid O-glycosides
Theaflagallin	pos	3823.84	4224.88	5872.45	2225.87	3430.12	6102.94	3.70614e-06	3.70614e-06	3.70614e-06	3.70614e-06	3.70614e-06	3.70614e-06	Benzopyrans	1-benzopyrans
Aflatoxin B2a	pos	2734.38	3353.76	6373.82	4539.76	4377.56	4214.32	3.70614e-06	3.70614e-06	3.70614e-06	3.70614e-06	3.70614e-06	3.70614e-06	Coumarins and derivatives	Furanocoumarins
(S)-alpha-Terpinyl glucoside	neg	4966.88	3131.39	3380.39	2923.33	5318.57	5835.92	3.70614e-06	3.70614e-06	3.70614e-06	3.70614e-06	3.70614e-06	3.70614e-06	Organooxygen compounds	Carbohydrates and carbohydrate conjugates
Dihydrodaidzin	pos	5349.71	4135.06	3340.73	6152.97	3116.56	3442.27	176670	261693	205251	117006	175270	218326	Isoflavonoids	Isoflavonoid O-glycosides
Chrysaloin	pos	3587.41	2916.78	4730.11	4123.22	4880.73	5265.85	32794.8	34185.6	44102.4	43571.8	30285	34441.8	Anthracenes	Unclassified
Musanolone E	neg	4497.22	3764.19	258.086	8663.31	4578.15	3712.07	3.70614e-06	3.70614e-06	3.70614e-06	3.70614e-06	3.70614e-06	18.5679	Naphthalenes	Phenylnaphthalenes
Ssioriside	pos	5040.36	4674.01	1374.42	4250.88	5819.97	4228.68	1.01133e+06	960667	1.1173e+06	1.00078e+06	893571	1.12938e+06	Lignan glycosides	Unclassified
Aflatoxin ExB2	pos	4375.53	4413.31	4861.55	3043.79	4029.37	4622.88	1108.58	1330.39	1120.41	1273.57	600.798	1089.49	Coumarins and derivatives	Furanocoumarins
Buddlenoid A	neg	4405.36	3582.64	4439.65	4173.84	4229.4	4456.03	4574.45	5245.61	3663.78	4963.96	4665.73	5221.91	Flavonoids	Flavonoid glycosides
(S)-2,3-Epoxysqualene	pos	3.70614e-06	3.70614e-06	920.504	19993.5	2021.43	2287.74	16237.6	257060	48888.3	96926.4	139074	17140.8	Prenol lipids	Triterpenoids
Isosyringinoside	neg	4336.83	4409.15	3865.28	7315.54	2345.69	2924.66	3194.71	4222.74	3170.94	1392.68	2957.81	1989.82	Organooxygen compounds	Carbohydrates and carbohydrate conjugates
4-Feruloyl-1,5-quinolactone	pos	2305.16	2751.93	8550.33	2666.18	5149.88	3703.56	3.70614e-06	3.70614e-06	3.70614e-06	3.70614e-06	3.70614e-06	3.70614e-06	Cinnamic acids and derivatives	Hydroxycinnamic acids and derivatives
(±)-2'-Hydroxydihydrodaidzein	neg	3743.93	3072.57	4743.96	3899.16	5478.42	4185.7	3.70614e-06	3.70614e-06	3.70614e-06	3.70614e-06	3.70614e-06	3.70614e-06	Isoflavonoids	Isoflavans
(R)-Apiumetin	neg	8003.63	6578.45	399.186	5700.4	2117.18	2306.65	3.70614e-06	3.70614e-06	3.70614e-06	3.70614e-06	3.70614e-06	3.70614e-06	Coumarins and derivatives	Furanocoumarins
Lepidine C	pos	5472.26	5663.3	1078.63	7754.21	2744.07	2323.8	415.995	589.03	847.701	921.107	279.118	739.036	Benzene and substituted derivatives	Diphenylethers
4-Hydroxy-2-oxobutanoic acid	neg	3538.67	3562.98	4900.62	4227.15	4757.32	3999.71	2333.16	1977.41	1914.17	2593.74	2060.86	2512.85	Keto acids and derivatives	Short-chain keto acids and derivatives
Daidzein	pos	10996.1	155.142	449.767	1265.7	547.883	11548.4	3.70614e-06	3.70614e-06	3.70614e-06	60.5387	3.70614e-06	3.70614e-06	Isoflavonoids	Isoflav-2-enes
Dihydrosuberenol	pos	2044.85	1130.96	3881.99	15559.9	478.787	1858.93	209.545	3.70614e-06	3.70614e-06	103.681	296.176	106.797	Coumarins and derivatives	Unclassified
10-Acetoxytoxol	pos	3103.11	2787.53	3999.52	2452.36	2586.5	10017.8	3.70614e-06	3.70614e-06	3.70614e-06	3.70614e-06	3.70614e-06	3.70614e-06	Benzene and substituted derivatives	Acetophenones
(S)-3-Mercaptohexyl acetate	neg	4938.51	4306.54	4810.04	3419.91	3766.69	3611.69	3.70614e-06	3.70614e-06	3.70614e-06	3.70614e-06	3.70614e-06	3.70614e-06	Carboxylic acids and derivatives	Carboxylic acid derivatives
Betaine	pos	3970.27	4260.44	4711.06	3735.2	3847.93	4244.17	4739.57	4567.43	4277.29	4885.52	4877.85	4802.91	Carboxylic acids and derivatives	Amino acids, peptides, and analogues
Fenchol	pos	3416.15	3558.57	5767.14	3616.65	4402.72	3956.72	1609.01	1537.92	1563.96	1566.55	1297.46	1874.15	Prenol lipids	Monoterpenoids
Benzoyl peroxide	neg	3865.63	3950.03	3606.22	4846.97	4081.97	4359.34	3.70614e-06	3.70614e-06	100.484	582.43	56.7467	3.70614e-06	Benzene and substituted derivatives	Benzoyl peroxides
Aubergenone	pos	4119.58	3149.01	4617.85	3525.7	4154.28	4997.29	4488.5	3907.61	4326.98	5269.3	4603.5	4289.72	Prenol lipids	Sesquiterpenoids
(+)-threo-2-Amino-3,4-dihydroxybutanoic acid	neg	2942.95	3773.33	4404.54	3448.12	4161.56	5765.62	3.70614e-06	781.936	3.70614e-06	662.112	220.468	382.935	Carboxylic acids and derivatives	Amino acids, peptides, and analogues
(-)-Epiafzelechin	neg	2308.6	4881.14	5009.98	3548.13	3484.97	5242.79	3.70614e-06	3.70614e-06	3.70614e-06	3.70614e-06	3.70614e-06	3.70614e-06	Flavonoids	Flavans
Batatasin I	pos	8152.5	4266.28	1796.21	4761.54	2441.36	3040.03	14511.7	17689	18132.8	14804.5	13473.1	14118.8	Phenanthrenes and derivatives	Phenanthrols
Leonuriside A	pos	6495.88	5942.91	2002.05	4008.71	3145.47	2811.48	180589	133214	176567	177406	145972	210012	Organooxygen compounds	Carbohydrates and carbohydrate conjugates
Stachyoside A	neg	3396.56	2839.58	5962.78	2833.32	5114.77	4233.51	51215.8	30558	32352	36283.8	35197.7	35924.9	Prenol lipids	Terpene glycosides
Estradiol	pos	8151.63	6114.86	1533.02	2691.66	2418.66	3427.69	3.70614e-06	3.70614e-06	3.70614e-06	3.70614e-06	3.70614e-06	3.70614e-06	Steroids and steroid derivatives	Estrane steroids
Rubraflavone D	pos	1142.6	1346.68	4752.87	12394	2008	2691.11	151.33	188.032	156.502	165.842	16.2048	3.70614e-06	Flavonoids	Flavones
Moracin M	neg	7350.26	8087.36	1077.74	3254.24	2087.16	2279.1	3.70614e-06	3.70614e-06	3.70614e-06	3.70614e-06	3.70614e-06	3.70614e-06	2-arylbenzofuran flavonoids	Unclassified
Vulgarone A	pos	3637.99	2941.58	6149.22	3214.86	3829.57	4341.97	1966.03	2743.16	2033.33	1381.65	2239.66	1401.23	Prenol lipids	Monoterpenoids
Isorhamnetin 3-glucoside 4'-rhamnoside	neg	5325.36	5186.18	2141.26	5362.41	3379.21	2716.16	7155	7458.9	5658.76	8138.19	7711.58	3395.95	Flavonoids	Flavonoid glycosides
(7'S,8'S)-4,7'-Epoxy-3,8'-bilign-7-ene-3',5-dimethoxy-4',9,9'-triol 4'-glucoside	neg	3839.18	4735.36	4100.87	3586.57	4830.53	2966.76	89087.6	89381.6	78325.4	89495.9	74736.5	70087.4	2-arylbenzofuran flavonoids	Unclassified
1-(3,4-Dimethoxyphenyl)-1,2-ethanediol 1-O-b-D-glucoside	pos	11807.9	2316.92	1159.74	3151.73	1224.06	4391.46	24.5828	20.4428	18.493	12.1848	14.7997	10.7987	Organooxygen compounds	Carbohydrates and carbohydrate conjugates
xi-3-Hydroxy-5-phenylpentanoic acid O-beta-D-Glucopyranoside	neg	7606.71	5364.27	1942.18	2771.58	2733.81	3600.19	289.363	101.426	38.523	57.1143	3.70614e-06	14.3112	Fatty Acyls	Fatty acyl glycosides
Trilobinol	pos	2301.42	3486	6428.04	3004.8	4312.42	4413.22	3.70614e-06	3.70614e-06	568.161	3.70614e-06	3.70614e-06	3.70614e-06	Prenol lipids	Diterpenoids
Zapoterin	neg	3018.19	2715.49	6398.54	2816.4	5557.04	3437.59	355307	369097	368734	354358	317439	352705	Prenol lipids	Triterpenoids
Vomifoliol 9-[xylosyl-(1->6)-glucoside]	pos	3383.74	3278.74	3767.09	2889.32	5775.45	4827.18	134179	80182.1	103880	96688.9	102364	91788.1	Fatty Acyls	Fatty acyl glycosides
trans-3,3',4',5,5',7-Hexahydroxyflavanone	neg	2493.32	3681.73	5917.37	4359.75	3736.84	3652.18	3.70614e-06	3.70614e-06	3.70614e-06	3.70614e-06	3.70614e-06	3.70614e-06	Flavonoids	Biflavonoids and polyflavonoids
4-Hydroxy-3-prenylbenzoic acid glucoside	neg	3222.68	3121.75	4933.9	3538.52	4312.05	4591.43	3.70614e-06	224.677	3.70614e-06	201.725	3.70614e-06	3.70614e-06	Organooxygen compounds	Carbohydrates and carbohydrate conjugates
Xanthotoxol glucoside	neg	2171.62	2577.59	6618.53	3070.58	4753.5	4473.97	3.70614e-06	3.70614e-06	3.70614e-06	3.70614e-06	3.70614e-06	3.70614e-06	Coumarins and derivatives	Coumarin glycosides
Rheochrysin	neg	2409.36	3606.79	5620.33	2395.55	5599.27	3970.53	3.70614e-06	3.70614e-06	3.70614e-06	3.70614e-06	3.70614e-06	3.70614e-06	Anthracenes	Anthraquinones
Distichonic acid A	pos	3523.54	3467.25	4138.27	3516.81	4280.8	4662.18	3.70614e-06	249.722	332.004	473.112	583.214	201.648	Carboxylic acids and derivatives	Amino acids, peptides, and analogues
Caffeine	pos	7670.24	9732.01	1774.27	2909.86	1453.6	3.70614e-06	10978.4	14294.5	9954.51	9968.14	9446	15463.4	Imidazopyrimidines	Purines and purine derivatives
Cinnatriacetin A	pos	5728.89	10977.3	1627.36	3012.98	1209.91	932.306	3.70614e-06	3.70614e-06	3.70614e-06	3.70614e-06	3.70614e-06	3.70614e-06	Cinnamic acids and derivatives	Hydroxycinnamic acids and derivatives
1,3-Octadiene	pos	4526.68	3366.01	4799.58	2766.68	3159.01	4852.56	5647.99	4686.21	3404.27	5895.06	5266.53	3831.6	Unsaturated hydrocarbons	Olefins
Myrianthic acid	pos	3502.55	2823.63	5840.31	2967.42	4110.71	4104.19	3.70614e-06	3.70614e-06	3.70614e-06	3.70614e-06	3.70614e-06	3.70614e-06	Prenol lipids	Triterpenoids
Heptyl acetate	neg	4883.14	2278.16	3236.56	3356.66	4553.41	5005.59	2306.55	1856.02	4362.14	2264.51	1812.4	2385.58	Carboxylic acids and derivatives	Carboxylic acid derivatives
Osmaronin	neg	4888	6440.98	1623.52	4354.25	2153.69	3819.48	3.70614e-06	3.70614e-06	3.70614e-06	3.70614e-06	3.70614e-06	3.70614e-06	Fatty Acyls	Fatty acyl glycosides
(R)-Pantothenic acid 4'-O-b-D-glucoside	neg	3406.09	3120.22	5193.99	3395.24	4237.58	3834.01	500.893	613.485	474.357	332.297	212.649	324.303	Fatty Acyls	Fatty acyl glycosides
dCMP	pos	4232.08	4074.84	4461.12	3619.69	3063.35	3715.01	3.70614e-06	3.70614e-06	3.70614e-06	3.70614e-06	3.70614e-06	3.70614e-06	Pyrimidine nucleotides	Pyrimidine deoxyribonucleotides
5-Hydroxytryptophol	pos	3748.54	3375.74	5826.47	2806.96	4021.94	3356.49	45.961	3.70614e-06	42.2588	93.0463	110.363	34.9073	Indoles and derivatives	Hydroxyindoles
Cerebronic acid	pos	2936.57	3835.28	5837.03	3088.64	3313.64	4087.11	4415.78	4103.94	5618.08	4229.55	5054.26	4020.89	Fatty Acyls	Fatty acids and conjugates
Ganoderic acid F	neg	3163.5	1876.31	5323.03	3594.82	5771.11	3328.36	3.70614e-06	3.70614e-06	3.70614e-06	3.70614e-06	3.70614e-06	3.70614e-06	Prenol lipids	Triterpenoids
Egonol	pos	5218.39	4122.66	3323.4	3011.47	3680.45	3615.77	18693.6	19528.8	21005.5	22058.7	15917.4	25078.9	2-arylbenzofuran flavonoids	Unclassified
[6]-Dehydroshogaol	pos	5743.5	6234.87	1051.19	3954.25	2311.41	3597.87	3.70614e-06	3.70614e-06	3.70614e-06	3.70614e-06	3.70614e-06	3.70614e-06	Cinnamic acids and derivatives	Hydroxycinnamic acids and derivatives
Tetraphyllin B	neg	4605.34	5063.66	1295.36	4133.87	2635.61	5087.31	3.70614e-06	3.70614e-06	3.70614e-06	3.70614e-06	3.70614e-06	3.70614e-06	Organooxygen compounds	Carbohydrates and carbohydrate conjugates
5-Deoxykievitone hydrate	neg	4161.4	3267.01	3680.81	3162.63	4557.75	3989.94	1336.86	893.714	615.162	1058.04	571.346	572.075	Isoflavonoids	Isoflavans
alpha-Rhamnorobin	neg	4992.88	2723	3461.91	4536.56	3362.77	3555.36	3.70614e-06	2636.76	1023.52	3.70614e-06	990.436	1068.25	Flavonoids	Flavonoid glycosides
Phosphoribosyl formamidocarboxamide	neg	2838.94	3362.49	5184.72	3290.05	4759.38	3142.84	762.71	305.88	656.282	710.053	156.691	1028.9	Imidazole ribonucleosides and ribonucleotides	1-ribosyl-imidazolecarboxamides
(Z)-Resveratrol 4'-glucoside	pos	4482.9	2581.81	4127.37	3140.34	4433.39	3811.2	65088.9	74547.5	47505.7	53049.8	60810.1	51675	Stilbenes	Stilbene glycosides
Cinnamic acid	pos	4086.96	3931.7	4288.4	3152.64	3765.24	3326.76	12637.2	18991.1	16260.4	12227.2	14283	11044	Cinnamic acids and derivatives	Cinnamic acids
3-Galloylcatechin	pos	3738	3277.56	4783.55	3021.27	3957.63	3771.69	6205.21	4058.46	4270.05	5093.56	4666.81	5122.05	Flavonoids	Flavans
4-Hydroxytamoxifen sulfate	neg	8934.42	6249.51	3.70614e-06	2228.53	2088.76	3040.96	3.70614e-06	3.70614e-06	3.70614e-06	3.70614e-06	3.70614e-06	3.70614e-06	Stilbenes	Unclassified
1-Methoxy-3-(4-hydroxyphenyl)-2E-propenal 4'-glucoside	neg	4027.89	2637.52	4815.7	2860.27	5842.37	2349.49	3.70614e-06	3.70614e-06	3.70614e-06	3.70614e-06	3.70614e-06	3.70614e-06	Organooxygen compounds	Carbohydrates and carbohydrate conjugates
5'-Hydroxy-3',4',7-trimethoxyflavan	neg	5596.67	4448.07	1555.64	4638.95	2171.07	4052.56	3.70614e-06	3.70614e-06	3.70614e-06	3.70614e-06	3.70614e-06	3.70614e-06	Flavonoids	O-methylated flavonoids
Demethylvestitol	pos	2334.95	2311.4	6011.93	3540.1	4712.48	3502.13	166.741	3.70614e-06	3.70614e-06	3.70614e-06	3.70614e-06	3.70614e-06	Isoflavonoids	Isoflavans
L-Hypoglycin A	pos	3579.35	3697.92	3837.83	2827.92	4059.94	4374.53	4192.76	3781.87	3238.66	3615.5	3230.9	3570.42	Carboxylic acids and derivatives	Amino acids, peptides, and analogues
beta-D-Glucopyranosyl anthranilate	neg	4666.14	3347.34	3575.09	3914.5	3737.76	3136.52	3.70614e-06	3.70614e-06	3.70614e-06	3.70614e-06	3.70614e-06	3.70614e-06	Organooxygen compounds	Carbohydrates and carbohydrate conjugates
beta-D-Glucosamine	pos	3905.96	3848.47	4542.97	3400.84	3217.93	3459.48	3895.02	3808.97	3980.63	4187.59	4057	3740.11	Organooxygen compounds	Carbohydrates and carbohydrate conjugates
Aminoadipic acid	pos	3586.77	3418.36	4550.86	3322.84	3912.94	3543	4159.97	3580.67	3931.07	4067.43	4033.25	3603.63	Carboxylic acids and derivatives	Amino acids, peptides, and analogues
13'-Hydroxy-alpha-tocotrienol	neg	2127.08	1563.68	6361.11	2645.24	5437.63	4087.41	2515.52	2935.76	24928.4	9980.58	5303.44	3.70614e-06	Prenol lipids	Quinone and hydroquinone lipids
1,18-Diamino-5,9,14-triazaoctadecane	pos	4782.58	3998.13	4531.75	2921.96	2998.82	2936.15	4645.79	3750.09	3002.12	2063.56	2282.06	2605.37	Organonitrogen compounds	Amines
DHBOA-Glc	neg	2363.01	6120.61	4927.25	2322.18	3728.91	2701.68	3.70614e-06	3.70614e-06	3.70614e-06	3.70614e-06	3.70614e-06	3.70614e-06	Organooxygen compounds	Carbohydrates and carbohydrate conjugates
Acetylcholine	pos	2824.4	3461.27	4898.51	3828.55	3822.34	3278.25	285804	316478	276209	292842	275678	281417	Organonitrogen compounds	Quaternary ammonium salts
2'-Methoxy-3-(2,4-dihydroxyphenyl)-1,2-propanediol 4'-glucoside	neg	2570.91	3015.28	4889.56	2932.78	5605.44	3075.55	37628.6	32044.6	41406.4	52282.7	30270	57403.4	Organooxygen compounds	Carbohydrates and carbohydrate conjugates
Histamine	pos	2595.8	3178.71	4389.78	3270.19	3463.41	5184.95	26568	28681.1	32697.5	41027.5	31081.9	32811.3	Organonitrogen compounds	Amines
Dicrocin	neg	3511.96	3048.34	3974.91	4187.25	3592.55	3695.91	18899.2	40815.8	24813.8	26947	22487.3	19806.4	Prenol lipids	Diterpenoids
Apigenin	pos	11403.9	247.597	589.02	126.936	345.362	9284.26	129.946	3.70614e-06	3.70614e-06	1274.82	750.816	251.065	Flavonoids	Flavones
(+)-Ligballinol	pos	5299.52	4730.71	974.916	4409.28	2346.66	4166.65	129.919	174.402	115.393	3.70614e-06	3.70614e-06	3.70614e-06	Furanoid lignans	Unclassified
Soyasapogenol C	pos	589.157	2197.41	6721.13	3031.35	4962.55	4417.03	1974.48	6713.65	4462.62	9503.14	13390.2	15592.1	Prenol lipids	Triterpenoids
1-Oxo-1H-2-benzopyran-3-carboxaldehyde	pos	4159.54	3300.98	4176.24	2961.94	3910	3355.38	4349.24	4412.62	4130.6	4187.46	4481.15	3486.34	Isocoumarins and derivatives	Unclassified
Salicylaldehyde	pos	4173.26	5083.89	3147.07	3626.06	2458.35	3371.13	10825.6	12956.5	13010.3	11059	13750.9	15670.6	Organooxygen compounds	Carbonyl compounds
L-Agaritine	pos	3751.45	2473.56	5211.68	4007.9	2667.65	3633.69	4519.39	4104.88	3923.84	3697.96	4358.72	3849.26	Carboxylic acids and derivatives	Amino acids, peptides, and analogues
5alpha-Androst-16-en-3-one	pos	4081.94	1835.13	5225.91	1849.18	4163.72	4579.69	3.70614e-06	3.70614e-06	3.70614e-06	3.70614e-06	3.70614e-06	3.70614e-06	Steroids and steroid derivatives	Androstane steroids
(-)-3,4,9-Trimethoxypterocarpan	pos	4486.91	4683.99	2752.9	3964.16	2667.71	3161.23	4665.34	2873.24	4333.23	3735.25	3207.97	3540.77	Isoflavonoids	Furanoisoflavonoids
Phenyl salicylate	neg	3739.85	5853.77	2470.39	4699.52	2504.37	2446.61	2712.04	2294.17	2079.71	1875.68	2805.23	1159.13	Depsides and depsidones	Unclassified
12-Dehydroporson	neg	2619	3194.03	3757.86	3377.81	6013.16	2748.08	25957.3	19427	29443.9	23695.5	22203.5	27286	Fatty Acyls	Fatty acyl glycosides
(R)-Heraclenol 2'-(3-methyl-2-butenoate)	neg	3224.04	5099.64	1090.72	7504.8	2595.12	2153.96	299.685	3.70614e-06	123.566	253.638	1305.47	3.70614e-06	Coumarins and derivatives	Furanocoumarins
Canavalmine	pos	3583.26	3061.15	4833.22	3332.72	3642.05	3127.69	99.4764	753.022	365.944	3.70614e-06	317.896	256.951	Organonitrogen compounds	Amines
Epicatechin 3-glucoside	pos	4417.05	5144.29	1652.95	4399.79	1779.8	4123.37	176.016	1531.47	363.57	159.401	1064.67	174.875	Flavonoids	Flavonoid glycosides
Grossamide	neg	7218.21	5401.83	989.222	4021.38	1362.46	2500.16	31884.1	30463.9	38586.3	38074.9	28902.8	34453.7	2-arylbenzofuran flavonoids	Unclassified
Delphinidin 3-sambubioside	neg	4289.95	3995.38	538.169	8268.56	2206.74	2089.17	3.70614e-06	3.70614e-06	3.70614e-06	3.70614e-06	3.70614e-06	3.70614e-06	Flavonoids	Flavonoid glycosides
Ginkgolide A	pos	4100.38	3189.84	4540.65	1994.82	4588.43	2953.98	82118.1	78871.8	76607.1	70880.6	74452.7	67985.9	Prenol lipids	Sesquiterpenoids
Hydroxytyrosol	neg	3264.18	3194.29	3751.81	3813.4	3723.53	3563.4	3.70614e-06	3.70614e-06	34.2995	3.70614e-06	3.70614e-06	3.70614e-06	Phenols	Tyrosols and derivatives
Mangalkanyl glucoside	pos	5203.42	4404.67	3148.19	2272.78	3408.36	2865.45	1476.45	1128.5	1412.7	1479.51	2114.8	1895.8	Organooxygen compounds	Carbohydrates and carbohydrate conjugates
(-)-Epigallocatechin 3-cinnamate	neg	10060.5	5233.81	407.33	1822.65	1395.12	2308.61	7486.5	34257.1	17476.2	8031.16	23748.7	18024.6	Tannins	Complex tannins
Momordicoside E	neg	2053.26	3164.41	4034.91	2503.25	3999.69	5417.66	222.337	468.849	3.70614e-06	3.70614e-06	692.25	484.237	Steroids and steroid derivatives	Steroidal glycosides
Hexamethylquercetagetin	pos	6122.78	5908.28	1980.84	7160.78	3.70614e-06	3.70614e-06	2255.71	19349.7	8488.15	22460.4	61863.6	16435.4	Flavonoids	O-methylated flavonoids
Quercetagitrin	pos	848.427	5212.05	5370.53	2504.31	2822.18	4265.43	3.70614e-06	317.145	3.70614e-06	3.70614e-06	3.70614e-06	3.70614e-06	Tannins	Hydrolyzable tannins
Heptyl cinnamate	neg	4999.93	5272.6	1447.9	3523.32	1938.78	3800.31	3.70614e-06	3.70614e-06	3.70614e-06	3.70614e-06	3.70614e-06	3.70614e-06	Cinnamic acids and derivatives	Cinnamic acid esters
Physcionin	neg	3434.56	3280.82	3758.6	3014.47	3565.97	3914.57	5304.96	4959.98	4550.08	4570.97	4285.01	3493.1	Anthracenes	Anthraquinones
Betonicine	neg	3277.87	4183.73	3277.02	3472.55	3196.8	3493.53	3.70614e-06	3.70614e-06	3.70614e-06	3.70614e-06	3.70614e-06	3.70614e-06	Carboxylic acids and derivatives	Amino acids, peptides, and analogues
Sphalleroside A	pos	2426.68	2445.17	4741.1	3532.99	3805.44	3896.92	20034.4	25031.6	18227.6	13834.6	17588.3	18150.9	Organooxygen compounds	Carbohydrates and carbohydrate conjugates
Acetylhomoserine	pos	754.317	2915.08	4841.84	3657.56	4490.68	4183.5	2525.34	4969.71	5143.77	6112.12	5501.26	4880.19	Carboxylic acids and derivatives	Amino acids, peptides, and analogues
Tricetin	neg	2852.47	2554.79	5517.54	3050.91	3095.49	3745.08	3.70614e-06	3.70614e-06	3.70614e-06	3.70614e-06	3.70614e-06	3.70614e-06	Flavonoids	Flavones
Prenyl arabinosyl-(1->6)-glucoside	neg	3332.17	2200.44	4276.97	2896.57	4984.88	2960.65	17584	24992.1	19790.1	14474.3	18181.7	16847.5	Fatty Acyls	Fatty acyl glycosides
2',7-Dihydroxy-4',6-dimethoxyisoflavan	pos	3660.53	3601.21	3432.21	3841.85	2629.69	3466.23	105736	101250	93686	107796	95511.3	103546	Isoflavonoids	O-methylated isoflavonoids
Lactucin	pos	2539.28	2721.02	4059.31	2181.02	2451.21	6653.17	24441.7	23847.8	22094.1	16032.5	19858.6	26760.7	Lactones	Gamma butyrolactones
Strigol	pos	4916.25	3674.42	2426.65	3196.32	3145.5	3196.63	16609	13132.5	16732	17145	15849.4	17955.6	Prenol lipids	Terpene lactones
(S)-4',5,7-Trihydroxy-3'-prenylflavanone	pos	2929.21	3078.32	4111.59	2923.28	4045.42	3455.94	19759.7	31017.8	25725.4	24836.9	22912.7	20545.6	Flavonoids	Flavans
Lucidenic acid D1	pos	1436.28	2262.23	1310.85	4381.62	2903.96	8235.48	98544.4	195550	128451	114995	121254	95505.1	Prenol lipids	Sesquiterpenoids
3-Hydroxyphloretin	pos	3284.18	3618.61	3363.62	1561.36	2295.48	6403.58	28.284	162.934	10.4411	3.70614e-06	371.119	3.70614e-06	Linear 1,3-diarylpropanoids	Chalcones and dihydrochalcones
alpha-Sinensal	pos	3108.49	2639.58	4868.06	3411.27	3271.43	3209.66	963.775	1303.54	614.15	662.96	1250.5	340.628	Prenol lipids	Sesquiterpenoids
3-(1,1-Dimethylallyl)scopoletin 7-glucoside	pos	3416.07	3122.57	3441.54	2771.46	3132.02	4580.7	42647.6	65294	43077.6	46887	47815.1	38050.4	Coumarins and derivatives	Coumarin glycosides
Demethylnobiletin	neg	2625.6	3253.45	4320.3	3164.57	3504.94	3520.85	5031.68	13738.3	7823.78	3762.95	8717.82	4411.27	Flavonoids	O-methylated flavonoids
6-Glucopyranosylprocyanidin B2	pos	6911.56	3530.57	1175.26	3570.48	3000.21	2114.23	82685	99384.4	76624.8	85461.3	89864.8	97063	Flavonoids	Biflavonoids and polyflavonoids
Dorsteniol	pos	5258.8	4803.29	956.61	3372.92	1990.36	3905.58	707.659	292.02	368.497	207.003	217.91	493.175	Coumarins and derivatives	Furanocoumarins
Etrogol	pos	3743.55	2616.92	3292.62	2276.18	3514.85	4723.35	1138.84	1151.06	1135.99	1164.83	1193.77	1091.48	Phenols	Tyrosols and derivatives
5-Methyl-2-(1-pyrrolidinyl)-2-cyclopenten-1-one	pos	3050.7	2930.86	4103.46	3088.92	3540.22	3451.3	4322.75	4122.59	3945.32	3854.75	3752.24	4246.29	Pyrrolidines	Unclassified
(2S)-Liquiritigenin	pos	4589.87	3.70614e-06	3.70614e-06	3.70614e-06	118.699	15431.2	3.70614e-06	3.70614e-06	3.70614e-06	3.70614e-06	3.70614e-06	3.70614e-06	Flavonoids	Flavans
N-[(5-Hydroxy-2-pyridinyl)methyl]adenosine	pos	3182.53	2745.99	4255.74	2864.67	3570.82	3496.17	4207.43	3477.69	3270.71	2513.76	3541.85	2389.6	Purine nucleosides	Unclassified
10-Methoxyyangonin	pos	573.172	835.563	622.631	794.269	1033.76	16234.6	652.662	1027.64	696.362	750.789	959.538	514.771	Kavalactones	Unclassified
Mahaleboside	neg	2629.8	3115.79	4401.21	2375.42	3441.12	4021.18	1492.6	5244.19	1885.33	1486.39	1576.02	1013.05	Coumarins and derivatives	Coumarin glycosides
Patuletin	pos	2780.53	2400.79	4106.81	3519.57	3117.46	4027.05	3.70614e-06	3.70614e-06	3.70614e-06	3.70614e-06	3.70614e-06	3.70614e-06	Flavonoids	Flavones
Dihydromethysticin	pos	3070.06	3148.54	4546.08	2985.61	2659.63	3523.23	3.70614e-06	3.70614e-06	3.70614e-06	3.70614e-06	3.70614e-06	3.70614e-06	Kavalactones	Unclassified
Coumarin	pos	4173.87	4335.28	2133.32	4537.06	2322.57	2411.08	3245.98	8059.77	3093.25	3156.72	4423.32	2888.12	Coumarins and derivatives	Unclassified
Germacrone 4,5-epoxide	pos	3027.94	2509.78	4957.46	3005.84	3515.33	2889.39	2016.16	1875.96	1370	989.551	1626.6	725.578	Prenol lipids	Sesquiterpenoids
Safficinolide	pos	3193.53	2743.69	1940.42	7808.18	2194.07	1785.75	3.70614e-06	3.70614e-06	216.744	3.70614e-06	3.70614e-06	3.70614e-06	3,4-dihydrocoumarins	Unclassified
Glutaric acid	pos	3262.22	2958.54	3894.54	2992.2	3319.55	3178.77	3196.78	3629.42	3700.26	3714.5	3810.46	3882.67	Carboxylic acids and derivatives	Dicarboxylic acids and derivatives
Citrusin F	pos	2159.57	4691.54	3.70614e-06	10483.6	1162.04	1090.38	3.70614e-06	3.70614e-06	3.70614e-06	3.70614e-06	3.70614e-06	3.70614e-06	Organooxygen compounds	Carbohydrates and carbohydrate conjugates
Orientin 7,3'-dimethyl ether	pos	3017.68	2617.01	4027.84	3153.72	3442.81	3207.97	151890	168042	142360	132155	143740	150688	Flavonoids	Flavonoid glycosides
5-Hydroxy-7,8-dimethoxyflavonol	pos	3592.5	2335.16	3375.52	2865.36	3919.3	3353.39	3.70614e-06	40.7964	12.4956	0.421184	16.2584	47.0913	Flavonoids	Flavones
L-Theanine	pos	3816.47	3887.94	2102.1	3722.38	2724.9	3185.95	2.07092	3.70614e-06	3.70614e-06	3.70614e-06	0.701552	3.70614e-06	Carboxylic acids and derivatives	Amino acids, peptides, and analogues
Zingerone	pos	3231.38	2883.9	4035	3038.74	3436.12	2748.19	431742	457042	414564	339564	425190	349723	Phenols	Methoxyphenols
Goshonoside F1	neg	4025.31	2992.58	2421.33	3404.47	2878.92	3632.16	16232.2	13346.6	14388.6	10106.5	16177.3	9545.44	Prenol lipids	Terpene glycosides
Lucuminamide	neg	3148.79	3015.47	2670.07	3588.57	3525.16	3385.14	823.353	2201.03	1367.33	791.025	1352.99	617.848	Organooxygen compounds	Carbohydrates and carbohydrate conjugates
Benzyl Benzoate	neg	1824.41	347.077	512.919	502.622	177.479	15955.4	2141.88	911.202	3576.75	5885.67	1846.32	1550.08	Benzene and substituted derivatives	Benzoic acids and derivatives
Smilanippin A	neg	738.879	1584.35	2177.85	2490.77	11320.8	974.48	35550	18335.1	29489.3	19910.9	33104.6	23634.6	Steroids and steroid derivatives	Steroidal glycosides
2-O-Acetyl-trans-coutaric acid	neg	3477.27	3938.37	2884.18	3088.65	3252.86	2624.66	3.70614e-06	3.70614e-06	3.70614e-06	3.70614e-06	3.70614e-06	3.70614e-06	Cinnamic acids and derivatives	Hydroxycinnamic acids and derivatives
Xanthomicrol	pos	2275.34	2011.26	4950.65	3271.93	3518.91	3221.69	3.70614e-06	3.70614e-06	3.70614e-06	3.70614e-06	3.70614e-06	3.70614e-06	Flavonoids	O-methylated flavonoids
6-Hydroxy-2-bornanone glucoside	neg	3032.28	2392.48	4505.99	2451.17	3601.22	3198.76	3.70614e-06	3.70614e-06	3.70614e-06	3.70614e-06	3.70614e-06	3.70614e-06	Prenol lipids	Terpene glycosides
Isopentyl beta-D-glucoside	neg	2412.44	2228.02	5493.18	2912.98	3653.51	2401.62	311.914	3.70614e-06	3.70614e-06	408.154	165.122	3.70614e-06	Fatty Acyls	Fatty acyl glycosides
Heliantriol B2	pos	3.70614e-06	3.70614e-06	5371.81	2893.73	5650.02	5093.19	9815.51	12363.8	23665.4	23500.5	22318.9	12271.7	Prenol lipids	Triterpenoids
Glycitein 7-O-glucuronide	neg	488.593	9744.37	1821.61	3936.28	1375.3	1576.85	15.5251	3.70614e-06	3.70614e-06	16.3189	3.70614e-06	3.70614e-06	Isoflavonoids	Isoflavonoid O-glycosides
naringenin-7-O-glucuronide	neg	2523.45	3493.7	3683.05	2093.39	4044.31	3092.66	3.70614e-06	3.70614e-06	3.70614e-06	3.70614e-06	3.70614e-06	3.70614e-06	Flavonoids	Flavonoid glycosides
Neohesperidin dihydrochalcone	neg	1746	3286.42	5373.96	3355.75	3325.1	1842.65	124475	159930	152751	175011	122375	140424	Flavonoids	Flavonoid glycosides
Valerianol	pos	2969.43	2639.49	4402.88	2856.58	3095.52	2857.69	64.5342	223.36	3.70614e-06	3.70614e-06	3.70614e-06	3.70614e-06	Prenol lipids	Sesquiterpenoids
Betavulgarin xyloside	neg	2032.62	6690.99	1557.65	2575.69	3695.64	2267.12	3.70614e-06	3.70614e-06	3.70614e-06	3.70614e-06	3.70614e-06	3.70614e-06	Isoflavonoids	Isoflav-2-enes
Pterin	pos	3639.5	3022.93	3284.39	2764.3	3016.52	3031.46	5394.9	4921.04	5108.77	5249.11	4848.48	5470.19	Pteridines and derivatives	Pterins and derivatives
trans-Isoasarone	pos	2770.64	3064.37	3688.72	1449.52	5229.75	2543.65	311.36	518.865	389.773	535.371	321.775	453.892	Phenol ethers	Anisoles
2-Furoic acid	pos	2542.84	2603.02	3988.17	2918.15	3536.47	3137.17	2840.06	2865.23	2935.95	3608.94	3438.27	3757.85	Furans	Furoic acid and derivatives
Epigallocatechin 3-O-(4-hydroxybenzoate)	pos	3389.87	3058.08	3506.15	2650.02	3023.92	3038.42	126199	126361	142200	90161	126827	110578	Polyketides	Flavonoids
Calystegine B2	neg	3079.23	4797.05	1465.39	3564.68	2353.13	3405.28	19303.2	23711.4	18469.1	18076.6	16452.4	14659.2	Tropane alkaloids	Unclassified
11,12-Dihydrolactaroviolin	pos	3806.62	2774.8	2894.02	3489.92	3535.53	2071.98	1274.92	406.694	779.642	717.294	731.321	610.904	Prenol lipids	Sesquiterpenoids
Gentisin	neg	2514.14	2780.15	4224.19	2892.87	2873.94	3271.6	767.756	1305.9	1046.5	1381.48	799.71	1021.91	Benzopyrans	1-benzopyrans
Hexyl glucoside	pos	3287.99	3009.38	3982.53	2447.25	3405.46	2416.02	3361.3	3046.85	5818.32	5091.38	5609.67	5715.98	Fatty Acyls	Fatty acyl glycosides
2-Methyl-4-oxopentanedioic acid	pos	3070.03	2244.48	4393.44	2584.51	3402.72	2846.34	1618.94	1287.69	1859.31	1652.73	1862.94	2155.71	Keto acids and derivatives	Gamma-keto acids and derivatives
Cassitoroside	neg	2390.33	1417.72	5090.17	2480.97	3338.73	3802.25	53245.5	37455.2	39670.4	48731.5	46616.6	45318.5	Organooxygen compounds	Carbohydrates and carbohydrate conjugates
11,12-Dimethylrosmanol	pos	5662.11	4239.69	884.181	3475.91	1509.47	2743.84	223.489	342.758	189.427	104.586	260.858	100.398	Prenol lipids	Terpene lactones
L-Citronellol	pos	2898.56	3138.98	3753.84	2547.18	3168.03	2976.27	3745.5	3651.59	3753.47	3748.74	3529.65	3838.48	Prenol lipids	Monoterpenoids
Marmesin rhamnoside	neg	2371.73	2671.58	3709.54	3094.55	3864.65	2714.91	97055.9	111911	106625	112917	90701.8	95176.9	Coumarins and derivatives	Furanocoumarins
Graveolone	pos	754.151	7915.81	1592.84	1529.96	2279.82	4314.67	3.70614e-06	3.70614e-06	3.70614e-06	3.70614e-06	3.70614e-06	3.70614e-06	Coumarins and derivatives	Pyranocoumarins
3'-O-methyl-(-)-epicatechin	pos	4666.63	3018.61	3020.82	2421.4	3160.34	2098.81	3.70614e-06	3.70614e-06	3.70614e-06	300.104	3.70614e-06	132.898	Flavonoids	Flavans
7-Hydroxy-5-(4-hydroxy-2-oxopentyl)-2-methylchromone 7-glucoside	pos	2125.47	2293.81	4974.32	2027.29	2813.78	4139.12	2429.83	1698.73	1576.28	2185.62	2405.52	1369.22	Organooxygen compounds	Carbohydrates and carbohydrate conjugates
1,2,3-Propanetricarboxylic acid	pos	2552.18	2358.77	3662.4	2797.43	3609.76	3366.79	994.157	522.757	849.941	878.456	1077.33	1149.18	Carboxylic acids and derivatives	Tricarboxylic acids and derivatives
3-O-Methylniveusin A	neg	3876.78	2598.28	2237.81	3143.1	2943.73	3534.05	30808.3	53681.5	29045	37146.3	33179.9	28511.9	Prenol lipids	Terpene lactones
Taraxasterone	pos	3.70614e-06	3.70614e-06	5471.96	3935.08	4880.77	4039.93	15128.9	84806	13322.2	43582.4	52781.9	7446.28	Prenol lipids	Triterpenoids
Pyroglutamic acid	pos	2549.17	2108.42	4592.39	2789	2983.56	3222.2	3.70614e-06	3.70614e-06	79.1307	3.70614e-06	3.70614e-06	3.70614e-06	Carboxylic acids and derivatives	Amino acids, peptides, and analogues
7-Acetoxy-6-hydroxylimonin	pos	2880.9	2829.96	3629.58	2390	3081.01	3373.85	17722	24253.8	25056.3	22936.6	17906.1	16523.9	Steroids and steroid derivatives	Steroid lactones
Benzoic acid	pos	3494.17	4504.46	2309.03	2942.52	2446.21	2458.76	100.205	3.70614e-06	3.70614e-06	46.9463	127.136	27.2578	Benzene and substituted derivatives	Benzoic acids and derivatives
Isoeugenol	neg	3821.53	5665.08	896.058	3492.64	1603.39	2489.86	38.1282	3.70614e-06	105.24	3.70614e-06	133.106	72.5756	Phenols	Methoxyphenols
6-beta-D-Glucopyranosyldiosmetin	neg	2487.64	2221.74	3423.97	2785.02	3852.21	3161.81	3.70614e-06	3.70614e-06	3.70614e-06	3.70614e-06	3.70614e-06	3.70614e-06	Flavonoids	Flavonoid glycosides
2,4',5,7-Tetrahydroxyflavanone	pos	5287.28	3387.32	778.602	2836.26	2589.42	3021.14	3.70614e-06	3.70614e-06	3.70614e-06	3.70614e-06	3.70614e-06	3.70614e-06	Flavonoids	Hydroxyflavonoids
1,2-Dehydro-alpha-cyperone	pos	2888.3	2841.69	3668.21	2603.69	3295.71	2573.72	3470.65	3290.65	3176.25	3926.21	4152.13	4008.19	Prenol lipids	Sesquiterpenoids
beta-Selinene	pos	2883.11	2666.18	3805.39	2853.87	2934.1	2691.88	3539.89	3802.52	3621.04	3912.56	3938.53	3639.77	Prenol lipids	Sesquiterpenoids
N-Acetylserotonin	pos	3087.96	3171.34	4099.4	2747.31	2609.32	2101.93	3.70614e-06	3.70614e-06	3.70614e-06	3.70614e-06	3.70614e-06	3.70614e-06	Indoles and derivatives	Hydroxyindoles
p-Anisic acid	pos	3266.07	2681.47	4150.94	2552.31	2094.99	3051.37	2025.05	1522.71	1560.33	1797.44	1854.51	1977.22	Benzene and substituted derivatives	Benzoic acids and derivatives
Glycylglycylglycine	neg	3188.16	2129.76	3542.51	2610.97	3515.57	2778.79	3.70614e-06	3.70614e-06	3.70614e-06	3.70614e-06	3.70614e-06	3.70614e-06	Carboxylic acids and derivatives	Amino acids, peptides, and analogues
Licorisoflavan A	pos	681.443	2293.47	4103.2	3118.6	5668.06	1892.22	16715.4	22065	55994	23508.4	27444.1	20263.6	Isoflavonoids	O-methylated isoflavonoids
Flacourtin	neg	2798.12	2068.78	3933.41	2903.12	2947.35	3104.23	3.70614e-06	3.70614e-06	3.70614e-06	3.70614e-06	3.70614e-06	3.70614e-06	Organooxygen compounds	Carbohydrates and carbohydrate conjugates
(+)-Lyoniresinol 9-glucoside	neg	5014.69	2531.47	2269.65	2734.88	3010.93	2130.09	145587	156711	150596	142680	135026	133816	Lignan glycosides	Unclassified
Acevaltrate	pos	3158.62	3107.94	2645.46	2558.42	2337.97	3765.47	86082.1	147252	83366.8	109438	97229.4	71113.3	Carboxylic acids and derivatives	Tetracarboxylic acids and derivatives
Scorzoside	pos	2014.57	1844.98	3665.33	2011.49	4203.35	3804.27	76.7163	309.297	158.422	252.958	3.70614e-06	266.717	Prenol lipids	Terpene lactones
Juglone glucoside	pos	918.164	8843.59	1371.82	2243.36	2376.01	1768.3	3.70614e-06	3.70614e-06	3.70614e-06	3.70614e-06	3.70614e-06	3.70614e-06	Organooxygen compounds	Carbohydrates and carbohydrate conjugates
Formononetin 7-(6''-malonylglucoside)	neg	1771.34	2041.11	3789.73	2822.09	4154.79	2917.71	3.70614e-06	696.746	3.70614e-06	3.70614e-06	3.70614e-06	3.70614e-06	Isoflavonoids	Isoflavonoid O-glycosides
Glycitein	neg	2401.68	2186.69	3673.29	1928.47	4127.22	3137.18	3.70614e-06	3.70614e-06	3.70614e-06	3.70614e-06	3.70614e-06	3.70614e-06	Isoflavonoids	Isoflav-2-enes
3-(4-Hydroxyphenyl)-1-(4-hydroxy-2-methoxyphenyl)-2-propen-1-one	pos	4363.53	3401.74	2071.46	2681.23	2159.28	2699.11	11814.6	12117.8	10256.5	9782.86	9900.46	8726.09	Linear 1,3-diarylpropanoids	Cinnamylphenols
Marminal	pos	3.70614e-06	199.869	804.634	1197.57	111.293	15011	890.175	249.857	3296.59	1487.93	1371.01	1108.28	Coumarins and derivatives	Unclassified
Kaempferol 3-[2''-(6'''-coumaroylglucosyl)-rhamnoside] 7-glucoside	neg	4115.18	4051.31	356.841	4489.72	1492.73	2806.9	574831	903982	688154	452747	792785	798908	Flavonoids	Flavonoid glycosides
Castavinol	pos	1976.77	2966.28	4478.12	4565.55	1087.19	2190.91	464028	1.06898e+06	742133	345099	637564	807064	Flavonoids	Flavans
4',5,7-Trimethoxyflavone	pos	4763.18	3328.41	1097.66	4083.34	1306.02	2676.65	280.354	3.70614e-06	290.232	442.194	3.70614e-06	3.70614e-06	Flavonoids	O-methylated flavonoids
Strobilurin A	pos	1917.47	2549.37	3195.59	2999.06	3586.26	2911.82	2760.99	2572.93	2655.37	3237.25	2930.11	2704.28	Benzene and substituted derivatives	Styrenes
Epoxyganoderiol B	pos	3.70614e-06	3.70614e-06	6336.3	3.70614e-06	5465.3	5354.42	8310.11	15638.7	25666	43495	41975.4	16109.9	Prenol lipids	Triterpenoids
Isorhamnetin	neg	1848.32	836.738	3565.04	752.027	5458.09	4633.78	3.70614e-06	3.70614e-06	3.70614e-06	3.70614e-06	3.70614e-06	3.70614e-06	Flavonoids	Flavones
AICAR	neg	2235.74	2333.95	3541.75	2596.77	3768.33	2612.75	3.70614e-06	3.70614e-06	3.70614e-06	3.70614e-06	3.70614e-06	3.70614e-06	Imidazole ribonucleosides and ribonucleotides	1-ribosyl-imidazolecarboxamides
Hesperidin	neg	1746	2331.52	3423.74	3594.44	3633.4	2328.99	53202.1	29812.2	40132.1	40857.3	39000.4	51595	Flavonoids	Flavonoid glycosides
Epicatechin 3-O-(4-methylgallate)	neg	2799.53	1502.88	3954.37	2938.39	2941	2896.84	5179.31	3835.6	4953.75	5312.12	4701.22	4940.65	Flavonoids	Flavans
Methyl cis-p-coumarate 3-(3,7-dimethyl-2,6-octadienyl)	pos	3907.6	3576.29	1595.03	3203.34	2188.44	2518.88	3.70614e-06	3.70614e-06	3.70614e-06	3.70614e-06	3.70614e-06	3.70614e-06	Cinnamic acids and derivatives	Cinnamic acid esters
Homoeriodictyol 4'-isobutyrate	pos	2821.2	2279.65	3037	2221.59	3012.06	3612.14	7453.77	11890.5	8771.65	9424.29	8338.68	7860.47	Flavonoids	O-methylated flavonoids
Isoamyl cinnamate	pos	2944.62	2556.57	3106.57	2178.14	2865.58	3320.97	742.336	529.408	732.565	297.576	405.156	433.324	Cinnamic acids and derivatives	Cinnamic acid esters
3,3',7-Trihydroxy-4'-methoxyflavone	pos	3049.07	1884.21	3412.79	2218.37	3805.1	2491.61	3.70614e-06	3.70614e-06	3.70614e-06	3.70614e-06	3.70614e-06	3.70614e-06	Flavonoids	Flavones
Hexyl benzoate	pos	2843.73	1841.09	2543.51	2485.25	2929.03	4146.67	2831.43	1691.39	1761.76	1863.25	1611.21	1377.28	Benzene and substituted derivatives	Benzoic acids and derivatives
gamma-L-Glutamyl-S-(2-carboxy-1-propyl)cysteinylglycine	pos	1681.81	2726.39	3978.97	2089.84	3269.9	2987.21	278404	211344	267934	303749	240520	325902	Carboxylic acids and derivatives	Amino acids, peptides, and analogues
9,10-DHOME	neg	534.954	250.75	760.333	536.047	939.023	13662	263.282	3.70614e-06	3.70614e-06	3.70614e-06	590.615	3.70614e-06	Fatty Acyls	Fatty acids and conjugates
Licarin C	pos	5150.5	4071.64	348.614	2484.18	1287.86	3303.98	3.70614e-06	3.70614e-06	3.70614e-06	3.70614e-06	3.70614e-06	3.70614e-06	2-arylbenzofuran flavonoids	Unclassified
Dihydrocubebin	pos	3008.93	2229.25	2832.24	1783.75	3831.17	2932.79	30457	29546.1	26726.3	28463.7	24129	26554.2	Dibenzylbutane lignans	Dibenzylbutanediol lignans
Isopropyl cinnamate	pos	2548.79	2401.45	3049.26	2401.76	3281.62	2890.42	3629.87	1791.41	2918.12	2951.83	2623.52	2878.61	Cinnamic acids and derivatives	Cinnamic acid esters
Cuscohygrine	pos	2437.34	3823.61	3047.18	3045.77	2207.53	2002.89	2619.21	1920	3125.71	2272.24	4522.06	2673.57	Unclassified	Unclassified
Dimethicone	pos	2771.73	2779.29	3483.75	2409.21	2799.53	2269.72	3183.71	3032.64	2797.34	3591.51	2427.45	2391.37	Organometalloid compounds	Organosilicon compounds
3-Methyl-2-(1-pyrrolidinyl)-2-cyclopenten-1-one	pos	888.405	4052.79	1999.2	2530.71	3128.07	3861.58	3544.79	2807.39	3724.21	1595.73	3606.01	3176.1	Pyrrolidines	Unclassified
Zedoarondiol	pos	2695.07	2102.4	3216.12	2578.4	2798.83	3012.99	1151.2	1066.37	894.515	958.486	862.851	1201.65	Prenol lipids	Sesquiterpenoids
Naringenin	neg	2518.71	1964.47	3450.35	3220.96	2580.03	2616.33	3.70614e-06	3.70614e-06	3.70614e-06	3.70614e-06	3.70614e-06	3.70614e-06	Flavonoids	Flavans
Auberganol	pos	2249.11	2069.35	3739.36	2546.35	2878.93	2860.43	2704.4	3545.17	3653.21	3937.17	3376.69	3979.79	Prenol lipids	Sesquiterpenoids
Dihydroclusin	pos	4835.08	1282.25	2550.83	1638	2652.63	3365.38	36025	31347.7	28510.6	38000.5	34675.5	26360.1	Dibenzylbutane lignans	Dibenzylbutanediol lignans
5-hydroxypropafenone	pos	2491.35	2676.21	3476.32	1698.08	3263.15	2708.21	15257.9	19374.7	15949.6	10749.5	15404	10459	Linear 1,3-diarylpropanoids	Cinnamylphenols
Abscisic acid	pos	3119.81	3090.3	2339.51	2570.31	2148.69	3013.28	3.70614e-06	3.70614e-06	3.70614e-06	3.70614e-06	3.70614e-06	3.70614e-06	Prenol lipids	Sesquiterpenoids
Kaempferide 5-glucoside-7-glucuronide	neg	434.49	1496.25	4260.28	3136.03	4008.33	2880.93	3.70614e-06	3.70614e-06	0.879975	3.70614e-06	3.70614e-06	3.70614e-06	Polyketides	Flavonoids
Cordeauxione	neg	1255.77	1408.77	3440.56	2741.56	3769.89	3598.32	3.70614e-06	3.70614e-06	3.70614e-06	3.70614e-06	3.70614e-06	3.70614e-06	Vinylogous acids	Unclassified
beta-Kessyl ketone	pos	2958.43	2430.33	2831.97	2294.22	2927.51	2763.35	726.486	803.105	826.372	1313.36	746.512	1437.34	Prenol lipids	Sesquiterpenoids
Avenanthramide 1f	pos	3187.68	1685.54	2787.24	2430.73	3622.96	2458.54	11348.8	10082.5	10982.7	10754.3	11154.4	9675.03	Cinnamic acids and derivatives	Hydroxycinnamic acids and derivatives
Laurenobiolide	neg	4437.62	4015.94	542.934	2777.05	1766.16	2606.85	3.70614e-06	3.70614e-06	3.70614e-06	3.70614e-06	3.70614e-06	3.70614e-06	Prenol lipids	Terpene lactones
4-Epiisoinuviscolide	pos	2244.66	3645.21	2045.8	2163.28	3667.18	2306.55	301.297	320.38	101.319	47.377	44.1583	302.929	Prenol lipids	Terpene lactones
11-cis-Retinol	pos	4186.11	3319	1500.31	2025.46	1983.73	3039.79	3.70614e-06	3.70614e-06	3.70614e-06	3.70614e-06	3.70614e-06	3.70614e-06	Prenol lipids	Retinoids
Galactopinitol B	neg	2237.19	1889.91	3573.02	2237.17	3494.2	2524.38	362.658	50.9344	503.9	993.875	540.431	688.598	Organooxygen compounds	Carbohydrates and carbohydrate conjugates
Cinncassiol C	neg	2372.14	2288.32	3384.44	2881.9	3031.96	1959.71	180566	194566	189288	151973	184086	154466	Organooxygen compounds	Carbohydrates and carbohydrate conjugates
N-Hydroxy-L-tyrosine	neg	1657.87	3824.17	3060.55	2700.65	2375.54	2270.26	3.70614e-06	3.70614e-06	3.70614e-06	3.70614e-06	3.70614e-06	3.70614e-06	Carboxylic acids and derivatives	Amino acids, peptides, and analogues
1,2-Diphenylcyclobutane	pos	3014.38	2237.93	2862.05	2564.97	2489.62	2678.58	2785.74	2631.15	3184.45	3618.09	2732.21	2650.23	Stilbenes	Unclassified
Deoxyuridine	pos	2690.74	2413.18	2925.14	2256.38	2992.48	2526.61	42.1032	87.6404	119.775	3.70614e-06	50.7645	52.6324	Pyrimidine nucleosides	Pyrimidine 2'-deoxyribonucleosides
Rutarin	neg	1641.81	2110.96	3573.96	2878.51	3052.83	2484.34	3.70614e-06	3.70614e-06	3.70614e-06	3.70614e-06	3.70614e-06	3.70614e-06	Coumarins and derivatives	Coumarin glycosides
N2-(gamma-Glutamyl)-4-carboxyphenylhydrazine	neg	5772.19	1787.69	393.316	3306.85	1823.5	2612.85	3.70614e-06	3.70614e-06	3.70614e-06	3.70614e-06	3.70614e-06	3.70614e-06	Carboxylic acids and derivatives	Amino acids, peptides, and analogues
Verimol C	neg	4861.01	3151.47	618.072	2925.53	1068.66	3064.96	3.70614e-06	3.70614e-06	3.70614e-06	3.70614e-06	3.70614e-06	3.70614e-06	Phenol ethers	Anisoles
epsilon-Viniferin	pos	2258.08	2161.43	3852.62	2482.95	2113.97	2745.96	3.70614e-06	3.70614e-06	3.70614e-06	3.70614e-06	3.70614e-06	144.576	2-arylbenzofuran flavonoids	Unclassified
(-)-Epigallocatechin 3-glucuronide	neg	1925.42	1366.99	1801.49	4620.53	2122.25	3695.03	9743.77	19220.3	9891.47	12147	11503.2	10869.6	Flavonoids	Flavonoid glycosides
Batatasin II	neg	337.112	125.184	157.447	348.252	155.367	14326.5	3.70614e-06	3.70614e-06	3.70614e-06	3.70614e-06	3.70614e-06	3.70614e-06	Stilbenes	Unclassified
Triglochinin	neg	2916.59	3066.08	2380.07	2440.47	1674.4	2952.83	3.70614e-06	3.70614e-06	3.70614e-06	267.331	3.70614e-06	3.70614e-06	Organooxygen compounds	Carbohydrates and carbohydrate conjugates
Gingerol	pos	2633.15	2602.36	2700.07	2372.64	2657.59	2440.08	3424.15	2773.91	2729.02	2806.88	2293.18	2378.06	Phenols	Methoxyphenols
Geranyl-PP	neg	2337.64	2645.1	2827.28	2150.31	2898.62	2528.5	3215.06	2414.58	2476.86	3384.91	2866.5	3183.74	Prenol lipids	Isoprenoid phosphates
3,4,4'-Trihydroxy-5,5'-diisopropyl-2,2'-dimethylbiphenyl	pos	5642.51	3450.69	3.70614e-06	2601.24	1121.23	2556	3.70614e-06	3.70614e-06	3.70614e-06	3.70614e-06	3.70614e-06	3.70614e-06	Benzene and substituted derivatives	Biphenols
7-Hydroxy-6-methoxy-alpha-pyrufuran	pos	7312.68	3345.28	119.951	1848.16	1228.01	1454.35	3.70614e-06	3.70614e-06	3.70614e-06	3.70614e-06	3.70614e-06	3.70614e-06	Tannins	Hydrolyzable tannins
Dihydro-alpha-ionone	pos	1806.65	1624.26	3128.66	1778.95	4632.9	2291.01	2537.73	1878.01	1625.25	1563.19	1802.72	2227.25	Prenol lipids	Sesquiterpenoids
Inosinic acid	neg	616.226	1052.35	6112.18	1913.83	3097.64	2469.25	3.70614e-06	3.70614e-06	3.70614e-06	3.70614e-06	3.70614e-06	3.70614e-06	Purine nucleotides	Purine ribonucleotides
Feruloyl-2-hydroxyputrescine	pos	2947.9	2004.13	2220.02	2416.46	2086.65	3549.94	3.70614e-06	3.70614e-06	3.70614e-06	3.70614e-06	3.70614e-06	3.70614e-06	Cinnamic acids and derivatives	Hydroxycinnamic acids and derivatives
2-O-(Z-p-Hydroxycinnamoyl)-(x)-glyceric acid	pos	3.70614e-06	3.70614e-06	6868.07	3.70614e-06	8285.79	3.70614e-06	26894.8	26176.5	23219	26922.9	23863.2	26679.3	Cinnamic acids and derivatives	Hydroxycinnamic acids and derivatives
(2S,3'S)-alpha-Amino-2-carboxy-5-oxo-1-pyrrolidinebutanoic acid	neg	2445.23	2299.5	2528.31	2566.94	2750.48	2557.98	3.70614e-06	3.70614e-06	3.70614e-06	3.70614e-06	3.70614e-06	3.70614e-06	Carboxylic acids and derivatives	Amino acids, peptides, and analogues
Lucidenic acid A	pos	4047.17	2122.85	1677.53	2016.03	2638.07	2622.73	3.70614e-06	3.70614e-06	3.70614e-06	3.70614e-06	3.70614e-06	3.70614e-06	Prenol lipids	Sesquiterpenoids
[truncated: 712 more rows]
