# Supplementary material for: Comparison analysis of metabolite profiling in seeds and bark of Ulmus parvifolia, a Chinese medicine species
Source: Plant Signal Behav. 2022 Nov 1;17(1):2138041. doi: 10.1080/15592324.2022.2138041 (PMC9629078; doi:10.1080/15592324.2022.2138041)
Supplement: Supplemental Material [file KPSB_A_2138041_SM4697.zip › Table S3.xls]

## Sheet: Table S3
Table S3 Classification of the metabolites of seeds and bark respectively
Seeds			Bark
Class	Number of compounds	PCT	Class	Number of compounds	PCT
Prenol lipids	480	18.6191	Prenol lipids	447	20.2537
Flavonoids	386	14.9728	Flavonoids	317	14.3634
Organooxygen compounds	282	10.9387	Organooxygen compounds	240	10.8745
Carboxylic acids and derivatives	186	7.2149	Carboxylic acids and derivatives	147	6.66063
Fatty Acyls	116	4.49961	Fatty Acyls	97	4.39511
Cinnamic acids and derivatives	113	4.38324	Coumarins and derivatives	96	4.3498
Isoflavonoids	107	4.1505	Cinnamic acids and derivatives	92	4.16855
Coumarins and derivatives	106	4.11171	Isoflavonoids	91	4.12324
Benzene and substituted derivatives	81	3.14197	Benzene and substituted derivatives	69	3.12642
Phenols	69	2.67649	Phenols	60	2.71862
Steroids and steroid derivatives	56	2.17223	Steroids and steroid derivatives	43	1.94835
Stilbenes	43	1.66796	Stilbenes	37	1.67648
2-arylbenzofuran flavonoids	34	1.31885	Linear 1,3-diarylpropanoids	27	1.22338
Linear 1,3-diarylpropanoids	29	1.1249	Furanoid lignans	27	1.22338
Indoles and derivatives	28	1.08611	2-arylbenzofuran flavonoids	26	1.17807
Furanoid lignans	26	1.00853	Lignan glycosides	22	0.996828
Unclassified	23	0.892164	Unclassified	19	0.860897
Lignan glycosides	22	0.853375	Indoles and derivatives	17	0.770276
Keto acids and derivatives	19	0.737005	Organonitrogen compounds	16	0.724966
Organonitrogen compounds	18	0.698216	Keto acids and derivatives	15	0.679656
Naphthalenes	16	0.620636	Hydroxy acids and derivatives	13	0.589035
Anthracenes	15	0.581846	Unsaturated hydrocarbons	12	0.543725
Unsaturated hydrocarbons	14	0.543057	Phenol ethers	11	0.498414
Hydroxy acids and derivatives	14	0.543057	Naphthalenes	11	0.498414
Phenol ethers	13	0.504267	Diarylheptanoids	11	0.498414
Tannins	12	0.465477	Tannins	9	0.407793
Diarylheptanoids	12	0.465477	Benzopyrans	9	0.407793
Pyrimidine nucleotides	9	0.349108	Anthracenes	9	0.407793
Polyketides	9	0.349108	Lactones	8	0.362483
Benzopyrans	9	0.349108	Cinnamaldehydes	7	0.317173
Lactones	8	0.310318	Aporphines	7	0.317173
Imidazopyrimidines	8	0.310318	Pyrimidine nucleotides	6	0.271862
Harmala alkaloids	8	0.310318	Purine nucleosides	6	0.271862
Aporphines	8	0.310318	Polyketides	6	0.271862
Purine nucleosides	7	0.271528	Imidazopyrimidines	6	0.271862
Indanes	7	0.271528	Dihydrofurans	6	0.271862
Dibenzylbutane lignans	7	0.271528	Dibenzylbutane lignans	6	0.271862
Tropane alkaloids	6	0.232739	Tropane alkaloids	5	0.226552
Pyrimidine nucleosides	6	0.232739	Pyrimidine nucleosides	5	0.226552
Naphthofurans	6	0.232739	Phenanthrenes and derivatives	5	0.226552
Dihydrofurans	6	0.232739	Naphthopyrans	5	0.226552
Cinnamaldehydes	6	0.232739	Naphthofurans	5	0.226552
Tetrapyrroles and derivatives	5	0.193949	Kavalactones	5	0.226552
Phenanthrenes and derivatives	5	0.193949	Indanes	5	0.226552
Naphthopyrans	5	0.193949	Harmala alkaloids	5	0.226552
Kavalactones	5	0.193949	Cinnamyl alcohols	5	0.226552
Isocoumarins and derivatives	5	0.193949	Tetrapyrroles and derivatives	4	0.181242
Depsides and depsidones	5	0.193949	Sphingolipids	4	0.181242
Cinnamyl alcohols	5	0.193949	Saccharolipids	4	0.181242
Sphingolipids	4	0.155159	Isocoumarins and derivatives	4	0.181242
Saccharolipids	4	0.155159	Tetrahydrofurans	3	0.135931
Oxanes	4	0.155159	Saxitoxins, gonyautoxins, and derivatives	3	0.135931
Neoflavonoids	4	0.155159	Pyrrolidines	3	0.135931
Macrolides and analogues	4	0.155159	Pyridines and derivatives	3	0.135931
Tetrahydrofurans	3	0.116369	Purine nucleotides	3	0.135931
Saxitoxins, gonyautoxins, and derivatives	3	0.116369	Pteridines and derivatives	3	0.135931
Pyrrolidines	3	0.116369	Oxanes	3	0.135931
Pyridines and derivatives	3	0.116369	Neoflavonoids	3	0.135931
Purine nucleotides	3	0.116369	Depsides and depsidones	3	0.135931
Pteridines and derivatives	3	0.116369	Carboximidic acids and derivatives	3	0.135931
Isoquinolines and derivatives	3	0.116369	Benzofurans	3	0.135931
Carboximidic acids and derivatives	3	0.116369	Azoles	3	0.135931
Benzofurans	3	0.116369	5'-deoxyribonucleosides	3	0.135931
Azoles	3	0.116369	Thiosulfinic acid esters	2	0.0906208
5'-deoxyribonucleosides	3	0.116369	Peptidomimetics	2	0.0906208
Vinylogous acids	2	0.0775795	Organic carbonic acids and derivatives	2	0.0906208
Thiosulfinic acid esters	2	0.0775795	Lignan lactones	2	0.0906208
Rhoeadine alkaloids	2	0.0775795	Isoquinolines and derivatives	2	0.0906208
Organic phosphoric acids and derivatives	2	0.0775795	Glycerolipids	2	0.0906208
Organic carbonic acids and derivatives	2	0.0775795	Dithiolanes	2	0.0906208
Lignan lactones	2	0.0775795	Cyclobutane lignans	2	0.0906208
Imidazole ribonucleosides and ribonucleotides	2	0.0775795	Cinchona alkaloids	2	0.0906208
Glycerolipids	2	0.0775795	Benzodioxoles	2	0.0906208
Dithiolanes	2	0.0775795	Alpha-methyldeoxybenzoin flavonoids	2	0.0906208
Cyclobutane lignans	2	0.0775795	3,4-dihydrocoumarins	2	0.0906208
Cinchona alkaloids	2	0.0775795	Vinylogous acids	1	0.0453104
Benzodioxoles	2	0.0775795	Tropones	1	0.0453104
Alpha-methyldeoxybenzoin flavonoids	2	0.0775795	Thiols	1	0.0453104
3,4-dihydrocoumarins	2	0.0775795	Thiocarboxylic acids and derivatives	1	0.0453104
Tropones	1	0.0387898	Tetrahydroisoquinolines	1	0.0453104
Thiols	1	0.0387898	Sterol Lipids	1	0.0453104
Thiocarboxylic acids and derivatives	1	0.0387898	Sterigmatocystins	1	0.0453104
Tetrahydroisoquinolines	1	0.0387898	Saturated hydrocarbons	1	0.0453104
Sulfoxides	1	0.0387898	Rhoeadine alkaloids	1	0.0453104
Sterol Lipids	1	0.0387898	Quinolines and derivatives	1	0.0453104
Sterigmatocystins	1	0.0387898	Pyrrolizidines	1	0.0453104
Saturated hydrocarbons	1	0.0387898	Pyrans	1	0.0453104
Quinolines and derivatives	1	0.0387898	Organometalloid compounds	1	0.0453104
Pyrrolizidines	1	0.0387898	Organofluorides	1	0.0453104
Pyrans	1	0.0387898	Organic sulfuric acids and derivatives	1	0.0453104
Peptidomimetics	1	0.0387898	Organic phosphoric acids and derivatives	1	0.0453104
Organometalloid compounds	1	0.0387898	Nucleoside and nucleotide analogues	1	0.0453104
Organofluorides	1	0.0387898	Macrolides and analogues	1	0.0453104
Organic sulfuric acids and derivatives	1	0.0387898	Indenes and isoindenes	1	0.0453104
Nucleoside and nucleotide analogues	1	0.0387898	Imidazole ribonucleosides and ribonucleotides	1	0.0453104
Morphinans	1	0.0387898	Homoisoflavonoids	1	0.0453104
Isocoumarans	1	0.0387898	Heteroaromatic compounds	1	0.0453104
Isochromanequinones	1	0.0387898	Glycerophospholipids	1	0.0453104
Homoisoflavonoids	1	0.0387898	Furans	1	0.0453104
Heteroaromatic compounds	1	0.0387898	Flavin nucleotides	1	0.0453104
Glycerophospholipids	1	0.0387898	Erythrina alkaloids	1	0.0453104
Furans	1	0.0387898	Cycloheptafurans	1	0.0453104
Flavin nucleotides	1	0.0387898	Carbonyl compounds	1	0.0453104
Cycloheptafurans	1	0.0387898	Carbohydrates and carbohydrate conjugates	1	0.0453104
Carbonyl compounds	1	0.0387898	Biotin and derivatives	1	0.0453104
Carbohydrates and carbohydrate conjugates	1	0.0387898	Betalains	1	0.0453104
Biotin and derivatives	1	0.0387898	Benzoxazines	1	0.0453104
Benzoxazines	1	0.0387898	Benzophenanthridine alkaloids	1	0.0453104
Benzophenanthridine alkaloids	1	0.0387898	Aryltetralin lignans	1	0.0453104
Aryltetralin lignans	1	0.0387898	Aristolactams	1	0.0453104
Aristolactams	1	0.0387898	Total	2207	100
Total	2578	100
