# Supplementary material for: Comparison analysis of metabolite profiling in seeds and bark of Ulmus parvifolia, a Chinese medicine species
Source: Plant Signal Behav. 2022 Nov 1;17(1):2138041. doi: 10.1080/15592324.2022.2138041 (PMC9629078; doi:10.1080/15592324.2022.2138041)
Supplement: Supplemental Material [file KPSB_A_2138041_SM4697.zip › Table S4.xls]

## Sheet: Table S3
Table S3 Unique metabolite features were detected in seeds and bark respectively
2075 common metabolites in seeds and bark	503 metabolites included exclusively in seeds	132 metabolites included exclusively in bark
2',7-Dihydroxy-4'-methoxy-8-prenylflavan 2',7-diglucoside	Quercetin 3-O-glucuronide	3-O-alpha-L-Arabinopyranosylproanthocyanidin A5'
Linocinnamarin	Quercetin-4'-glucuronide	Kaempferol 3-(6''-malonylglucoside)-7-glucoside
(10S,11R)-Pterosin C 4-glucoside	Harmalol	Kaempferol 3-(2'',3''-diacetyl-4''-p-coumaroylrhamnoside)
Gallic acid	Hordatine B	Quercetin 3-(6'''-p-coumarylglucosyl)(1->2)-rhamnoside 7-glucoside
Musanolone E	3-Methylellagic acid 8-rhamnoside	6'''-O-Sinapoylsaponarin
Neolicuroside	Spinacoside D	Isovitexin 2''-O-[4-hydroxy-(E)-cinnamoyl-(->6)-beta-D-glucopyranosyl] 4'-O-beta-D-glucopyranoside
Semilepidinoside B	5'-Methoxycurcumin	Quercetin 3-(6-[4-glucosyl-p-coumaryl]glucosyl)(1->2)-rhamnoside
3',7-Dimethoxy-4',5,8-trihydroxyflavone 8-glucoside	Kaempferol 3-glucuronide	Maslinic acid 3-O-b-D-glucoside
L-Cystathionine	Sativan	1,2,2'-Trisinapoylgentiobioside
8-Hydroxyluteolin 4'-methyl ether 8-glucoside	[8]-Dehydrogingerdione	2-Decarboxybetanin
trans-Grandmarin	Sudachiin A	2''-O-Acetylisoorientin
Blumealactone B	Cinncassiol D2 glucoside	Tsugaric acid A
gamma-Glutamylmethionine	3'-Hydroxy-4',5',7,8-tetramethoxyflavone	Manglupenone
Dihydrofukinolide	Aloesol 7-glucoside	Lucyoside R
Eujambolin	Cis-zeatin-O-glucoside	D-Erythroascorbic acid 1'-a-D-xylopyranoside
Phloretin xylosyl-galactoside	Raphanatin	8-Acetoxy-4'-methoxypinoresinol 4-glucoside
Glycitein 7-O-glucuronide	Isovitexin 2''-O-(6'''-feruloyl)glucoside	Isothankunic acid
Hydroxytyrosol	trans-p-Coumaric acid 4-glucoside	Vanilloside
Coumarin-4-carboxylic acid	Biflorin	Rubrofusarin 6-gentiobioside
Cinnzeylanol	Garcimangosone D	8-Glucopyranosylprocyanidin B1
Clovin	5-Caffeoylquinic acid	(3beta,17alpha,23S,24S)-17,23-Epoxy-3,24,29-trihydroxy-27-norlanost-8-en-15-one
N-(1-Deoxy-1-fructosyl)alanine	Isoscoparin 2''-(6-(E)-p-coumaroylglucoside)	Glycosides
Linamarin	Cinncassiol D4	4',7-Di-O-methylcatechin
beta-Ionone	Cinncassiol D2	Arjunolic acid 3-glucoside
Deoxycytidine	Yucalexin P17	Kaempferol 3-[2''-(p-coumaroylglucosyl)rhamnoside]
Ethyl 3-hydroxyoctanoate O-[glucosyl-(1->6)-glucoside]	Hebevinoside IV	Amaranthin
Homoarecoline	5'-Hydroxy-3'-methoxysativan	Priverogenin A
N6-Acetyl-L-lysine	(R)-2,3-Dihydro-3,5-dihydroxy-2-oxo-3-indoleacetic acid	Sesamolinol 4'-O-b-D-glucosyl (1->6)-O-b-D-glucoside
Leucodopachrome	Diosmin	Vitexin 7-O-glucoside 2''-p-coumarate
S-[1-[2-(Acetyloxy)ethyl]butyl] ethanethioate	3,3'-Dihydroxy-4',5,7-trimethoxyflavan	Soyasapogenol B
Camellianin A	1H-Indol-3-ylacetyl-myo-inositol	Coixinden B
Resveratrol	Myricetin	Licorice glycoside E
Indole-3-carbinol	Heteroflavanone A	Kaempferol 3-(6-[4-glucosyl-p-coumaryl]glucosyl)(1->2)-rhamnoside
Daidzein	[6]-Gingerdiol 5-O-beta-D-glucopyranoside	Procyanidin B3 7-glucoside
Cardoltriene	(R)-3',7-Dihydroxy-2',4'-dimethoxyisoflavan	Bis-gamma-glutamylcysteinylbis-beta-alanine
2-(3-Hydroxyphenyl)ethanol 1'-glucoside	Rhamnazin 3-rutinoside	Salvianolic acid G
Menadione	Stercurensin	Ganoderic acid V
L-N-(3-Carboxypropyl)glutamine	N-[2-(1H-Indol-3-yl)ethyl]docosanamide	Astilbin
Serotinose	Tricin 7-glucoside	Queretaroic acid
Quercetin 3,7,4'-O-triglucoside	26-Methyl nigranoate	Glycitin
Pyroglutamic acid	Rheidin B	Dulxanthone G
Troxerutin	Tricin 7-[sinapoyl-(->2)-glucuronyl-(1->2)-glucuronide]	Resveratrol 4'-(6-galloylglucoside)
Safflor Yellow A	Quercetin 3-xylosyl-(1->6)-glucoside	Quercetagetin 3'-methylether 7-glucoside
Allolactose	Betavulgaroside VII	Murrayenol
Rosmarinic acid	Persiconin	Glicoisoflavanone
Benzyl salicylate	Ineketone	Gingerenone B
Kaempferide	Malabaricano	Aromadendrin 3,7-diglucoside
1-(3,4-Dimethoxyphenyl)-1,2-ethanediol 1-O-b-D-glucoside	4-tert-Butylphenyl salicylate	Aflatoxin G2a
5-Hydroxyindoleacetic acid	Isovitexin 4',7-diglucoside	Erythratine
Gravolenic acid	Oxidized glutathione	Ganoderic acid Y
5-Hydroxy-7,8-dimethoxyflavonol	Zeanoside C	Quercetin 3-(4''-acetylrhamnoside) 7-rhamnoside
Isorosmanol	Quercetin 3-arabinoside 7-glucoside	Isoswertisin 4'-glucoside
Phytocassane D	(S)-[8]-Gingerol	3-O-alpha-D-Glucopyranuronosyl-D-xylose
7'-O-Methylmarmin	1-O-p-Coumaroyl-(b-D-glucose 6-O-sulfate)	3-O-alpha-L-Arabinopyranosylcinnamtannin B1
Sinapoylputrescine	9-Hydroxy-4-methoxypsoralen 9-glucoside	Ubiquinone-4
Pantoyllactone glucoside	Cinncassiol D3	Isomugineic acid
Buntansin A	Salviaflaside	L-L-Homoglutathione
Tetrahydropentoxyline	Oryzalide B	Acteoside
(R)-Byakangelicin 3'-glucoside	cis-Resveratrol 3-sulfate	Adenosine 3',5'-diphosphate
Methyl helianthenoate F glucoside	4,4'-Dihydroxy-5,5'-diisopropyl-2,2'-dimethyl-3,6-biphenyldione	6''-Malonylcosmosiin
Biotin	Frenolicin B	Ganoderic acid Mf
(2E)-3-[4-(sulfooxy)phenyl]prop-2-enoic acid	Limocitrol	Irilone 4'-glucoside
epsilon-Viniferin	Myricanol 5-beta-sophoroside	Piperenol C
4-Coumaryl alcohol	Taxifolin 3-arabinoside	Quercetin 3-O-(6''-acetyl-glucoside)
4',5,6-Trimethylscutellarein 7-glucoside	Allantoic acid	delta-Maslinic acid
2-O-(4-O-Methyl-a-D-glucopyranuronosyl)-D-xylose	(S)-Verimol F	Neocarlinoside
Capsianoside V	Mulberrin	Flavidulol A
2''-O-trans-p-Coumaroylastragalin	Physagulin E	Mammea B/BC cyclo E
3-O-Caffeoylshikimic acid	Oenanthoside A	Colubrinic acid
Myricetin 3-neohesperidoside	Ganoderic acid W	Ganoderal B
(+)-Gallocatechin	Quercetin-3'-glucuronide	3beta-3-Hydroxy-11-oxolanosta-8,24-dien-26-al
Demethylvestitol	Orotidine	(Z)-3-(2,4,5-Trimethoxyphenyl)-2-propenal
3b-Hydroxy-6b-tigloyloxy-7(11)-eremophilen-12,8b-olide	(3''-Apiosyl-6''-malonyl)astragalin	Pomolic acid
Isopropyl apiosylglucoside	Hydroxypyruvic acid	Xanthohumol D
N1-Acetylspermidine	4-(2-Nitroethyl)phenyl primeveroside	Peonidin 3-rhamnoside 5-glucoside
(x)-2-Heptanol glucoside	Cinncassiol D1 glucoside	22-Acetylpriverogenin B
1-Methoxy-3-methylene-2-pentanone	Luteolin 7-methyl ether	Lucyoside Q
Butyl (S)-3-hydroxybutyrate glucoside	3'-(2''-Galloylglucosyl)-phloroacetophenone	Citicoline
Columbaridione	7-(4-Carboxy-3-hydroxy-3-methylbutanoyl)sudachitin 4'-glucoside	Pratensein 3'-glucoside
Poncirin	Niazirinin	4',7-Dihydroxy-3'-methoxyisoflavan
Diosmetin 8-C-(2''-rhamnosylglucoside)	6''-Acetylapiin	Alpha-Tocotrienol
Phyllanthusol A	3-(3,5-Dihydroxyphenyl)-2-propenoic acid	19-Hydroxycinnzeylanol 19-glucoside
Coumesterol	Sorgolactone	Isoyatein
L-Aspartate-semialdehyde	3,7-Dimethyl-5-octene-1,7-diol 1-glucoside	Tigloylgomicin H
Safficinolide	Orientin	Diosmetin
Isoferuloyl C1-glucuronide	(R)-1-O-b-D-glucopyranosyl-1,3-octanediol	epsilon-Tocopherol
Phytocassane A	Rubrofusarin 6-[glucosyl-(1->3)-glucosyl-(1->6)-glucoside]	Phytolaccasaponin G
Gyrocyanin	Phytocassane E	beta-Citraurol
Quercetin 3-arabinoside	Eupatilin	11-Hydroxy-12-methoxydihydrokawain
Scopoletin	Chlorogenoquinone	Kanzonol T
Osthenol	DIBOA-Glc	Entacapone
Retinal	(E)-Avenanthramide D	(3beta,17alpha,23S)-17,23-Epoxy-3,28,29-trihydroxy-27-norlanost-8-en-24-one
Bakkenolide C	Tanacetol B	Pelargonidin 3-sophoroside
L-2-Amino-3-(4-aminophenyl)propanoic acid	Edulisin IV	2-Phenylethyl benzoate
Cinchonidine	Kaempferol 3-sophoroside 7-glucoside	Betanin
Ginsenoyne H	5-O-Feruloylnigrumin	6-O-Methylequol
Pisumoside B	Pteroside B	Avenanthramide C
3,4-Dicaffeoyl-1,5-quinolactone	(x)-1,2-Propanediol 1-O-b-D-glucopyranoside	(-)-Arctigenin
Epirosmanol	gamma-Glutamyl-S-(1-propenyl)cysteine sulfoxide	D-4'-Phosphopantothenate
N-gamma-Glutamyl-S-propylcysteine	Linusitamarin	Biochanin A
Triglochinin	Cyclokievitone hydrate	(E)-2-Glucosyl-3,4',5-trihydroxystilbene
Batatasin III	Sclareapinone	Deacetylnomilin
Licorice glycoside B	Physagulin G	Tovophyllin B
Valerianol	Apigenin 7-(6''-malonylneohesperidoside)	Fragransin C1
Myrigalone G	2-O-Galloylsucrose	Avenalumin II
2alpha-Hydroxyalantolactone	Glyyunnansapogenin B	Limocitrin 3-glucoside
L-Agaridoxin	Quercetin 3-O-malonylglucoside	Sayanedin
Benzoic acid	Acacetin 7-[apiosyl(1->6)-glucoside]	7-Epi-12-hydroxyjasmonic acid glucoside
Methyl dihydrophaseate	3'-Deoxyoleacein	alpha-Crocetin glucosyl ester
Epicatechin 3-O-(3-O-methylgallate)	Betavulgaroside VIII	Suberenone
2-O-Acetylarbutin	Isolimocitrol 3-glucoside	Medicagenic acid
Quercetagitrin	Apo-10'-violaxanthal	(±)-3',4'-Methylenedioxy-5,7-dimethylepicatechin
trans-Resveratrol 4'-O-glucuronide	Oryzalic acid A	Hesperetin
5-Hydroxytryptophol	Isopulegone caffeate	(3beta,23E)-3-Hydroxy-27-norcycloart-23-en-25-one
Cinnzeylanine	Lancerin	4',5-Dihydroxy-7,8-dimethoxyflavone
Kaempferol 3-gentiobioside 7-rhamnoside	5-Heptadecyl-1,3-benzenediol	exo-Dehydrochalepin
2-Cinnamoyl-1-galloyl-beta-D-glucopyranose	Comosin	Deoxynivalenol
7-Hydroxy-2',4',5'-trimethoxyisoflavan	Spinacetin 3-glucoside	(±)-Camphoric acid
Isoeugenol	Momilactone C	Desmosflavone
Deoxyuridine	Luteolin 7-glucoside	Parvisoflavone A
Nepitrin	Citrulline	Annosquamosin A
(-)-Epigallocatechin	Perilloside A	Rubinic acid
(E)-2-Methyl-2-buten-1-ol O-beta-D-Glucopyranoside	Kaempferol 3-alpha-L-arabinopyranoside	Coniferyl alcohol
Cyclohexyl cinnamate	Aromadendrin 4'-methyl ether 7-rhamnoside	8-Methoxy-6,7-methylenedioxycoumarin
Isopentyl gentiobioside	Isocarlinoside	(S)-5,7-Dihydroxy-6,8-dimethylflavanone
(R)-Heraclenol	Annonisin	N2-(3-Carboxy-2-hydroxy-1-oxopropyl)arginine
Indole-3-carboxylic acid	Millefin	Trifolian
Ketoleucine	Quercetin 3,7-dirhamnoside	Methyl salicylate O-[rhamnosyl-(1->6)-glucoside]
Sucrose 1',4'-(4,4'-dihydroxy-3,3'-dimethoxy-b-truxinate)	Kaempferol 3-alpha-L-arabinofuranoside	Dihydroisorhamnetin
Methyl 5-hydroxyoxindole-3-acetate	Homoferreirin	Ligustroside
trans-Cinnamic acid	Corchorusoside B	Cyclocurcumin
Myrigalon B	6-O-Acetylaustroinulin	Atrovirinone
(+)-Ligballinol	Dopaxanthin
4-Hydroxy-3-prenylbenzoic acid glucoside	1-(beta-D-Glucopyranosyloxy)-3-octanone
Lucidenic acid K	Shyobunyl acetate
Nb-Feruloyltryptamine	Acetylvalerenolic acid
3-O-Caffeoyl-1-O-methylquinic acid	4'-O-Methylkievitone
3'-O-methyl-(-)-epicatechin	Mauritianin
Myrigalone E	Lathycarpin
L-Dopa	Torachrysone 8-(6-oxalylglucoside)
11-alpha-O-beta-D-Glucopyranosyl-16alpha-O-methylneoquassin	5-Thymidylic acid
Morachalcone A	3,3',4',5,5',8-Hexahydroxyflavone
Aristolodione	Lotaustralin
Daidzin	Corymboside
cis-p-Coumaroylcorosolic acid	Mozambioside
Quercetin 3-(2G-rhamnosylgentiobioside)	(±)-Tryptophan
Verimol D	Ptelatoside A
xi-3-Hydroxy-5-phenylpentanoic acid O-beta-D-Glucopyranoside	Isoswertiajaponin
Glucoobtusifolin	(6beta,22E)-6-Hydroxystigmasta-4,22-dien-3-one
(3beta,15alpha,22S,24E)-3,15,22-Trihydroxylanosta-7,9(11),24-trien-26-oic acid	Kahweol
Capsiate	UDP-4-dehydro-6-deoxy-D-glucose
D-N-(Carboxyacetyl)alanine	[8]-Dehydroshogaol
Apigravin	cis-Aconitic acid
N-gamma-L-Glutamyl-D-alanine	N-Benzoylaspartic acid
Medicagol	2'-Hydroxyisoorientin
Ethyl gallate	Cibaric acid
Trilobinol	Polyporusterone A
5-Isopropyl-2-(2-methylpropyl)-2-cyclohexen-1-one	Ginsenoyne I
3-Hydroxyphloretin	Inosine
(1S,2S,4S)-1,8-Epoxy-p-menthane-2,7-diol 2-O-b-D-glucoside	Narcissidine
Agamanone	6-Hydroxymelatonin
Ethyl beta-D-glucopyranoside	Anacardic acid
D-Glucuronic acid	Methyl (3x,10R)-dihydroxy-11-dodecene-6,8-diynoate 10-glucoside
Blennin A	3',4',5,7-Tetrahydroxyisoflavanone
4'-Methyl-(-)-epigallocatechin 3'-glucuronide	Quercetin 3-glucosyl-(1->2)-galactosyl-(1->2)-glucoside
(S,E)-Zearalenone	Quercetin 4'-glucoside
2-Methoxynaphthalene	Ganoderiol I
11-Keto-beta-boswellic acid	Ethyl acetoacetate
Trifolirhizin	Swertiajaponin
Isovitexin 2''-O-glucoside	Vulgaxanthin II
Mesuagin	4'-O-methyl-(-)-epicatechin-3'-O-beta-glucuronide
Crispolide	4',7-Dihydroxy-2',5-dimethoxyisoflavone
Isopropyl beta-D-glucoside	6''-Malonylastragalin
Limocitrin 3-rhamnoside	[6]-Gingerdiol 5-acetate
Rubraflavone D	1-(gamma-Glutamylamino)cyclopropanecarboxylic acid
Gibberellin A123	Succinic acid
Formononetin 7-(6''-malonylglucoside)	[10]-Gingerdione
Dihydrosuberenol	Neryl arabinofuranosyl-glucoside
19-Hydroxyandrost-4-ene-3,17-dione	(E)-Casimiroedine
(+)-Galeon	Aflatoxin Ex2B1
Epigallocatechin gallate	Furocoumarinic acid glucoside
Benzoyl peroxide	N2-(2-Carboxymethyl-2-hydroxysuccinoyl)arginine
(2S,4S)-Pinnatanine	(2S,2'S)-Pyrosaccharopine
Sterebin D	Luteoforol
Ononin	Dalbergioidin
Rutacultin	Licorice glycoside D1
17a-Ethynylestradiol	4'-Methyl-(-)-epigallocatechin 7-glucuronide
Decarbamoylgonyautoxin III	gamma-Glutamylphenylalanine
Avenanthramide 1p	Withaperuvin H
Pratenol A	Oryzalide A
6''-O-p-Coumaroyltrifolin	Secoeremopetasitolide A
Cartormin	Verimol A
Dihydro-5-pentyl-2(3H)-furanone	Caffeoyl aspartic acid
Diethyl L-malate	6''-Caffeoylisoorientin
3-Feruloyl-1,5-quinolactone	4-Hydroxycinnamoylagmatine
Simmondsin	2-Oxovaleric acid
4'-Hydroxy-5,7-dimethoxyflavan	S-Japonin
Methyl beta-D-glucopyranoside	19-Hydroxytestosterone
9,10-DHOME	Chrysophanein
(ent-16betaOH)-16,17-Dihydroxy-9(11)-kauren-19-oic acid	Erosnin
Hydrojuglone glucoside	3,4',5,7-Tetrahydroxy-6-methoxyflavone
Anethole	Saccharopine
trans-p-Menthane-1,7,8-triol 8-glucoside	[4]-Gingerdiol 3,5-diacetate
Persicaxanthin	Parakmerin A
Isopentyl beta-D-glucoside	Eriojaposide B
Cappariloside A	1-(3-Methylbutanoyl)-6-apiosylglucose
Isomasticadienonalic acid	1H-Indole-3-acetamide
Phenethyl rutinoside	Glucocaffeic acid
Cafestol	Physalin I
Myzodendrone	3-Glucogallic acid
(10R,11R)-Pterosin L	Semilepidinoside A
3,6,7-Trihydroxy-4'-methoxyflavone 7-rhamnoside	Astragalin
Lucenin 2,7-O-rhamnoside	Hypoglycin B
Isoplumbagin	Ceanothic acid
3-Methyl-epicatechin	3-(3,4-Dimethoxyphenyl)-2-propenoic acid
Curcumin II	5',8-Dihydroxy-3',4',7-trimethoxyflavan
1-(3,5-Dihydroxyphenyl)-2-pentadecanone	4-Methoxybenzenepropanol 1-(2-sulfoglucoside)
Citromitin	Chrysophanol 1-triglucoside
Benzofuran	Galactosyl 4-hydroxyproline
Picrocrocin	Campesteryl ferulate
4,5-Dihydroniveusin A	4-(4-Hydroxyphenyl)-2-butanone glucoside
2-Methylbutyl 3-hydroxy-2-methylidenebutanoate	Lactitol
4',5,7-Trimethoxyflavone	alpha-Ionol O-[arabinosyl-(1->6)-glucoside]
N-(gamma-Glutamyl)ethanolamine	2-(4-Allyl-2,6-dimethoxyphenoxy)-1-(3,4,5-trimethoxyphenyl)-1-propanol
Soyasapogenol E	5'-Hydroxycastavinol
7-Hydroxy-2',3',4'-trimethoxyisoflavan	Prenyl cis-caffeate
Scorzoside	Rhamnazin 3-sophoroside
Neoliquiritin 2''-apioside	(3beta,6alpha,19alpha)-3,6,19-Trihydroxy-12-ursen-28-oic acid
Cinncassiol C1 19-glucoside	N5-(4-Methoxybenzyl)glutamine
N-Phenylacetylaspartic acid	gamma-Glutamylisoleucine
4-Epiisoinuviscolide	4',5-Dihydroxy-3,3'-dimethoxy-6,7-methylenedioxyflavone 4'-glucuronide
Medicocarpin	Ganoderic acid Ma
Scolymoside	Kenposide B
gamma-Glutaminyl-4-hydroxybenzene	cis-Resveratrol 4'-sulfate
3-Hydroxyneogrifolin	3-Glucosyl-2,3',4,4',6-pentahydroxybenzophenone
Absindiol	Dihydrocumambrin A
Xanthosine	Jurubine
Tricrocin	3'-O-Methyl-(-)-epicatechin-5-O-sulphate
3-Caffeoyl-1,5-quinolactone	Homoagmatine
Ginsenoyne D	2,8-Di-O-methylellagic acid
Bisdemethoxycurcumin	Hovenitin I
11,12-Dimethylrosmanol	Fumaric acid
(-)-Epicatechin 6-C-glucoside	Niazicinin A
Norcapsaicin	Isogingerenone B
1-O-2'-Hydroxy-4'-methoxycinnamoyl-b-D-glucose	Acetylpanaxydol
Nitecapone	Tamarixetin
Chrysin 7-[rhamnosyl-(1->4)-glucoside]	13alpha-Hydroxydolineone
BL IV	Diosbulbin H
3-Hydroxymethylglutaric acid	4-p-Coumaroyl-1,5-quinolactone
3,7-Dimethylquercetin	alpha-Zearalenol
Cucurbic acid	Masoprocol
Hypoletin 8-gentiobioside	(S)-Abscisic acid
Rhapontigenin	Spermidine
Mono-trans-p-coumaroylmesotartaric acid	Acerosin
(-)-Epigallocatechin 3'-glucuronide	6-Methoxyluteolin 7-glucuronide
Thymidine	(E)-1-O-Cinnamoyl-beta-D-glucose
Canavalioside	Naematolone
Lepidimoic acid	Tryptophol [xylosyl-(1->6)-glucoside]
4-Isopropylbenzoic acid	Kaempferide 3-rhamnoside
Artemidinol	Xanthoplanine
1,2-Disinapoylgentiobiose	Feniculin
Lansiumamide A	4'-Methoxymucidin
Kaempferol 3-(2G-apiosylrobinobioside)	Rustoside
(E)-Arachidin II	(S)-3-Methylthiohexyl acetate
Calystegine C1	Estriol
Heteroartonin A	3-Caffeoylpelargonidin 5-glucoside
Aflatoxin G2	Kaempferol 3-(2''-rhamnosylrutinoside)
10-Hydroxymelleolide	Acetylsalvipisone
Celerin	Limocitrin
Hesperaline	Myricetin 3-(6-acetylgalactoside)
Prenyl glucoside	gamma-L-Glutamyl-L-pipecolic acid
2,3-Butanediol apiosylglucoside	Methylgingerol
2-Hydroxy-6-pentadecylbenzoic acid	Coproporphyrin III
(R)-Salsolinol	3'-Ketolactose
(2R,3R)-3,4',7-Trihydroxyflavanone	(S)-Nerolidol 3-O-[a-L-rhamnopyranosyl-(1->2)-b-D-glucopyranoside]
Canavalmine	Equol
2-Oxo-5,11(13)-eudesmadien-12,8-olide	p-Hydroxyphenethyl trans-ferulate
Salicin	Kaempferol 3-[apiosyl-(1->2)-galactoside]
Distichonic acid A	8-Acetoxy-4-acoren-3-one
Chalconosakuranetin	(10S,11S)-Pterosin C
7-Formyldehydrothalicsimidine	DIMBOA-Glc
Momordicoside E	2,3-Di-O-methylellagic acid
4-Caffeoyl-1,5-quinolactone	Glucorhein
Eremopetasidione	[8]-Gingerdione
S-Propyl 1-propanesulfinothioate	omega-Hydroxymoracin N
Prephenate	Neryl glucoside
Dibenzyl ether	Obtustyrene
1,6,9-Farnesatriene-3,11-diol	Nigellic acid
6''-O-Caffeoylastragalin	(E)-Resveratrol 3-glucoside 4'-sulfate
(R)-Heraclenol 2'-(3-methyl-2-butenoate)	Quercetin 3-glucoside 7-xyloside
(6E,8E)-4,6,8-Megastigmatriene	2-(3,4-dihydroxyphenyl)-5,7-dihydroxy-6-[3,4,5-trihydroxy-6-(hydroxymethyl)oxan-2-yl]-4H-chromen-4-one
(+)-threo-2-Amino-3,4-dihydroxybutanoic acid	7-O-Acetylaustroinulin
Tanacetin	Capsianoside I
Isopimpinellin	7-Methyl-1,4,5-naphthalenetriol 4-[xylosyl-(1->6)-glucoside]
D-1-[(3-Carboxypropyl)amino]-1-deoxyfructose	Glycinol
Isoamberboin	Molludistin 2''-rhamnoside
2-(Methylthiomethyl)-3-phenyl-2-propenal	Momilactone B
(R)-Marmin	Diferuloylputrescine
Phenprocoumon	Majoranin
Austrobailignan 7	2,3,23-Triacetylsericic acid
5''-(4-Hydroxy-(E)-cinnamoyl) alpha-L-arabinofuranosyl-(1->3)-beta-D-xylopyranosyl-(1->4)-D-xylopyranoside	Rhamnetin 3-laminaribioside
Indoleacetaldehyde	Nigellimine N-oxide
[8]-Paradol	Caryatin
Goshonoside F6	7-Hydroxy-2-methyl-4-oxo-4H-1-benzopyran-5-carboxylic acid 7-glucoside
6''-O-Acetylholocalin	3-Hydroxyglabrol
Diethyl malonate	6Z-8-Hydroxygeraniol 8-O-glucoside
Dorsteniol	Isomucronulatol
N-Feruloylaspartic acid	5,8-Dihydroxy-3,3',4',7-tetramethoxyflavone
4-Phenylbutyl glucosinolate	Lycopersiconol
omega-Salicoyisalicin	apigenin-7-O-glucuronide
Enokipodin D	6-Angeloylfuranofukinol
Cofaryloside	1-(2-Hydroxyphenylamino)-1-deoxy-beta-D-gentiobioside 1,2-carbamate
4-Methyl-epicatechin	8-Hydroxyluteolin 4'-methyl ether 8-glucuronide
Apigenin	Oudemansin A
Eugenol	2-Methylerythritol
p-HPEA-EDA	Lotusine
(R)-Pantothenic acid 4'-O-b-D-glucoside	5,7-Dihydroxy-6-methoxyflavone 5-rhamnoside
Pollenitin	3-Oxo-12,18-ursadien-28-oic acid
Elaterinide	Jaceidin
trans-Isoasarone	Sennidin C
7-beta-D-Glucopyranosyloxybutylidenephthalide	Erinacine G
Dihydroactinidiolide	Quercetin 8-C-(2''-rhamnosylglucoside)
1-O-Sinapoylglucose	Artocarpetin B
Dendrolasin	Momilactone A
Propyl cinnamate	7-Hydroxy-5-methoxy-6,8-dimethylflavanone
Tsugaric acid C	5,7-Dihydroxy-3',4',5'-trimethoxyflavone
4',5,8-Trihydroxyflavanone	beta-Zearalenol
Oleoside dimethyl ester	4-Methoxycinnamic acid
Rotundone	Glycitein 4'-O-glucuronide
2-O-Benzoyl-D-glucose	Uridine triphosphate
N-Malonyltryptophan	3,6-Ditigloyloxytropan-7-ol
Oroselone	Isoformononetin
1-O-Cinnamoyl-beta-D-gentiobiose	Brevifolincarboxylic acid 9-sulfate
Ginsenoyne J	Methyl 6-O-galloyl-beta-D-glucopyranoside
(E)-7-Pentadecene	4-O-(4-O-Methyl-alpha-D-glucopyranuronosyl)-L-arabinose
(S)-9-Hydroxy-10-undecenoic acid	Kaempferol 5-glucoside
N-(4-Hydroxycinnamoyl)tyrosine	Kanokoside D
Bn-NCC-2	Sesaminol glucosyl-(1->2)-glucoside
3-[(3-Methylbutyl)nitrosoamino]-2-butanone	Quercetin 7-xyloside
Licoricidin	Cicerin 7-(6-malonylglucoside)
Isoamyl cinnamate	Dihydromaleimide beta-D-glucoside
Galactopinitol B	Betulalbuside A
Tricin 7-neohesperidoside	gamma-Glutamyltyrosine
(S)-2-Azetidinecarboxylic acid	Formononetin
Avenanthramide 1s	Theobromine
trans-p-Menthane-7,8-diol 8-glucoside	Myricanol 5-laminaribioside
Apigenin 4'-[p-coumaroyl-(->2)-glucuronyl-(1->2)-glucuronide] 7-glucuronide	6-Hydroxymusizin 8-O-b-D-glucopyranoside
(S)-Auraptenol	Xanthotoxol arabinoside
trans-delta-Viniferin	Genistein 4'-O-glucuronide
Gingerglycolipid C	Theaflagallin
8-Galactopyranosyl-6-glucopyranosyl-4',5-dihydroxy-7-methoxyflavone	Aflatoxin B2a
(S)-Reticuline	(S)-alpha-Terpinyl glucoside
Octyl 4-methoxycinnamic acid	4-Feruloyl-1,5-quinolactone
7-Oxostigmasterol	(±)-2'-Hydroxydihydrodaidzein
Isomedicarpin	(R)-Apiumetin
9-(Methylthio)nonanenitrile	10-Acetoxytoxol
Epicatechin 3-glucoside	(S)-3-Mercaptohexyl acetate
Artemin	(-)-Epiafzelechin
3-Hydroxychavicol 1-[rhamnosyl-(1->6)-glucoside]	Estradiol
Hippuric acid	Moracin M
Phosphoribosyl formamidocarboxamide	trans-3,3',4',5,5',7-Hexahydroxyflavanone
4-Acetamidobutanoic acid	Xanthotoxol glucoside
Jaceidin 4'-glucuronide	Rheochrysin
Armillaric acid	Cinnatriacetin A
Oryzalic acid B	Myrianthic acid
Blumenol C O-[apiosyl-(1->6)-glucoside]	Osmaronin
Oleanderolide 3-acetate	dCMP
2-Methylene-4-oxopentanedioic acid	Ganoderic acid F
Lepidine C	[6]-Dehydroshogaol
Austalide K	Tetraphyllin B
Tryptophanol	4-Hydroxytamoxifen sulfate
Cyclohexyl acetate	1-Methoxy-3-(4-hydroxyphenyl)-2E-propenal 4'-glucoside
Cinnamoside	5'-Hydroxy-3',4',7-trimethoxyflavan
3,5-Dihydroxybenzoic acid	beta-D-Glucopyranosyl anthranilate
7,8-dihydroxy-2H-chromen-2-one	DHBOA-Glc
2,3-Dimethylbenzofuran	5alpha-Androst-16-en-3-one
Piceatannol 4'-glucoside	Delphinidin 3-sambubioside
beta-Santalol	Heptyl cinnamate
6-Deoxy-gamma-mangostin	Betonicine
2-Phenyl-2-butenal	Tricetin
Elemicin	(2S)-Liquiritigenin
2-(4-Allyl-2,6-dimethoxyphenoxy)-1-(3,4-methylenedioxyphenyl)-1-propanol	Patuletin
Avicularin	Dihydromethysticin
4-Methoxybenzyl glucoside	Citrusin F
Linalyl cinnamate	2-O-Acetyl-trans-coutaric acid
Diospyrin	Xanthomicrol
4,5-Dihydrovomifoliol	6-Hydroxy-2-bornanone glucoside
1-O-p-Coumaroyl-beta-D-glucose	naringenin-7-O-glucuronide
(2S,3R,4R)-3,4,4'-Trihydroxyflavan	Betavulgarin xyloside
5-De-O-methyltoddanol	Graveolone
Norepinephrine	6-beta-D-Glucopyranosyldiosmetin
beta-Glucogallin	2,4',5,7-Tetrahydroxyflavanone
8-(Methylthio)octanenitrile	N-Acetylserotonin
6''-O-Malonyldaidzin	Glycylglycylglycine
Psoralen	Flacourtin
Stigmast-4-ene-3,6-dione	Juglone glucoside
13-Hydroxyabscisic acid	Glycitein
11,12-Dihydrolactaroviolin	Isorhamnetin
alpha-Hydrojuglone 4-O-b-D-glucoside	AICAR
Dhurrin 6'-glucoside	Methyl cis-p-coumarate 3-(3,7-dimethyl-2,6-octadienyl)
10-Methoxyyangonin	3,3',7-Trihydroxy-4'-methoxyflavone
2-Hydroxyphenylacetic acid O-b-D-glucoside	Licarin C
2-O-alpha-D-Galactopyranosyl-1-deoxynojirimycin	Naringenin
Cubebinone	Abscisic acid
Dihydrocapsiate	Cordeauxione
Proanthocyanidin A1	Laurenobiolide
(-)-trans-Carveol glucoside	11-cis-Retinol
2-Amino-4-hydroxy-6-pteridinecarboxylic acid	N-Hydroxy-L-tyrosine
3,6-Diglucopyranosyl-5,7-dihydroxy-4'-methoxyflavone	Rutarin
Hydrocinchonine	N2-(gamma-Glutamyl)-4-carboxyphenylhydrazine
Corchoionoside B	Verimol C
b-D-fructosyl-a-D-(6-O-(E))-feruloylglucoside	Batatasin II
Fauronyl acetate	3,4,4'-Trihydroxy-5,5'-diisopropyl-2,2'-dimethylbiphenyl
3-O-beta-D-Galactopyranosyl-L-arabinose	7-Hydroxy-6-methoxy-alpha-pyrufuran
5-Deoxykievitone hydrate	Inosinic acid
Hv-NCC-1	Feruloyl-2-hydroxyputrescine
Citropten	(2S,3'S)-alpha-Amino-2-carboxy-5-oxo-1-pyrrolidinebutanoic acid
alpha-Sinensal	Lucidenic acid A
5-Methyltetrahydropteroyltri-L-glutamate	6-Hydroxykaempferol 3-glucoside
N5-(3,4-Dioxo-1,5-cyclohexadien-1-yl)-L-glutamine	(+)-12a-Hydroxypachyrrhizone
Quercitrin	Carnosine
[6]-Gingerdiol 4'-O-beta-D-glucopyranoside	Angelicin
2,3-Butanediol glucoside	Hirsutin
Kaempferol 3-sophorotrioside	Sinapine
L-2-Amino-3-(1-pyrazolyl)propanoic acid	Pilosin
xi-2,3-Dihydro-2-oxo-1H-indole-3-acetic acid	3-Mercapto-3-methyl-1-butyl acetate
4-Hydroxybenzoic acid	Morin
Protocatechuic acid	Taraxacoside
Luteolin 6-C-glucoside 8-C-arabinoside	Dantron
1,2,3-Propanetricarboxylic acid	4',5,6,7,8-Pentahydroxy-3'-methoxyflavone
Arecaidine	5,7-Dimethoxy-6-methylflavanone
Sarcostin	2-Amino-3,4-dihydroxypentanedioic acid
Ilicifolinoside A	Mammea A/AC cyclo F
Hydroxypelenolide	Lactaronecatorin A
3-Carboxy-2,3,4,9-tetrahydro-1H-pyrido[3,4-b]indole-1-propanoic acid	Phloretin
Curcumin	L-Homoserine
5-Hydroxy-6-methoxycoumarin 7-glucoside	3-(1,1-Dimethylallyl)herniarin
Caryatin glucoside	Mukurozidiol
L-2-Hydroxyglutaric acid	Taxiphyllin
Bilobalide A	Licocoumarone
alpha-Rhamnorobin	3-p-Coumaroyl-1,5-quinolactone
Nerolidyl acetate	Tetrahydroharmol
Limocitrin 3-rutinoside	5-Hydroxy-2,3-dimethyl-1,4-naphthoquinone
3'-Prenylapigenin 7-[rhamnosyl-(1->6)-glucoside]	Xanthoxylol
4-Phenyl-2-butenal	N-Feruloylglycyl-L-phenylalanine
(R)-Pterosin B	Harmine
(+)-Catechin 8-C-glucoside	Tyramine
Zedoarol	Butyl isobutyrate
beta-Kessyl ketone	Bisacurone B
Cinncassiol A 19-glucoside	Methoxsalen
3-Mercapto-3-methylbutyl formate	Acetylpterosin C
2,6-Dimethyl-2,4-heptadiene	Neobignonoside
2-Hydroxy-3-oxo-12-oleanen-28-oic acid	4-Hydroxyphthalide
Zedoarondiol	Pisatoside
L-gamma-Glutamyl-beta-phenyl-beta-L-alanine	[6]-Dehydrogingerdione
Linalyl acetate	Moracin J
Gentisin	Eugenyl benzoate
2-Hexenyl acetate	Levulinic acid
psi-Taraxasteryl acetate	4-(2,6,6-Trimethyl-1-cyclohexen-1-yl)-2-butanone
(S)-Nerolidol 3-O-[a-L-rhamnopyranosyl-(1->4)-a-L-rhamnopyranosyl-(1->6)-b-D-glucopyranoside]	a-L-Fucopyranosyl-(1->2)-b-D-galactopyranosyl-(1->2)-D-xylose
Sedoheptulose	Urolithin A
Aflatoxin ExB2	Trigraecum
4-Hydroxydehydromyoporone	Acoramone
(Z)-N-Feruloyl-5-hydroxyanthranilic acid	Benzoin
Corchorifatty acid A	Zeranol
Obtusilactone A	Gentisic acid
Hispolone	(6beta,8alpha)-6-Hydroxy-7(11)-eremophilen-12,8-olide
Liquiritic acid	Betalamic acid
L-3-Aminodihydro-2(3H)-furanone	Mevalonic acid-5P
Solanolone	Isooctyl acetate
Nomilinic acid 17-glucoside	Isoferreirin
Etrogol	4-Fumarylacetoacetic acid
Chorismate	threo-Syringoylglycerol
Armillarin	2beta,9xi-Dihydroxy-8-oxo-1(10),4,11(13)-germacratrien-12,6alpha-olide
6-Hydroxyshogaol	Demethylbatatasin IV
Butyl 3-hydroxy-2-methylidenebutanoate	p-Synephrine
3,4,5-Trimethoxycinnamic acid	Indoleacetic acid
Lucuminamide	Juglone
Dattelic acid	Batatasin IV
3,14-Dihydroxy-11,13-dihydrocostunolide	Acetylbalchanolide
Dimethylstrobochrysin	Methyl dioxindole-3-acetate
Sinapoylspermine	Arecoline
Rosifoliol	Maleic acid
cis-2-Methylaconitate	L-Phenylalanine
Herniarin	(S)-Citronellal
Anhydrocinnzeylanine	5-Hydroxyindoleacetaldehyde
Simplexoside	Melatonin
6''-O-Acetylglycitin	(±)-3-Octyl acetate
Apiin	L-2-Amino-5-(methylthio)pentanoic acid
(Z)-3-Phenyl-2-propenal	2-Isopropyl-1,4-hexadiene
Dimethyl fukiic acid	Wistin
(-)-Epigallocatechin 3-(3-methyl-gallate)	Xanthine
8-Deoxy-11,13-dihydroxygrosheimin	cis-3-Hexenyl propanoate
Catechin 3',4'-diglucoside	Kaempferide 5-glucoside-7-glucuronide
Cinncassiol C2	Sudachiin C
Isosakuranin	Paucine
Tomenin	Armillyl everninate
Hexyl phenylacetate	4-O-Methylgallic acid
D-Alanyl-D-alanine	L-Theanine
N1-Acetylspermine	Cinncassiol C3
Methyl jasmonate	1-(3-Methyl-2-butenoyl)-6-apiosylglucose
Marminal	Annoglabasin F
1H-Imidazole-1-acetic acid	Fertaric acid
Crispanone
2-Aminoheptanedioic acid
Germacrone 4,5-epoxide
Dehydrovomifoliol
(E)-4'-Methylresveratrol 3-glucoside
Lycoperdic acid
Kaempferide 7-glucoside
Syringic acid
Sugiol
D-Erythro-imidazole-glycerol-phosphate
Costunolide
Jaceidin 7-neohesperidoside
Jasmonic acid
Petasinine
cis-Resveratrol 3-O-glucuronide
1,5-Dibutyl methyl hydroxycitrate
Methionine sulfoxide
Camelliagenin B
2alpha-Hydroxypyracrenic acid
Euscaphic acid
Seselin
Isocyperol
Kanzonol O
Fenchol
Mangalkanyl glucoside
(E)-2-O-Cinnamoyl-beta-D-glucopyranose
5'-Deoxyadenosine
Pterosin O
Blennin D
Acorusnol
3-(4-Methoxyphenyl)-2-propenal
(S)-3-Octanol glucoside
p-Hydroxyphenylacetic acid
3-Hydroxybenzoic acid
(x)-1-Nonen-3-yl acetate
Neohesperidose
Rishitinone
Chavicol
1-Methoxy-4-(2-propenyl)benzene
Geranylacetone
N5-Acetyl-N2-gamma-L-glutamyl-L-ornithine
alpha-Carissanol
Ketopelenolide a
Sinapinic acid-O-glucuronide isomer
(Z)-4-Methoxy-3,3',5,5'-tetrahydroxystilbene
Tigloidine
2-Methyl-4-oxopentanedioic acid
Cinncassiol D4 2-glucoside
Suspensolide F
Eupatorin
L-trans-4-Methyl-2-pyrrolidinecarboxylic acid
Casuarine 6-alpha-D-glucoside
3,5-Dimethoxy-2,7-phenanthrenediol
Cadabicilone
p-Anisic acid
Piceatannol 4'-galloylglucoside
Gerberinol
Formononetin 7-(6''-methylmalonylglucoside)
2-Pyrocatechuic acid
S-2-Propenyl 1-propanesulfinothioate
Pulegone
Hexyl benzoate
gamma-Glutamylvaline
16,17-Dihydro-16a,17-dihydroxygibberellin A4 17-glucoside
3-Hydroxy-4,6-heptadiyne-1-yl 1-glucoside
3,11,12-Trihydroxy-1(10)-spirovetiven-2-one
Dihydro-alpha-ionone
2,10-Bisaboladiene-1,4-diol
7-Hydroxy-5-(4-hydroxy-2-oxopentyl)-2-methylchromone 7-glucoside
7(14)-Farnesene-9,12-diol
Vulgarone A
Dracunculin
(+)-Zeylenol
Marindinin
(+)-Neomenthol
Leucopelargonidin
Eucalyptol
5-Methoxyseselin
Luteone 7-glucoside
Alternariol
Benzaldehyde
N-Carboxyacetyl-D-phenylalanine
Veranisatin A
N-(2,5-Dihydroxyphenyl)pyridinium(1+)
Oryzalexin E
Apimaysin
Artonol C
Benzophenone
(2E,4E,7R)-2,7-Dimethyl-2,4-octadiene-1,8-diol 8-O-b-D-glucopyranoside
Mahaleboside
Acorusdiol
2'-(E)-Feruloyl-3-(arabinosylxylose)
7-Methylguanine
Lipoamide
10-Acetoxyoleuropein
L-alpha-Aminobutyric acid
Isolubimin
Phenyl salicylate
4a-Methylfecosterol
7-Hydroxy-5-methoxyflavan
Isolinderenolide
(S)-2-Acetolactate
Dehydrocurdione
Hydroxyisonobilin
5,6,7,4'-Tetrahydroxyisoflavone
3-Indoleacetonitrile
4-Hydroxy-2-oxobutanoic acid
Lepidine
3,5-Dihydroxyphenyl 1-O-(6-O-galloyl-beta-D-glucopyranoside)
(2E,6E,9xi)-Farnesol
Dihydrocapsaicin
Nonivamide
4-Ethoxyphenol
N-Carbamoylputrescine
2'-Hydroxy-4',6'-dimethoxychalcone
Cerasinone
1H-Indole-3-carboxaldehyde
Norisodomesticine
11,13-Dihydrotaraxinic acid glucosyl ester
Imidazoleacetic acid
Isoferulic acid
Eugenol O-[a-L-Arabinofuranosyl-(1->6)-b-D-glucopyranoside]
L-Malic acid
Vignafuran
Ureidopropionic acid
Cinncassiol D1
8,8'-Methylenebiscatechin
HDMBOA-Glc
Decarbamoylsaxitoxin
Vulgarole
Kanzonol V
Carnosol
4-Hydroxycinnamic acid
(S)-[10]-Gingerol
2'-Oxoaloesol 7-glucoside
Heptyl acetate
3,3'-Bisjuglone
Asymmetric dimethylarginine
Kanzonol N
12-Hydroxy-8,10-octadecadienoic acid
2',7-Dihydroxy-4'-methoxy-8-prenylflavan
3',4',5'-Trimethoxycinnamyl alcohol
gamma-Glutamylleucine
Petasitin
N-Acetylanonaine
Quercetin 4',7-diglucoside
Dihydrozeatin-O-glucoside
Puddumin A
Vinyl caffeate
Dopamine
ax-4''-Hydroxy-3-'-methoxymaysin
5'-((Z)-Feruloyl) 3-(2'-methylarabinosylxylose)
Warfarin
Isopentyl acetate
Benzyl Benzoate
2,6-Dihydroxybenzoic acid
Cyperotundone
Pedaliin
(R)-11,12,13-Trinor-1(5),6,9-guaiatrien-8-one
2-C-Methyl-1,4-erythrono-D-lactone
Gingerol
Neoliquiritin
5-Hydroxymaltol
Cabreuvin
Madasiatic acid
Sesartemin
5,7alpha-Dihydro-1,4,4,7a-tetramethyl-4H-indene
Isopropyl cinnamate
Strobilurin A
alpha-Cyperol
1-(Malonylamino)cyclopropanecarboxylic acid
Isosyringinoside
15-Hydroxymarasmen-3-one
(1beta,2alpha,3alpha)-1,2,3,24-Tetrahydroxy-12-oleanen-28-oic acid
Matsutakeside I
(-)-Epicatechin 3'-O-glucuronide
Phaseolic acid
Cuscohygrine
Pterosin N
ent-6R,16bOH,17-Trihydroxy-7-oxo-6,7-seco-19,6-kauranolide 6-O-glucoside
Dimethicone
3',4',5'-Trimethoxytricetin 7-[rhamnosyl-(1->6)-glucoside]
Geranyl-PP
1,2-Diphenylcyclobutane
Sinensetin
Isophysalin B
(Z)-Resveratrol 3,4'-diglucoside
Quinceoxepine
4'-Hydroxy-3,4,5-trimethoxystilbene
Aesculetin
Melleolide B
Ginsenoyne F
D-Erythroascorbic acid 1'-a-D-glucoside
Mequinol
Urocanic acid
Furanojaponin
Cuminyl alcohol
cis-3-Hexenyl b-primeveroside
1,18-Diamino-5,9,14-triazaoctadecane
9,10,13-TriHOME
3-Methyl-2-(1-pyrrolidinyl)-2-cyclopenten-1-one
Alkhanin
Cepharadione B
2,3-Dihydroxy-2,4-cyclopentadien-1-one
3',4',5-Trihydroxy-3,7-dimethoxyflavone 5-glucoside
Undecanoic acid
Brassinolide
Avenic acid B
Mangiferic acid
Glucosinalbin
2-Phospho-D-glyceric acid
N-[(5-Hydroxy-2-pyridinyl)methyl]adenosine
2-Furoic acid
Cynaropicrin
Honyudisin
Trans-2, 3, 4-Trimethoxycinnamate
Pavetannin A2
Lubiminol
Pomonic acid
Curcumadiol
zapotin
Formononetin 7-O-glucuronide
O-Desmethylangolensin
Citrusin C
1-Deoxy-D-glucitol
(R)-Byakangelicin 2'-glucoside
Ureidoisobutyric acid
(3S,6E)-6-Caryophyllen-15-al
beta-D-Glucopyranosyl-11-hydroxyjasmonic acid
(3xi,6xi)-Cyclo(alanylvalyl)
Isoelemicin
Mulberrofuran S
N-Phenyl-2-naphthylamine
4-Megastigmene-6a,9R-diol 9-[apiosyl-(1->6)-glucoside]
Auberganol
Mollicellin C
Bisacurone epoxide
Tanavulgarol
Norartocarpanone
L-Arginine
Narceine
L-Hypoglycin A
(3S,5R,6R,7E)-3,5,6-Trihydroxy-7-megastigmen-9-one
4'-O-methyl-(-)-epicatechin
Marasmene
cis-10-Hydroxylinalyl oxide 7-glucoside
Ginkgolide J
Glutaric acid
3',4'-Dihydroxychalcone
1,2-Dehydro-alpha-cyperone
Neosilyhermin A
3',4'-Di-O-methylquercetin
L-Citronellol
Epioxylubimin
Leptophylloside
(-)-3,4,9-Trimethoxypterocarpan
beta-Selinene
Angelic acid
Justisolin
Glaudine
Dihydrodaidzein
Aminoadipic acid
Monotropein
Withanolide
Demethoxykanugin
Hypoxanthine
Dihydromelilotoside
beta-D-Glucosamine
Quercetin
6,8-Di-O-methylaverufin
1-Octen-3-yl acetate
trans-3-Feruloylcorosolic acid
Proanthocyanidin A5'
Momordenol
cis-Piceid
Hordenine
Ethoxyacetic acid
Physalin E
5-Methyl-2-(1-pyrrolidinyl)-2-cyclopenten-1-one
Dihydroisoalantolactone
Barringtogenol C
Fasciculol C
Dehydronuciferine
Auranetin
S-Furanopetasitin
L-Agaritine
(4R,5S,7R,11R)-11,12-Dihydroxy-1(10)-spirovetiven-2-one
2-O-Methyl-L-fucose
Apigenin 6-C-glucoside 8-C-arabinoside
2-O-p-Coumaroyltartronic acid
Pulmatin
Coumarin
cis-p-Coumaric acid
1-Oxo-1H-2-benzopyran-3-carboxaldehyde
Veranisatin C
alpha-Camphorene
9-O-Methylglyceofuran
m-Coumaric acid
Sesamolinol
Epicatechin-(4beta->8)-gallocatechin
6-Hydroxydaidzein 4'-glucoside
4-Hydroxybenzyl isothiocyanate
Vulgarolide
Butyl (S)-3-hydroxybutyrate [arabinosyl-(1->6)-glucoside]
Moracin N
D-threo-Isocitric acid
Lepidine D
Trioxsalen
Abscisic alcohol 11-glucoside
Boviquinone 4
Oxalic acid dibutyl ester
Amylopectin
Isosakuranetin 7-xyloside
Isovestitol
Dide-O-methylsimmondsin
2-Benzylidene-1-heptanol
Dolichin B
All-trans-heptaprenyl diphosphate
Aubergenone
Medicagenic acid 3-O-beta-D-glucoside
Epicatechin-(6'->8)-epicatechin
Perulactone
N'-Hydroxyneosaxitoxin
Sanguinarine
Physcionin
Alpha-Linolenic acid
Gonyautoxin I
5-Hydroxyauranetin
Moracin C
Cyclomammeisin
Cerebronic acid
(2xi,20beta)-2,20-Dihydroxy-3-oxo-12-ursen-28-oic acid
Citronellyl beta-sophoroside
4-Ethoxybenzaldehyde
Oleuropein
Enterolactone
Physalin L
Betaine
2,4-Dihydroxybenzoic acid
(E)-3-(2-Hydroxyphenyl)-2-propenal
Veranisatin B
Buddlenoid A
Koetjapic acid
Secoisotetrandrine
Franguloside
Glyceollidin II
Hexyl glucoside
Furfuryl acetate
1,3-Octadiene
Heliannone B
1-O-Caffeoylglucose
Epicatechin 3-O-(4-methylgallate)
UDP-D-Xylose
Acetylhomoserine
Nb-p-Coumaroyltryptamine
Germacrenone
Eremopetasinorone A
Ovalitenone
3-Galloylcatechin
4'-Methyl-(-)-epigallocatechin 3-(4-methyl-gallate)
Furanoeremophilane
trans-delta-Viniferin 3''-glucoside
2-Methoxy-4-methylphenol
Delphinidin 3-glucoside
[10]-Paradol
Kanokoside C
6-O-p-Coumaroyl-D-glucose
Rotenone
6alpha-Carissanol
Dihydrocurcumin
4,11,13,15-Tetrahydroridentin B
Salviaflaside methyl ester
2',4'-Dihydroxy-2-biphenylcarboxylic acid
Daphnoretin methyl ether
Artocarbene
Dicaffeoylputrescine
(S)-Rutaretin
(±)-Tembamide
Dibutyl phthalate
24-Hydroxyglycyrrhetic acid
Pterin
L-Tyrosine
Kanzonol G
3-Epinobilin
6-Heptenyl glucosinolate
1'-O-Galloylsucrose
Furaneol 4-glucoside
Kievitol
Genipinic acid
3,5-Dihydroxyergosta-7,22-dien-6-one
Tavulin
Procyanidin B3
Isosativan
L-Histidine
2-O-b-D-Xylopyranosyl-L-arabinose
Tyromycic acid
D-Galactopyranosyl-(1->3)-D-galactopyranosyl-(1->3)-L-arabinose
2-Isopropyl-3-oxosuccinate
2-(4-Allyl-2,6-dimethoxyphenoxy)-1-(4-hydroxy-3,5-dimethoxyphenyl)-1-propanol
Isowertin 2''-rhamnoside
1-O-Feruloylglucose
(4R,5S,7R,11S)-11,12-Dihydroxy-1(10)-spirovetiven-2-one 11-glucoside
AS 1-1
Dihydrogenistein
Caryoptosidic acid
6'-Malonyltrifolirhizin
3-O-p-Coumaroylquinic acid
3-Hydroxy-1,10-bisaboladien-9-one
3,4-Dimethylphenol
Physalin A
Oxoadipic acid
3-Methyladenine
Curdione
3 Hydroxycoumarin
Isosinensetin
Arabinopyranobiose
Persicogenin 3'-glucoside
3b-Hydroxy-6b-angeloyloxy-7(11)-eremophilen-12,8b-olide
Eriodictyol 7-O-glucoside
Corchorifatty acid D
Valencene
Isogenistein 7-glucoside
cis-Resveratrol 4'-O-glucuronide
3-Methylbutyl phenylacetate
beta-Geraniol
Xanthohumol C
N-(1-Deoxy-b-D-fructopyranosyl) (R)C(S)S-alliin
2-Hydroxy-4-imino-2,5-cyclohexadienone
Epicatechin-(2beta->5,4beta->6)-ent-epicatechin
1-(m-Methoxycinnamoyl)pyrrolidine
3',4',5',7,8-Pentamethoxyflavan
(2R)-1-O-beta-D-Galactopyranosylglycerol
3'-O-Methylequol
(+)-Sesamin
Integrin
2',4-Dihydroxy-4',6'-dimethoxy-3'-prenylchalcone
Glycyrrhizaisoflavone A
2-Methyltetrahydrofuran-3-one
Cubebinin
Annosquamosin B
Sedanonic acid
Eleutheroside B1
1-Octen-3-yl primeveroside
Isorhamnetin 3-glucoside 4'-rhamnoside
Aucubin
(-)-Catechin 3-O-gallate
28-Hydroxy-14-taraxeren-3-one
Lepidine F
Caftaric acid
Dinorcapsaicin
(+)-1(10),4-Cadinadiene
L-Citronellol glucoside
Isogentisin
Fragransol B
1-Hydroxyepiacorone
Vicine
3beta-3-Hydroxy-18-lupen-21-one
Mammeigin
Citrusin E
Anhydrocinnzeylanol
Narceinone
Epidermin
2-Hydroxybenzaldehyde O-[xylosyl-(1->6)-glucoside]
Cyclic GMP
N-Jasmonoylisoleucine
Silymonin
Avenanthramide A2
Cyanidin 3-(2G-xylosylrutinoside)
Myricolal
Piplartine
Gamma-Linolenic acid
Pimentol
Moracin H
Cinnamyl acetate
Artemetin
2-Methylpropyl 3-hydroxy-2-methylidenebutanoate
Cycloartocarpin
Aldobiouronic acid D3
Bergapten
Demethylnobiletin
Pinostrobin 5-glucoside
Glucosylisomaltol
Vitamin A
Apigenin 7-[p-coumaroyl-(->2)-[glucuronyl-(1->3)]-glucuronyl-(1->2)-glucuronide]
O-Phosphohomoserine
Norambreinolide
Epinepetalactone
Epicatechin-(2beta->7,4beta->8)-epicatechin-(4beta->8)-epicatechin
(+)-(S)-Carvone
Withanolide A
Vulgarin
Sclareol
Portuloside A
13'-Hydroxy-alpha-tocotrienol
Loquatoside
9-Hydroxy-3',4'-dimethoxy-3,4-methylenedioxy-9,9'-epoxylignan
3-Ethyl-1,2-benzenediol
Catechin 5-glucoside
Sakuranetin
(Z)-2,6,10-Bisabolatriene
Chrysoobtusin
2'-Hydroxy-4,4',6'-trimethoxychalcone
Osmanthuside B
Pteroside A
Vanillic acid
Niazirin
Dehydrodiferulic dilactone
22alpha-Hydroxyerythrodiol
Curcumenone
trans-Cinnamyl alcohol
Oxidihydroartocarpesin
7-Dehydrocholesterol
(S)-Homostachydrine
Myrigalone H
Neryl rhamnosyl-glucoside
Azaleatin 3-arabinoside
Pregeijerene
3-Hydroxychavicol 1-glucoside
(-)-Epigallocatechin 7-glucuronide
Oleacein
8-Acetoxy-4'-methoxypinoresinol
12alpha-Hydroxymunduserone
Vanillin
Vicenin 2
3-O-Methylglycyrol
Indicaxanthin
Zizybeoside I
alpha-Farnesene
alpha-Cotonefuran
Soyasapogenol C
2,6-Dimethylphenol
Corchorifatty acid F
3,4',5,6,8-Pentamethoxyflavone
Isorhamnetin 7-glucoside
Licoricone
3,3',4'5-Tetrahydroxystilbene
Isobiflorin
2-[4-(3-Hydroxypropyl)-2-methoxyphenoxy]-1,3-propanediol 1-xyloside
Apiumoside
Bakkenolide D
Hemiariensin
Umbelliferone
Canavaninosuccinate
Cubebin
Homoeriodictyol 4'-isobutyrate
(Z)-2-Methyl-2-butene-1,4-diol 4-O-beta-D-Glucopyranoside
Yucalexin A16
7-Acetoxy-6-methoxycoumarin
2''-O-p-Coumaroylvitexin
Jasmolone glucoside
Ganodermanondiol
Encelin
(-)-Dihydrocarveol
(Z)-4',6-Dihydroxyaurone 6-glucoside
9-Acetoxyfukinanolide
Setarin
(3x,5x,10x)-9,10-Didehydroisohumbertiol O-[rhamnosyl-(1->4)-rhamnosyl-(1->2)-[rhamnosyl-(1->6)]-glucoside]
3-Ethylpyridine
Caffeoyl C1-glucuronide
Camelliaside B
Dehydroanonaine
Archangin
(-)-Epigallocatechin 3-(4-methyl-gallate)
Ustiloxin D
gamma-Ionone
7-Hydroxycostol
1-Aminocyclopropanecarboxylic acid
Glicophenone
Oxopurpureine
Isolindleyin
Tuberonone
1-Tridecene
Orientaloside
Gluconasturtiin
1,4-Dimethyl-7-ethylazulene
4alpha,5alpha-Epoxy-11-eudesmen-3a-ol
Cassiastearoptene
1,2,6,8-Tetrahydroxy-3-methylanthraquinone 2-O-b-D-glucoside
Feruloyl C1-glucuronide
12-Methoxy-8,11,13-abietatrien-20,11-olide
(R)-Citronellal
2,3,9-Trimethoxypterocarpan
Gnaphaliin
Pratensein
Aflatoxin M2
Isoliquiritin
Urodiolenone
Indole
Isolimonic acid 16->17-lactone
Muscomin
Curcumol
Phenoxyacetic acid
Melledonal A
6''-O-Acetyldaidzin
L-Histidine trimethylbetaine
Egonol gentiobioside
7-O-(4-Hydroxycinnamoyl) astragalin
Physalin M
Foeniculoside IX
Schaftoside 4'-glucoside
Imidazole-4-acetaldehyde
Guanosine
Katononic acid
2,4,5,7alpha-Tetrahydro-1,4,4,7a-tetramethyl-1H-inden-2-ol
Tangeritin
3-(4-Hydroxyphenyl)-1-(4-hydroxy-2-methoxyphenyl)-2-propen-1-one
(E)-Oxyresveratrol 3'-O-b-D-glucoside
Phosphoribosylformylglycineamidine
Capsaicin
Armillane
10-Epijunenol
Dihydrozeatin-9-N-glucoside
Picraquassioside A
Benzyl 2,6-dihydroxybenzoate 2-glucoside
Furomammea D
Irisolidone 7-O-glucuronide
Avenanthramide 1f
Xylobiose
2-(3,4-Dihydroxyphenylethyl)-6-epi-elenaiate
N-Acetylglucosamine 6-phosphate
Resveratrol 3-sulfate
Neoisoliquiritin
Petasitolone
Isoeugenitin
Dihydroformononetin
Isofucosterol 3-O-[6-O-(9,12-Octadecadienoyl)-b-D-glucopyranoside]
Moracin O
Terniflorin
6-O-b-D-Fructofuranosyl-2-deoxy-D-glucose
Homofureanol
Benzyl gentiobioside
Meloside L
[6]-Gingerdione
Homogentisic acid
(S)-Batatic acid
[7]-Paradol
(R)-1-O-[b-D-Glucopyranosyl-(1->6)-b-D-glucopyranoside]-1,3-octanediol
Ethyl cinnamate
3,3',4',5,7,8-Hexamethoxyflavone
Scutigeral
Fukinolic acid
Catechin 3'-glucoside
L-Carnitine
Santene
Xenognosin A
Caffeine
2-Ketobutyric acid
3-Furanmethanol glucoside
Gibberellin A37 glucosyl ester
D-Linalool 3-glucoside
Adipic acid
Quercetin 3-glucosyl-(1->2)-galactoside
3beta-Hydroxy-22(30)-hopen-29-al
Cytidine monophosphate
11,12-Dimethoxydihydrokawain
Armillaramide
Guanine
trans-Grandmarin isovalerate
Perillic acid
Didymin
3-O-cis-Coumaroylmaslinic acid
6alpha-Hydroxyphaseollin
(-)-erythro-Anethole glycol 2-glucoside
Camelliagenin A
beta-Glycyrrhetinic acid
3-Hydroxy-4,5-dimethyl-2(5H)-furanone
(-)-Epigallocatechin 3-glucuronide
Isoxanthohumol B
[12]-Gingerdione
3-(4-Hydroxy-3-methoxyphenyl)-1,2-propanediol 2-O-(galloyl-glucoside)
Melilotocarpan E
beta-D-Xylopyranosyl-(1->5)-alpha-L-arabinofuranosyl-(1->3)-L-arabinose
4-Methoxy-1-naphthol
Ganoderiol B
Methyl [8]-Shogaol
4',8-Dimethylgossypetin 3-glucoside
Isoquercetrin
4'-O-Methylglucoliquiritigenin
(3beta,22R,23R,24S)-3,22,23-Trihydroxystigmastan-6-one
1-Dodecene
Orientalone
Niazidin
Ethyl (S)-3-hydroxybutyrate glucoside
Theasapogenol A
Salicylaldehyde
Methyl helianthenoate A glucoside
Lepidine B
Methylpicraquassioside A
Lansic acid
5'-O-beta-D-Glucosylpyridoxine
Carthamone
Tomentosolic acid
3-Hydroxy-4-butanolide
10-Formyltetrahydrofolate
Ferulic acid 4-sulfate
Lignans
Goshonoside F1
6''-Malonylgenistin
4-Demethylsimmondsin 2'-(E)-ferulate
Di-4-coumaroylputrescine
Isoorientin 2''-[p-coumaroyl-(->6)-glucoside]
3-Phenylpropyl glucosinolate
13-Oxo-9,11-tridecadienoic acid
L-Cyclo(alanylglycyl)
Coniferin
Azaleatin 3-glucoside
Moracin P
Moringyne
2-Pinen-10-ol
Cinnamic acid
(S)-Nerolidol 3-O-[a-L-Rhamnopyranosyl-(1->4)-a-L-rhamnopyranosyl-(1->2)-b-D-glucopyranoside]
Epigallocatechin-(4beta->8)-catechin
Jasmolone
Pseudouridine
5-hydroxypropafenone
trans-p-Menthane-7,8-diol 7-glucoside
Artemidiol
alpha-Ketoisovaleric acid
(S)-Pterosin P
Bn-NCC-1
(+)-Catechin 6-C-glucoside
(S)-4',5,7-Trihydroxy-6-prenylflavanone
Adenosine
Sinapic acid
Galactopinitol A
Liqcoumarin
Gynocardin
Xanthoxyletin
Daucic acid
7-Hydroxybutylidenephthalide 7-(6-malonylglucoside)
Cyclotetradecane
Batatasin I
Dehydrozingerone
Maysin
6-(2-Carboxyethyl)-7-hydroxy-2,2-dimethyl-4-chromanone glucoside
N-cis-Feruloyltyramine
cis-Citral
Methyl 3,4,5-trimethoxycinnamate
Carotamine
Perillyl aldehyde
Allyl cinnamate
Glyceollin I
(3'x,5'a,9'x,10'b)-O-(6-Oxo-7-drimen-11-yl)umbelliferone
Elenaic acid
cis-p-Coumaric acid 4-[apiosyl-(1->2)-glucoside]
Nobiletin
3,4,9-Trihydroxypterocarpan
1-O-E-Cinnamoyl-(6-arabinosylglucose)
Strigol
(7'R)-(+)-Lyoniresinol 9'-glucoside
Acuminoside
Rothindin
Aquifoliunine EIII
D-Linalool 3-(6''-malonylglucoside)
Sphingosine
Crocin 4
Imperatorin
D-erythro-L-galacto-Nonulose
2-Hydroxycinnamic acid
Indoleacrylic acid
Cyclopassifloic acid D
Marmesin galactoside
[10]-Dehydrogingerdione
Cinnamaldehyde
6,7-Dimethoxy-7-epirosmanol
Perflutren
Sanshodiol
Nor-psi-tropine
Otobanone
Heliantriol B2
2,4-Heptadecanedione
L-Isoleucine
Dihydroxyacidissiminol
Di-O-methylcrenatin
Foeniculoside VII
Uridine
Kiwiionoside
Acetyldeoxynivalenol
5'-Methoxy-O-desmethylangolensin
4'-O-methyl-(-)-epicatechin-5-O-beta-glucuronide
Hexahydro-6,7-dihydroxy-5-(hydroxymethyl)-3-(2-hydroxyphenyl)-2H-pyrano[2,3-d]oxazol-2-one
trans-Ferulic acid
Lepidiumterpenyl ester
Kaempferol 2G-coumaroylrutinoside
cis-Sinapic acid
(1R,3S,4S)-1,8-Epoxy-p-menthan-3-ol glucoside
Pebrellin
Cynaratriol
(-)-Epigallocatechin 3-cinnamate
(±)-Menthyl acetate
1,2-Dimethyl-4-(6-methyl-4-heptenyl)-1,3-cyclohexadiene
Calystegine B2
Quercetin 3-galactoside
Eriodictyol
Icariside B8
Prenyl arabinosyl-(1->6)-glucoside
Peonidin-3-glucoside
Heterotropan
6''-O-Malonylnaringin
N-Salicyloylaspartic acid
Sphalleroside A
Piperenol A
6',7'-Dihydroxybergamottin
Daidzein 4'-O-glucuronide
L-N-(1H-Indol-3-ylacetyl)aspartic acid
Ellagic acid
1-Methoxyphaseollidin
Homodolicholide
Procyanidin
(E)-3-(4-Hydroxyphenyl)-2-propenal
Selinone
Mangiferoleanone
2',4-Dihydroxy-4',6'-dimethoxychalcone
Ganoderol B
1-Octen-3-yl glucoside
L-Threonine
Sofalcone
Procyanidin B6
Coriandrin
Gallocatechin-(4alpha->8)-epicatechin
Isolariciresinol 4'-O-beta-D-glucoside
Demethoxysudachitin
N-trans-Feruloyloctopamine
p-Cymene
2,4-Diphenyl-1-butene
Demethoxyegonol
Scopolamine
Egonol
Cytidine
Myricatomentoside I
8-Glucopyranosylprocyanidin B2
Epilubimin
7-Hydroxyaustrobailignan 5
Procyanidin B8
7-Acetoxy-6-hydroxylimonin
Triphasiol
Quercetin 3,4'-diglucoside
[8]-Shogaol
Curcumin I
Licoagroside B
gamma-Asarone
8-Hydroxy-4'-methoxypinoresinol
Sagittariol
Tetramethylquercetin 3-rutinoside
6-Methylcoumarin
1-(3,4-Dimethoxyphenyl)-1,2-ethanediol 2-O-b-D-glucoside
6-Hydroxykaempferol 7-glucoside
D-erythro-Eritadenine
Melilotocarpan C
Sissotrin
beta-Kessyl alcohol
Musabalbisiane A
Hexamethylquercetagetin
Ipomeatetrahydrofuran
20beta-Hydroxyursolic acid
L-Leucine
Citrubuntin
Valerenic acid
Lactucin
12-Oxo-2,3-dinor-10,15-phytodienoic acid
Licoriphenone
Adenine
N2-(3-Hydroxysuccinoyl)arginine
Piperolactam D
Leptosin
Proanthocyanidin A2
Lindleyin
Niveusin C
12,13-EpOME
(+)-trans-Carveol glucoside
Trigonelline
Lucyobroside
3,3',4',5,6,8-Hexamethoxyflavone
Deacetylnomilinic acid
Sterebin E
Sambunigrin
Clitocine
Geranyl arabinopyranosyl-glucoside
Pteroside D
(S)-2-Hydroxy-2-phenylacetonitrile O-[b-D-apiosyl-(1->2)-b-D-glucoside]
Judeol
8-Hydroxyhesperetin 7-[6-acetylglucosyl-(1->2)-glucoside]
xi-Linalool 3-[rhamnosyl-(1->6)-glucoside]
Azaleatin 3-rutinoside
9-Hydroxydecanoic acid
Menthol
Isorhamnetin 3-O-[b-D-glucopyranosyl-(1->2)-a-L-rhamnopyranoside]
(R)-Carvotanacetone
Alpha-Hydroxy-tamoxifen-O-glucuronide
(S)-4',5,7-Trihydroxy-3'-prenylflavanone
Cassiaside
Acutilobin
Arbutin
12-Dehydroporson
Garcinia lactone dibutyl ester
Melleolide G
3,4-Dihydro-2H-1-benzopyran-2-one
alpha-Humulene
Epoxyganoderiol B
Catechin 3',5-diglucoside
Verimol G
Demethoxycurcumin
5-Methyl-2-phenyl-2-hexenal
Isomelitric acid A
Trifolin
Zingerone glucoside
2-O-(Z-p-Hydroxycinnamoyl)-(x)-glyceric acid
Dicrocin
Nomilinic acid
5-amino-1-(5-phospho-D-ribosyl)imidazole-4-carboxylate
(-)-Epicatechin 8-C-galactoside
Hebevinoside XII
Isocyclocalamin
6-O-Acetylarbutin
Desmethylxanthohumol
2'-Hydroxy-3,4',5',7,8-pentamethoxyflavone
Methyl 7-epi-12-hydroxyjasmonate glucoside
4-Guanidinobutanoic acid
(7'R*,8'S*)-Methyl 4,7'-epoxy-3,8'-bilign-7-ene-4',9'-dihydroxy-3',5-dimethoxy-9-oate
Smilanippin A
(-)-Matairesinol
4-Methylcatechol
(2R)-6,8-Diglucopyranosyl-4',5,7-trihydroxyflavanone
5'-Methylthioadenosine
Glabrolide
Cyclomammein
Cystophorene
3-O-p-trans-Coumaroylalphitolic acid
Delta7-Avenasterol
Phytuberin
Dihydrocubebin
Licorisoflavan A
Zeanoside B
trans-o-Coumaric acid 2-glucoside
8-Hydroxypinoresinol
3-(Methylthio)propyl acetate
Hexyl acetate
Limonexic acid
Afzelechin 7-apioside
gamma-Taraxasterone
Citramalic acid
5-Hydroxy-3,3',4',6,7,8-hexamethoxyflavone
2',5'-Dihydroxychalcone
3'-(6''-Galloylglucosyl)-phloroacetophenone
Prenyl apiosyl-(1->6)-glucoside
Prunin 6''-O-gallate
Amygdalin
Methyl trans-p-methoxycinnamate
Verbasoside
Limonin
Homo-L-arginine
Licoagroside A
Glyceollidin I
9,10-Epoxyoctadecenoic acid
Kaempferol 3-neohesperidoside
Hydroquinone
Ascladiol
5alpha-Cholestane
Fragransin B2
Fragransol D
8alpha-13(16),14-Labdadien-8-ol
Bassic acid
Torachrysone 8-beta-gentiobioside
Neocarthamin
p-Mentha-1,3,5,8-tetraene
Novobiocin
Dibutyl malate
N-Acetylgalactosamine
Scorzonoside
Geniposidic acid
Phytol
beta-Elemonic acid
Musabalbisiane C
7-Hydroxy-3,3',4',5,6,8-hexamethoxyflavone
Cyanidin 3-gentiobioside
Vitexin 6''-(3-hydroxy-3-methylglutarate)
2'',4''-Bis-O-(4-hydroxycinnamoyl)astragalin
Ethylvanillin glucoside
Myricitrin
1-Isobutanol
Goshonoside F2
4'-O-Methyl-(-)-epicatechin 3'-O-glucuronide
Pinostrobin chalcone
Histamine
(8S,8'S)-Secoisolariciresinol 9-xyloside
Dihydroclusin
5-Deoxykievitone
ent-Epicatechin(4alpha->8)catechin
3',4',5'-Trimethoxycinnamyl alcohol acetate
(3xi,7(11)Z)-7(11)-Copaene-4,12-diol
Austalide L
Eleutheroside E
Hesperetin 7-glucoside
Valtrate
4,8,12,15-Octadecatetraenoic acid
6S,9R-Dihydroxy-4,7E-megastigmadien-3-one 9-[apiosyl-(1->6)-glucoside]
Grossamide
Lettowianthine
5-Aminoimidazole ribonucleotide
Verimol B
Epicatechin
Mascaroside
5a,6a-Epoxy-7E-megastigmene-3a,9e-diol 3-glucoside
Isosalicin
Caffeic acid
Dihydroxyacetone phosphate
Theasapogenol E
3-O-Methylniveusin A
Osmanthuside A
Sinapyl alcohol
Clusin
Kanzonol M
Genipin
Dihydrojasmonic acid
5-(6-Hydroxy-3,7-dimethyl-2,7-octadienyloxy)-7-methoxycoumarin
2-Acetylpyrrolidine
Taraxasterone
Pinobanksin 5-[galactosyl-(1->4)-glucoside]
Torachrysone 8-(2-apiosylglucoside)
Obtusifoliol
Phlorin
Chrysaloin
L-Linalool 3-[xylosyl-(1->6)-glucoside]
Flavin Mononucleotide
Stachyoside A
1H-Indole-3-methanamine
Epicatechin-(4beta->6)-epicatechin-(2beta->7,4beta->8)-epicatechin
5-O-a-L-Arabinofuranosyl-L-arabinose
Aspalathin
(1x,2x)-Guaiacylglycerol 3-glucoside
Lucidenic acid G
Natsudaidain
Glucosyl (E)-2,6-Dimethyl-2,5-heptadienoate
Tiglic acid
Orientin 2''-rhamnoside
Ganoderal A
Cyclonormammein
Aflatoxin B2
Melleolide
Liquiritin
L-Targinine
luteolin 4'-O-glucoside
3',8-Dimethoxyapigenin 7-glucoside
Flusilazole
D-glycero-L-galacto-Octulose
Armillatin
L-Canaline
Lepidine E
2,6-Di-tert-butyl-4-methylphenol
3beta-3,24-Dihydroxy-9(11),12-oleanadien-30-oic acid
Momordicinin
Galabiose
Methylsyringin
Kievitone
Doristerol
Myricetin 7-rhamnoside
2'-Methoxy-3-(2,4-dihydroxyphenyl)-1,2-propanediol 4'-glucoside
Divanillyltetrahydrofuran ferulate
1-Pentadecene
4-Methylumbelliferone
Hesperidin
Cynaroside A
PSF-A
6-Caffeoylsucrose
Lansiumarin B
Methoxyeugenol
Cubebininolide
(S)-5'-Deoxy-5'-(methylsulfinyl)adenosine
Licofuranone
Trichocarposide
Glucosamine
Lippioside I
Ethyl 7-epi-12-hydroxyjasmonate glucoside
Digitoxigenin 3-[glucosyl-(1->6)-glucosyl-(1->4)-2,6-dideoxyribohexoside]
Diosmetin 7-O-beta-D-glucopyranoside
8-Acetoxypinoresinol 4-glucoside
6-Epi-7-isocucurbic acid glucoside
2,6,10-Trimethyldodecanoic acid
Cassitoroside
Maslinic acid
6-Glucopyranosylprocyanidin B1
4-Glucosyl gallate
3-Methyl-2-oxovaleric acid
2,5-Dimethyl-4-(1-pyrrolidinyl)-3(2H)-furanone
(R)-2-Feruloyl-1-(4-Hydroxyphenyl)-1,2-ethanediol
Tetrahydrocurcumin
Desoxoglabrolide
Lirioresinol A
Cosmosiin
4-Hydroxyproline
(R)-Isobyakangelicin 3'-glucoside
Caffeic acid 3-sulfate
Protobassic acid
3-(1,1-Dimethylallyl)scopoletin 7-glucoside
Calamin
Tomentosic acid
2'-Hydroxy-3',4',5',7,8-pentamethoxyflavan
Lucidumol B
(-)-alpha-Bisabolol
Unshuoside A
Chrysoeriol
alpha-Terpineol acetate
Domesticoside
N-Acetyl-L-glutamate 5-semialdehyde
Riboflavin
Secoisolariciresinol 9,9'-diglucoside
Negletein 6-[rhamnosyl-(1->2)-fucoside]
Dihydrojasmone
Lippioside II
2-O-Caffeoylarbutin
Alectrol
Menthoside
Perilloside B
Epoxyeremopetasinorol
Saponin H
Torachrysone 8-glucoside
Calystegin A3
(1R,2R,4S)-p-Menthane-1,2,8-triol 8-glucoside
(S)-2,3,4,5-Tetrahydropiperidine-2-carboxylate
Prunitrin
5a-Cholest-8-en-3b-ol
2-Methylpropyl glucosinolate
(R)-3,7-Dimethyl-1,6-octadien-3-ol
Eriocitrin
Cafamarine
Hyacinthin
3-Indolebutyric acid
D-Vacciniin
Ribosylzeatin phosphate
Jangomolide
Demethyloleuropein
Zingiberenol
Nb-trans-Feruloylserotonin glucoside
Xanthohumol B
Agnuside
5'-O-Methylmelledonal
Isopetasoside
Acaciabiuronic acid
N-Didesmethyl-tamoxifen
D-Citronellol
Oleoside 11-methyl ester
(S)-Pinocembrin
3,5,6-Trihydroxy-3',4',7-trimethoxyflavone 3-glucuronide
Cinnamyl alcohol
(3S,7E,9S)-9-Hydroxy-4,7-megastigmadien-3-one 9-glucoside
Cinncassiol E
Chalconaringenin
8-Acetoxypinoresinol
Procyanidin C1
Taraxinic acid glucosyl ester
Lucidenic acid C
trans-Piceid
Methyl 2,3-dihydro-3,5-dihydroxy-2-oxo-3-indoleacetic acid
(Z)-Resveratrol 4'-glucoside
Lucuminoside
Furaneol 4-(6-malonylglucoside)
Physagulin C
4,7-Megastigmadien-9-ol
11-Methoxyyangonin
5'-Hydroxy-3',4',7,8-tetramethoxyflavan
Kaempferol 3-(2-p-coumaroylsophoroside) 7-glucoside
2-(4-Allyl-2-methoxyphenoxy)-1-(4-hydroxy-3-methoxyphenyl)-1-propanol
1,8-Epoxy-p-menthan-4-ol glucoside
N2-Succinoylarginine
Cichoriin
CDP
Liquiritin apioside
Phenylacetic acid
(2S)-2-Butanol O-[b-D-Apiofuranosyl-(1->6)-b-D-glucopyranoside]
(-)-trans-Carveol
Dide-O-methyl-4-O-alpha-D-glucopyranosylsimmondsin
Salicylic acid
Licoagrodione
Nordihydrocapsiate
(E)-10-Hydroxy-8-decenoic acid
4-O-Methylgalactinol
Isoquercitrin
Cyclocalamin
Ganoderic acid S
Matsutakic acid A
10-Acetoxyligustroside
Kanokoside A
Crosatoside B
Cinncassiol A
gamma-Glutamylaspartic acid
Coumestrin
Edultin
Linoelaidic acid
Spinacetin
L-Acetopine
Dehydroxymethylflazine
Cyclopassifloside VI
Lucidumol A
6'-HMG SDG
Ginkgolide A
Centellasapogenol A
Calamendiol
(+)-7-epi-Syringaresinol 4'-glucoside
Kaempferol 3-sophoroside 7-glucuronide
Trichilin A
Cryptochlorogenic acid
Eriojaposide A
Methyl benzoate
Tanacetol A
Luteolinidin
Kievitone hydrate
Junosmarin
Kaempferol 3-O-arabinoside
Carinol
Procyanidin B2
2,6-Di-tert-butyl-1,4-benzenediol
Theaspirane
Furanofukinin
Stearidonic acid
(7'S,8'S)-4,7'-Epoxy-3,8'-bilign-7-ene-3',5-dimethoxy-4',9,9'-triol 4'-glucoside
4-Ethylphenol
3,4-Dihydroxybenzaldehyde
Hexyl formate
2-(4-Hydroxy-3,5-dimethoxyphenyl)ethanol 4'-glucoside
Deoxyloganic acid
N,N-Dimethylaniline
Verimol J
6-Glucopyranosylprocyanidin B2
Citrusin D
Brassicoside
Marmesin rutinoside
beta-D-Xylopyranosyl-(1->5)-alpha-L-arabinofuranosyl-(1->5)-L-arabinose
Gein
Phthalic acid
4'-Methylliquiritigenin 7-rhamnoside
2',8-Dihydroxy-3',4',5',7-tetramethoxyflavan
Diaminopimelic acid
Xanthohumol
4-Hydroxy-3-methoxybenzenemethanol
Lusitanicoside
Lucidal
Galactaric acid
Lucuminic acid
Elaidic acid
(S)-2,3-Epoxysqualene
Pteroside P
5-Methoxysalicylic acid
Aesculin
Acevaltrate
Pyranodelphinin A
Dihydrocarvone
Musabalbisiane B
Tyrosol
2',7-Dihydroxy-4',6-dimethoxyisoflavan
Vomifoliol 9-[xylosyl-(1->6)-glucoside]
Nepetariaside
Marmesin rhamnoside
Pitheduloside I
8-Hydroxy-3',4',5',7-tetramethoxyflavan
Eupalitin 5-rhamnoside
1-alpha-Acevaltrate
gamma-Aminobutyric acid
Camelledionol
Procyanidin B1
Cyanidin 3-(malonylsophoroside) 5-glucoside
Geranic acid
Citroside A
Isofucosterol glucoside
Melledonol
Flazine
Camelliagenin C
Citrusin B
Ichangin 4-glucoside
Trigoforin
5a,6a-Epoxy-7E-megastigmene-3b,9e-diol 9-glucoside
3''-O-Caffeoylcosmosiin
Araliacerebroside
5-Deoxykievitol
Ursolic acid
3-(3,4-Dihydroxy-5-methoxy)-2-propenoic acid
Capsiamide
Nomilin
Dihydroroseoside
Epigallocatechin 3-O-(4-hydroxybenzoate)
Actinidic acid
Delta 8,14 -Sterol
(-)-Epiafzelechin 3-gallate
(-)-Wikstromol
Lucidenic acid D1
N-Acetyl-D-glucosamine
Hydroxygaleon
Ethyl trans-p-methoxycinnamate
Feruloylcholine
L-Asparagine
Mintsulfide
Rutin
2-Hydroxylinolenic acid
Scoparone
Prudomestin
Palmitoylethanolamide
Gingerenone C
Edulisin III
3',4',5,7,8-Pentamethoxyflavanone
Medicanine
UDP-D-galacturonate
4-O-beta-D-Galactopyranosyl-D-xylose
(S)-Multifidol 2-[apiosyl-(1->6)-glucoside]
D-Glyceraldehyde 3-phosphate
D-1,5-Anhydrofructose
Phenylethyl primeveroside
Perillyl alcohol
Ethyl 3-(methylthio)propanoate
Melleolide C
cis-3-Hexenyl formate
Verimol I
(+)-Lyoniresinol 9-glucoside
Calendoflavobioside
N6-Acetyl-5S-hydroxy-L-lysine
Neohesperidin dihydrochalcone
(+)-Limonene
5-Hydroxymethyl-2-furancarboxaldehyde
(1S,2S,4R,8S)-p-Menthane-1,2,8,9-tetrol 2-glucoside
Dihydrozeatin-9-N-glucoside-O-glucoside
Orientin 7,3'-dimethyl ether
Dictagymnin
L-2-Amino-3-methylenehexanoic acid
8-Hydroxypinoresinol 8-glucoside
3',4,4'-Trihydroxypulvinone
Phytal
Cuminaldehyde
Piperitoside
L-Lysine
Dihydrohydroxy-O-methylsterigmatocystin
Esculentic acid (Diplazium)
Natsudaidain 3-glucoside
Ganoderic acid Mi
Petasalbin
(±)-Sphaerosin
Farnesol
2-(4-Allyl-2,6-dimethoxyphenoxy)-1-(3-hydroxy-4,5-dimethoxyphenyl)-1-propanol
(1S,2S,4R)-1,8-Epoxy-p-menthan-2-ol glucoside
Vestitone 7-glucoside
Momodicaursenol
Vulgaxanthin I
Naringin
Salicylic acid beta-D-glucoside
Ptelatoside B
2'',6''-Di-O-acetylononin
Quercilicoside A
Linalool 3,7-oxide beta-primeveroside
Sesamose
(S)-Bitalin A 12-glucoside
Ganodermic acid Jb
Leonuriside A
3-O-trans-Feruloyleuscaphic acid
Carthamidin 6,7-diglucoside
2-O-Methyl-D-xylose
Linoleic acid
Ascorbic acid
Marshrin
Cinncassiol C
Arjunolic acid
Dihydronepetalactone
Chlorogenic acid
Myricatin
Tracheloside
3-Hydroxy-beta-ionone
Myricatomentoside II
Methyl dihydrojasmonate
Methyl 3,4-dihydroxy-5-prenylbenzoate 3-glucoside
Chrysophanol 8-(6-galloylglucoside)
Helinorbisabone
2'-Hydroxygenistein 7-(6''-malonylglucoside)
Norrubrofusarin 6-beta-gentiobioside
Corchoionol C 9-glucoside
Dihydrodaidzin
(5alpha,8beta,9beta)-5,9-Epoxy-3,6-megastigmadien-8-ol
4-Hydroxycitrulline
Oleuroside
Pipercyclobutanamide B
Citrusin A
Diosbulbin F
3-trans-p-Coumaroylrotundic acid
Carissanol
27-Hydroxyisomangiferolic acid
3,4-Dihydroxyphenylglycol
(2xi,4xi)-4,4',5,7-Tetrahydroxyflavan
Pisumionoside
Dehydrophytosphingosine
Camphor
16,17-Dihydro-16a,17-dihydroxygibberellin A7 17-glucoside
Aromadendrin
Uridine diphosphate glucuronic acid
1,2,10-Trihydroxydihydro-trans-linalyl oxide 7-O-beta-D-glucopyranoside
N-Acetylornithine
Deoxynivalenol 3-glucoside
Betulinic acid
Vanilloloside
Glucoliquiritin
Heteroflavanone C
Maysin 3'-methyl ether
(3S,5R,6S,7E,9x)-7-Megastigmene-3,6,9-triol 9-glucoside
(3S,6E,10E)-1,6,10,14-Phytatetraen-3-ol
cis-3-Hexenyl acetate
8-Angeloylegelolide
7-Hydroxyterpineol 8-glucoside
Sambubiose
Benzyl O-[arabinofuranosyl-(1->6)-glucoside]
Phosphorylcholine
Glucosyl passiflorate
xi-Dihydro-5-octyl-2(3H)-furanone
gamma-L-Glutamyl-S-(2-carboxy-1-propyl)cysteinylglycine
Cnidimol 7-glucoside
Aflatoxin B1 diol
5-Methyleriodictyol 7-[glucosyl-(1->4)-galactoside]
(2R,3R)-3,3',4',7-Tetrahydroxyflavanone 7-O-alpha-L-Rhamnopyranoside
Secoisolariciresinol
(-)-erythro-Anethole glycol 1-glucoside
L-gamma-Glutamyl-S-allylthio-L-cysteine
Sphinganine
Acetylcholine
16-Acetylpriverogenin A
Melilotigenin
O-Ethylcubebin
Isoferulic acid 3-sulfate
Glycyrrhetinic acid
(7'R,8'R)-4,7'-Epoxy-3'-methoxy-4',5,9,9'-lignanetetrol 9'-glucoside
5alpha-Ethoxy-6beta-hydroxy-5,6-dihydrophysalin B
Ichangic acid 17-beta-D-glucopyranoside
Stigmastentriol
Punicic acid
1-Kestose
Myristicanol A
Bilirubin
Zapoterin
Propafenone
Isocitric acid
3-Methylbutyl propanoate
Guaiacol
Nepetaside
L-Glutamine
Catechin 7-glucoside
Benzyl beta-primeveroside
3',5,6-Trihydroxy-3,4',7,8-tetramethoxyflavone 3-glucoside
5'-Methoxycastavinol
Pogostol
2'',4'',6''-Triacetylglycitin
Lupiwighteone hydrate 7-glucoside
Deoxyguanosine
L-Valine
Zingerone
L-cis-3-Amino-2-pyrrolidinecarboxylic acid
Avenoleic acid
Dihydrogenistin
Uridine diphosphate glucose
1-Hexanol arabinosylglucoside
Pinostilbenoside
D-Sedoheptulose 7-phosphate
Anhydrosophoradiol
Cassiaside B
Ursonic acid
Cadabicine methyl ether
Dihydroprudomenin
3-Dehydronobilin
Hydroxytyrosol 1-O-glucoside
Vaccinoside
Gibberellin A4 glucosyl ester
Deoxyinosine
L-Oxalylalbizziine
Casegravol isovalerate
(-)-Menthone
Gibberellin A20 13-glucoside
Foeniculoside VIII
(R)-Bitalin A
Ramontoside
Icariside E5
Methyl cinnamate
(R)-Heraclenol 2'-(3-methylbutanoate)
Phlorizin
3,8-Dihydroxy-6-methoxy-7(11)-eremophilen-12,8-olide
9-Hydroxy-7-megastigmen-3-one glucoside
9-Hydroxygeraniol
(1S,2R,4R,8S)-p-Menthane-2,8,9-triol 2-glucoside
L-Aspartic acid
Sambacin
Phloroacetophenone 6'-[xylosyl-(1->6)-glucoside]
Isolimonic acid glucoside
3-Hydroxybenzyl alcohol glucoside
(3S,7E,9R)-4,7-Megastigmadiene-3,9-diol 9-[apiosyl-(1->6)-glucoside]
Hericenone A
3'-O-Methyl-(-)-epicatechin 7-O-glucuronide
alpha-Peroxyachifolide
Oleanolic acid
6-Hydroxysandoricin
N-gamma-Glutamyl-S-allylcysteine
Anatabine
L-2-Amino-4-methylenepentanedioic acid
Camelliol A
1,2-Anhydridoniveusin
L-Pipecolic acid
[truncated: 77 more rows]
