# Supplementary material for: Comparison analysis of metabolite profiling in seeds and bark of Ulmus parvifolia, a Chinese medicine species
Source: Plant Signal Behav. 2022 Nov 1;17(1):2138041. doi: 10.1080/15592324.2022.2138041 (PMC9629078; doi:10.1080/15592324.2022.2138041)
Supplement: Supplemental Material [file KPSB_A_2138041_SM4697.zip › Table S5.xls]

## Sheet: Table S5
Table S5 Metabolites differentially expressed in seeds (S1-S6) and bark (B1-B6) respectively
Metabolites	Ion mode	VIP	P-value	log2(FC)	FC（S/B）	average(S)	average(B)	S1	S2	S3	S4	S5	S6	B1	B2	B3	B4	B5	B6	Compound ID	Class	Sub Class
Quercetin 3-O-glucuronide	neg	4.1931	2.72643e-05	37.8926	2.55159e+11	945656	3.70614e-06	483160	903177	1.47975e+06	981986	865102	960761	3.70614e-06	3.70614e-06	3.70614e-06	3.70614e-06	3.70614e-06	3.70614e-06	HMDB0029212	Flavonoids	Flavonoid glycosides
Quercetin-4'-glucuronide	pos	3.82737	8.44002e-06	37.6016	2.08543e+11	772890	3.70614e-06	433953	787922	1.14598e+06	745143	715792	808551	3.70614e-06	3.70614e-06	3.70614e-06	3.70614e-06	3.70614e-06	3.70614e-06	HMDB0029214	Flavonoids	Flavonoid glycosides
Harmalol	neg	3.49969	3.63717e-06	37.3303	1.72798e+11	640413	3.70614e-06	439697	547850	951904	626189	665957	610884	3.70614e-06	3.70614e-06	3.70614e-06	3.70614e-06	3.70614e-06	3.70614e-06	HMDB0029838	Harmala alkaloids	Unclassified
Hordatine B	neg	3.28055	4.30933e-08	37.1014	1.4745e+11	546471	3.70614e-06	710686	446945	535292	479507	550193	556200	3.70614e-06	3.70614e-06	3.70614e-06	3.70614e-06	3.70614e-06	3.70614e-06	HMDB0030459	2-arylbenzofuran flavonoids	Unclassified
3-Methylellagic acid 8-rhamnoside	pos	2.80277	7.50597e-06	36.701	1.11715e+11	414032	3.70614e-06	268678	390128	634148	427584	390211	373444	3.70614e-06	3.70614e-06	3.70614e-06	3.70614e-06	3.70614e-06	3.70614e-06	HMDB0037079	Tannins	Hydrolyzable tannins
Spinacoside D	pos	2.24022	0.00812484	36.4292	9.25303e+10	342930	3.70614e-06	631438	619078	12391.2	424030	168405	202240	3.70614e-06	3.70614e-06	3.70614e-06	3.70614e-06	3.70614e-06	3.70614e-06	HMDB0034871	Prenol lipids	Terpene glycosides
5'-Methoxycurcumin	pos	2.45973	5.72605e-05	36.3862	8.98155e+10	332869	3.70614e-06	413795	190208	514861	328988	209833	339529	3.70614e-06	3.70614e-06	3.70614e-06	3.70614e-06	3.70614e-06	3.70614e-06	HMDB0038921	Diarylheptanoids	Linear diarylheptanoids
Kaempferol 3-glucuronide	neg	2.4704	2.18193e-05	36.361	8.82582e+10	327097	3.70614e-06	197165	299612	524485	333830	309936	297556	3.70614e-06	3.70614e-06	3.70614e-06	3.70614e-06	3.70614e-06	3.70614e-06	HMDB0029500	Flavonoids	Flavonoid glycosides
Sativan	pos	2.37597	0.00023698	36.335	8.66817e+10	321254	3.70614e-06	507776	410030	127526	379295	194729	308172	3.70614e-06	3.70614e-06	3.70614e-06	3.70614e-06	3.70614e-06	3.70614e-06	HMDB0030521	Isoflavonoids	O-methylated isoflavonoids
[8]-Dehydrogingerdione	neg	2.00991	0.00443404	36.0547	7.13738e+10	264521	3.70614e-06	537561	414594	52969.2	187755	182484	211765	3.70614e-06	3.70614e-06	3.70614e-06	3.70614e-06	3.70614e-06	3.70614e-06	HMDB0039277	Cinnamic acids and derivatives	Hydroxycinnamic acids and derivatives
Sudachiin A	pos	2.15952	2.42945e-05	35.979	6.77247e+10	250997	3.70614e-06	200050	216392	410497	178385	264428	236232	3.70614e-06	3.70614e-06	3.70614e-06	3.70614e-06	3.70614e-06	3.70614e-06	HMDB0037336	Flavonoids	Flavonoid glycosides
Cinncassiol D2 glucoside	neg	2.06072	0.000322596	35.9389	6.58701e+10	244124	3.70614e-06	394650	329679	91532.1	246507	148945	253431	3.70614e-06	3.70614e-06	3.70614e-06	3.70614e-06	3.70614e-06	3.70614e-06	HMDB0034679	Prenol lipids	Terpene glycosides
3'-Hydroxy-4',5',7,8-tetramethoxyflavone	pos	2.06976	0.000103886	35.9056	6.4368e+10	238557	3.70614e-06	223564	164173	407026	140908	268178	227491	3.70614e-06	3.70614e-06	3.70614e-06	3.70614e-06	3.70614e-06	3.70614e-06	HMDB0040322	Flavonoids	O-methylated flavonoids
Aloesol 7-glucoside	pos	1.91758	0.000163022	35.702	5.58951e+10	207155	3.70614e-06	334890	253418	88113.4	216270	136790	213449	3.70614e-06	3.70614e-06	3.70614e-06	3.70614e-06	3.70614e-06	3.70614e-06	HMDB0040565	Organooxygen compounds	Carbohydrates and carbohydrate conjugates
Cis-zeatin-O-glucoside	pos	1.9078	4.36411e-06	35.5854	5.15549e+10	191070	3.70614e-06	276427	230243	147520	167056	143015	182157	3.70614e-06	3.70614e-06	3.70614e-06	3.70614e-06	3.70614e-06	3.70614e-06	HMDB0012203	Fatty Acyls	Fatty acyl glycosides
Raphanatin	neg	1.93657	1.02927e-07	35.5826	5.14542e+10	190696	3.70614e-06	243832	213291	149669	188178	158243	190966	3.70614e-06	3.70614e-06	3.70614e-06	3.70614e-06	3.70614e-06	3.70614e-06	HMDB0032000	Organooxygen compounds	Carbohydrates and carbohydrate conjugates
Isovitexin 2''-O-(6'''-feruloyl)glucoside	pos	1.85849	3.45459e-05	35.5537	5.04362e+10	186924	3.70614e-06	232631	255683	82638.2	203841	136763	209985	3.70614e-06	3.70614e-06	3.70614e-06	3.70614e-06	3.70614e-06	3.70614e-06	HMDB0038042	Flavonoids	Flavonoid glycosides
trans-p-Coumaric acid 4-glucoside	neg	1.89256	1.56276e-06	35.5418	5.00221e+10	185389	3.70614e-06	129559	177922	268217	183274	183131	170230	3.70614e-06	3.70614e-06	3.70614e-06	3.70614e-06	3.70614e-06	3.70614e-06	HMDB0039509	Organooxygen compounds	Carbohydrates and carbohydrate conjugates
Biflorin	neg	1.8303	3.07168e-05	35.5041	4.87304e+10	180602	3.70614e-06	231761	259500	108376	208480	120673	154819	3.70614e-06	3.70614e-06	3.70614e-06	3.70614e-06	3.70614e-06	3.70614e-06	HMDB0002336	Organooxygen compounds	Carbohydrates and carbohydrate conjugates
Garcimangosone D	pos	1.55637	0.000506743	35.1522	3.81831e+10	141512	3.70614e-06	101202	96510	272420	95757.8	161237	121946	3.70614e-06	3.70614e-06	3.70614e-06	3.70614e-06	3.70614e-06	3.70614e-06	HMDB0038066	Organooxygen compounds	Carbohydrates and carbohydrate conjugates
5-Caffeoylquinic acid	neg	1.50287	3.62334e-10	34.8216	3.03629e+10	112529	3.70614e-06	117188	124747	116210	109210	116494	91325.5	3.70614e-06	3.70614e-06	3.70614e-06	3.70614e-06	3.70614e-06	3.70614e-06	5315832	Organooxygen compounds	Alcohols and polyols
Isoscoparin 2''-(6-(E)-p-coumaroylglucoside)	neg	1.45686	4.04897e-06	34.8034	2.99831e+10	111122	3.70614e-06	114890	138733	57422.7	118083	99764.6	137836	3.70614e-06	3.70614e-06	3.70614e-06	3.70614e-06	3.70614e-06	3.70614e-06	HMDB0037423	Flavonoids	Flavonoid glycosides
Cinncassiol D4	pos	1.42992	1.12021e-05	34.7776	2.94507e+10	109149	3.70614e-06	175326	98018.9	84420.9	99345.2	91824.3	105956	3.70614e-06	3.70614e-06	3.70614e-06	3.70614e-06	3.70614e-06	3.70614e-06	HMDB0035064	Prenol lipids	Sesquiterpenoids
Cinncassiol D2	neg	1.36388	0.00035906	34.7549	2.89913e+10	107446	3.70614e-06	186007	136095	45159.1	108487	68549.4	100378	3.70614e-06	3.70614e-06	3.70614e-06	3.70614e-06	3.70614e-06	3.70614e-06	HMDB0034678	Prenol lipids	Sesquiterpenoids
Yucalexin P17	pos	1.41185	2.90218e-07	34.6843	2.76058e+10	102311	3.70614e-06	142205	88179.1	84155.6	102917	94834.7	101574	3.70614e-06	3.70614e-06	3.70614e-06	3.70614e-06	3.70614e-06	3.70614e-06	HMDB0036752	Prenol lipids	Diterpenoids
Hebevinoside IV	pos	1.25813	0.00108317	34.5805	2.56898e+10	95210	3.70614e-06	7588.65	74085.4	154057	89366.9	118123	128040	3.70614e-06	3.70614e-06	3.70614e-06	3.70614e-06	3.70614e-06	3.70614e-06	HMDB0036060	Steroids and steroid derivatives	Steroidal glycosides
5'-Hydroxy-3'-methoxysativan	neg	1.2945	0.000153237	34.5632	2.53847e+10	94079.2	3.70614e-06	141510	121304	39259.5	112922	58062.4	91416.5	3.70614e-06	3.70614e-06	3.70614e-06	3.70614e-06	3.70614e-06	3.70614e-06	HMDB0039571	Isoflavonoids	O-methylated isoflavonoids
(R)-2,3-Dihydro-3,5-dihydroxy-2-oxo-3-indoleacetic acid	pos	1.35176	1.01471e-08	34.531	2.48237e+10	92000.2	3.70614e-06	108573	87410.4	108000	87966.8	76976	83074.4	3.70614e-06	3.70614e-06	3.70614e-06	3.70614e-06	3.70614e-06	3.70614e-06	HMDB0038941	Indoles and derivatives	Indolyl carboxylic acids and derivatives
Diosmin	pos	1.3204	9.72547e-07	34.5035	2.43542e+10	90260.2	3.70614e-06	96031.9	62641.1	121815	80271.7	102749	78052.2	3.70614e-06	3.70614e-06	3.70614e-06	3.70614e-06	3.70614e-06	3.70614e-06	HMDB0029548	Flavonoids	Flavonoid glycosides
3,3'-Dihydroxy-4',5,7-trimethoxyflavan	neg	1.27482	9.02603e-05	34.5	2.42968e+10	90047.3	3.70614e-06	133742	102727	43117	119445	59277.6	81974.8	3.70614e-06	3.70614e-06	3.70614e-06	3.70614e-06	3.70614e-06	3.70614e-06	HMDB0030664	Flavonoids	Flavans
1H-Indol-3-ylacetyl-myo-inositol	pos	1.29294	1.28373e-06	34.4423	2.33442e+10	86516.9	3.70614e-06	67693.9	75750.9	122615	71277.1	97946.6	83818.1	3.70614e-06	3.70614e-06	3.70614e-06	3.70614e-06	3.70614e-06	3.70614e-06	HMDB0031182	Indoles and derivatives	Indolyl carboxylic acids and derivatives
Myricetin	pos	1.23671	1.92395e-06	34.3177	2.14123e+10	79357	3.70614e-06	47328.3	71617.9	107167	81039.3	89740.4	79249.4	3.70614e-06	3.70614e-06	3.70614e-06	3.70614e-06	3.70614e-06	3.70614e-06	HMDB0002755	Flavonoids	Flavones
Heteroflavanone A	pos	1.17863	0.000179335	34.3016	2.11747e+10	78476.4	3.70614e-06	128033	96512.4	33421.9	81538.9	51628.5	79723.6	3.70614e-06	3.70614e-06	3.70614e-06	3.70614e-06	3.70614e-06	3.70614e-06	HMDB0040910	Flavonoids	O-methylated flavonoids
[6]-Gingerdiol 5-O-beta-D-glucopyranoside	neg	1.22204	4.25508e-06	34.3015	2.11731e+10	78470.3	3.70614e-06	72173.4	51867.3	113857	73505.2	91273.1	68145.4	3.70614e-06	3.70614e-06	3.70614e-06	3.70614e-06	3.70614e-06	3.70614e-06	HMDB0036123	Fatty Acyls	Fatty acyl glycosides
(R)-3',7-Dihydroxy-2',4'-dimethoxyisoflavan	pos	1.16189	0.000157553	34.2545	2.04948e+10	75956.7	3.70614e-06	121493	94453.1	31411.1	79629.5	51269.2	77484.8	3.70614e-06	3.70614e-06	3.70614e-06	3.70614e-06	3.70614e-06	3.70614e-06	HMDB0030717	Isoflavonoids	O-methylated isoflavonoids
Rhamnazin 3-rutinoside	neg	1.20495	3.08027e-06	34.2527	2.04682e+10	75858.1	3.70614e-06	58373.2	57874.8	111784	76696.8	81329.6	69090.3	3.70614e-06	3.70614e-06	3.70614e-06	3.70614e-06	3.70614e-06	3.70614e-06	HMDB0037467	Flavonoids	Flavonoid glycosides
N-[2-(1H-Indol-3-yl)ethyl]docosanamide	neg	1.18774	7.65875e-06	34.2266	2.01015e+10	74498.9	3.70614e-06	53461.6	58944.5	113490	78685.3	78807	63604.9	3.70614e-06	3.70614e-06	3.70614e-06	3.70614e-06	3.70614e-06	3.70614e-06	HMDB0038961	Indoles and derivatives	Indoles
Tricin 7-glucoside	pos	1.198	7.08184e-07	34.2147	1.9936e+10	73885.8	3.70614e-06	56729.7	62483.2	104204	69528.7	77263.1	73106.2	3.70614e-06	3.70614e-06	3.70614e-06	3.70614e-06	3.70614e-06	3.70614e-06	13984469	Coumarins and derivatives	Unclassified
26-Methyl nigranoate	pos	1.11307	0.000586365	34.2026	1.977e+10	73270.3	3.70614e-06	94754.4	55051	76328.3	10214.5	91414.7	111859	3.70614e-06	3.70614e-06	3.70614e-06	3.70614e-06	3.70614e-06	3.70614e-06	HMDB0033409	Prenol lipids	Triterpenoids
Rheidin B	pos	1.06133	0.00219415	34.1428	1.89675e+10	70296.1	3.70614e-06	119319	108619	13949.1	91726.4	44320.3	43842.8	3.70614e-06	3.70614e-06	3.70614e-06	3.70614e-06	3.70614e-06	3.70614e-06	HMDB0038509	Anthracenes	Anthracenecarboxylic acids and derivatives
Tricin 7-[sinapoyl-(->2)-glucuronyl-(1->2)-glucuronide]	pos	1.10656	0.000143252	34.1078	1.85132e+10	68612.3	3.70614e-06	50588.8	49565.8	120604	55533.8	82522.7	52859.4	3.70614e-06	3.70614e-06	3.70614e-06	3.70614e-06	3.70614e-06	3.70614e-06	HMDB0039907	Flavonoids	Flavonoid glycosides
Quercetin 3-xylosyl-(1->6)-glucoside	neg	1.07088	0.000363845	34.0624	1.79397e+10	66487.2	3.70614e-06	52509.5	33590.9	83173.1	36227.1	112203	81219.3	3.70614e-06	3.70614e-06	3.70614e-06	3.70614e-06	3.70614e-06	3.70614e-06	HMDB0040488	Flavonoids	Flavonoid glycosides
Betavulgaroside VII	neg	1.1075	6.35776e-06	34.0253	1.74834e+10	64795.9	3.70614e-06	85786.5	66176.6	34989.2	59643	82815.1	59365.4	3.70614e-06	3.70614e-06	3.70614e-06	3.70614e-06	3.70614e-06	3.70614e-06	HMDB0033427	Prenol lipids	Terpene glycosides
Persiconin	pos	1.02507	0.00164335	34.0214	1.74367e+10	64622.9	3.70614e-06	118500	98301.1	24264.8	66600.1	39544.5	40526.8	3.70614e-06	3.70614e-06	3.70614e-06	3.70614e-06	3.70614e-06	3.70614e-06	HMDB0037482	Flavonoids	Flavonoid glycosides
Ineketone	pos	1.07659	5.69882e-05	34.0039	1.72263e+10	63843.1	3.70614e-06	98634.2	51634.5	28728	60457.7	75873	67731.3	3.70614e-06	3.70614e-06	3.70614e-06	3.70614e-06	3.70614e-06	3.70614e-06	HMDB0036698	Prenol lipids	Diterpenoids
Malabaricano	pos	1.03436	0.000518667	33.9807	1.69517e+10	62825.2	3.70614e-06	71509.9	35102	111481	48849.9	30897.9	79111.1	3.70614e-06	3.70614e-06	3.70614e-06	3.70614e-06	3.70614e-06	3.70614e-06	HMDB0034179	Furanoid lignans	Tetrahydrofuran lignans
4-tert-Butylphenyl salicylate	pos	1.03268	0.000553689	33.971	1.68383e+10	62405.1	3.70614e-06	99186.9	88886.7	23177.8	77354.9	34693.6	51130.5	3.70614e-06	3.70614e-06	3.70614e-06	3.70614e-06	3.70614e-06	3.70614e-06	HMDB0041314	Depsides and depsidones	Unclassified
Zeanoside C	pos	1.08531	8.23586e-07	33.931	1.63774e+10	60697	3.70614e-06	73329.5	76089.1	43959.5	56350	46302.9	68150.8	3.70614e-06	3.70614e-06	3.70614e-06	3.70614e-06	3.70614e-06	3.70614e-06	HMDB0038960	Benzoxazines	Unclassified
Quercetin 3-arabinoside 7-glucoside	pos	1.00985	0.000357228	33.8927	1.59481e+10	59105.9	3.70614e-06	47989.7	29170.1	75223.5	30828.3	97186.6	74237.5	3.70614e-06	3.70614e-06	3.70614e-06	3.70614e-06	3.70614e-06	3.70614e-06	HMDB0037355	Flavonoids	Flavonoid glycosides
2',7-Dihydroxy-4'-methoxy-8-prenylflavan 2',7-diglucoside	pos	1.37541	1.6346e-08	16.2353	77144.4	95496	1.23789	90655.9	82628.7	103900	76336.6	107900	111554	3.70614e-06	3.70614e-06	3.70614e-06	7.4273	3.70614e-06	3.70614e-06	HMDB0036400	Flavonoids	Flavonoid glycosides
trans-Grandmarin	neg	2.05152	1.35083e-06	15.8385	58595.5	217626	3.71404	192717	204659	305319	232413	223594	147057	3.70614e-06	3.70614e-06	3.70614e-06	22.2842	3.70614e-06	3.70614e-06	HMDB0039030	Coumarins and derivatives	Pyranocoumarins
Eujambolin	pos	1.48933	4.12987e-06	14.5604	24161.6	116187	4.80874	88970.9	104182	175603	96181.6	125627	106557	3.70614e-06	16.2132	12.6392	3.70614e-06	3.70614e-06	3.70614e-06	HMDB0037970	Flavonoids	Flavonoid glycosides
Cinnzeylanol	neg	1.21455	6.36784e-08	13.593	12356.3	74986.1	6.06863	82267.6	62151.7	78201.7	57034.1	91961.1	78300.4	3.70614e-06	3.70614e-06	36.4118	3.70614e-06	3.70614e-06	3.70614e-06	HMDB0036010	Prenol lipids	Diterpenoids
Deoxycytidine	pos	1.24429	9.27742e-05	13.5246	11784.7	85655.5	7.26835	120662	125971	36746.3	75938	69447.3	85169.1	3.70614e-06	3.70614e-06	3.70614e-06	3.70614e-06	3.70614e-06	43.6101	HMDB0000014	Pyrimidine nucleosides	Pyrimidine 2'-deoxyribonucleosides
Isopropyl apiosylglucoside	neg	1.57891	0.00177083	12.3838	5344.35	155024	29.0071	267457	116145	43127.4	250468	87414.5	165533	78.9903	3.70614e-06	3.70614e-06	95.0526	3.70614e-06	3.70614e-06	HMDB0041513	Organooxygen compounds	Carbohydrates and carbohydrate conjugates
3b-Hydroxy-6b-tigloyloxy-7(11)-eremophilen-12,8b-olide	pos	1.32431	0.0133897	12.1088	4416.97	126456	28.6296	244204	211440	21187.9	17572.2	64113.9	200219	3.70614e-06	3.70614e-06	3.70614e-06	171.778	3.70614e-06	3.70614e-06	HMDB0040989	Prenol lipids	Terpene lactones
Cinnzeylanine	pos	1.9567	0.000183407	11.9449	3942.47	216175	54.8324	309864	260060	94276.8	294144	113442	225262	3.70614e-06	3.70614e-06	3.70614e-06	328.994	3.70614e-06	3.70614e-06	HMDB0036011	Prenol lipids	Diterpenoids
Quercetin 3-arabinoside	pos	1.58976	2.04976e-05	11.7725	3498.42	135561	38.7491	103827	118863	219997	106739	147924	116015	232.494	3.70614e-06	3.70614e-06	3.70614e-06	3.70614e-06	3.70614e-06	HMDB0033795	Flavonoids	Flavonoid glycosides
4',5,6-Trimethylscutellarein 7-glucoside	neg	1.08803	0.00628468	11.648	3209.26	79314	24.7141	113046	91245.5	26418.3	169882	46128.9	29163.2	3.70614e-06	3.70614e-06	67.3762	80.9086	3.70614e-06	3.70614e-06	HMDB0040512	Flavonoids	Flavonoid glycosides
Citromitin	neg	2.73782	1.1529e-06	11.2012	2354.55	387543	164.593	343763	350223	573075	372944	342427	342827	200.208	173.153	3.70614e-06	3.70614e-06	614.2	3.70614e-06	HMDB0037313	Flavonoids	O-methylated flavonoids
Agamanone	pos	1.98192	0.000249934	11.1511	2274.14	223943	98.4737	167941	163247	414802	156524	245908	195235	3.70614e-06	3.70614e-06	443.272	3.70614e-06	147.571	3.70614e-06	HMDB0040472	Flavonoids	O-methylated flavonoids
Isoferuloyl C1-glucuronide	neg	1.21653	5.27992e-06	11.0157	2070.44	77505.1	37.4341	84287.7	114224	66007.4	83076.8	52261.8	65172.9	102.685	3.70614e-06	121.92	3.70614e-06	3.70614e-06	3.70614e-06	HMDB0041749	Cinnamic acids and derivatives	Hydroxycinnamic acids and derivatives
Cartormin	neg	2.07898	0.00227564	10.9666	2001.15	270695	135.27	360310	295320	86360.6	537203	165403	179573	3.70614e-06	256.751	3.70614e-06	112.095	264.083	178.692	HMDB0035209	Cinnamic acids and derivatives	Hydroxycinnamic acids and derivatives
N-Malonyltryptophan	pos	4.21311	2.3785e-06	10.9063	1919.19	924322	481.62	689410	805622	1.37895e+06	881576	904818	885551	333.717	386.561	707.779	264.485	627.194	569.982	HMDB0039500	Carboxylic acids and derivatives	Amino acids, peptides, and analogues
7-Hydroxy-2',4',5'-trimethoxyisoflavan	neg	1.31704	4.24789e-05	10.7178	1684.1	94789.1	56.2846	144967	95925.7	42404.3	100751	78904.5	105782	107.461	105.79	3.70614e-06	3.70614e-06	124.457	3.70614e-06	HMDB0038780	Isoflavonoids	O-methylated isoflavonoids
Bn-NCC-2	neg	3.96024	4.33028e-07	10.6447	1600.88	805591	503.216	632627	658380	1.0419e+06	681531	944321	874786	401.804	358.547	431.616	459.501	1050.05	317.777	HMDB0038230	Tetrapyrroles and derivatives	Unclassified
(S,E)-Zearalenone	neg	1.56005	3.26082e-05	10.3377	1294.08	131675	101.752	186106	184168	76308.9	127459	94684	121326	106.24	3.70614e-06	105.72	3.70614e-06	124.086	274.465	HMDB0031752	Macrolides and analogues	Zearalenones
Mono-trans-p-coumaroylmesotartaric acid	neg	2.39623	7.74983e-07	10.2709	1235.53	296277	239.797	374149	302468	266908	365286	194928	273923	282.044	127.867	177.633	381.069	470.171	3.70614e-06	HMDB0029783	Cinnamic acids and derivatives	Hydroxycinnamic acids and derivatives
N-Phenylacetylaspartic acid	neg	2.12517	1.78711e-11	10.2521	1219.54	224701	184.25	228866	225952	199162	214083	249403	230743	102.271	3.70614e-06	3.70614e-06	525.572	217.526	260.132	HMDB0029355	Carboxylic acids and derivatives	Amino acids, peptides, and analogues
Sucrose 1',4'-(4,4'-dihydroxy-3,3'-dimethoxy-b-truxinate)	neg	1.09689	1.08458e-06	9.92721	973.615	62290.1	63.9782	53140.4	48654.6	90325.3	59382.2	62128.6	60109.5	3.70614e-06	18.2494	3.70614e-06	3.70614e-06	365.62	3.70614e-06	HMDB0036978	Stilbenes	Stilbene glycosides
Mesuagin	pos	1.19094	0.022829	9.92145	969.734	106969	110.307	155629	283898	38833.1	77733.4	48704.7	37014.1	3.70614e-06	187.955	274.936	3.70614e-06	3.70614e-06	198.952	HMDB0035876	Neoflavonoids	Prenylated neoflavonoids
Myrigalone E	neg	1.08272	0.000306992	9.81529	900.94	67419.6	74.8325	112677	82501	24730.5	76481.4	45362.3	62765.5	3.70614e-06	3.70614e-06	300.898	73.7349	74.3619	3.70614e-06	HMDB0030755	Linear 1,3-diarylpropanoids	Chalcones and dihydrochalcones
19-Hydroxyandrost-4-ene-3,17-dione	neg	1.16718	0.012664	9.66128	809.721	97819	120.806	182637	158038	14381.6	15220.5	51963.3	164674	3.70614e-06	150.259	115.033	99.3325	159.22	200.991	HMDB0003955	Steroids and steroid derivatives	Androstane steroids
Isoquercetrin	pos	13.0832	3.39309e-06	9.47469	711.486	8.95969e+06	12592.9	7.25909e+06	7.68639e+06	1.36177e+07	8.17195e+06	9.26561e+06	7.75736e+06	16414.8	18462.1	9785.27	5118.52	18593.3	7183.6	5480505	Unclassified	Unclassified
Tricrocin	pos	1.42002	3.63719e-07	9.01793	518.404	103742	200.118	98685.7	81460.7	130960	77106.2	119273	114968	3.70614e-06	970.684	148.932	3.70614e-06	81.0937	3.70614e-06	HMDB0002376	Prenol lipids	Diterpenoids
2,3-Butanediol glucoside	neg	2.73701	0.00040012	8.93659	489.985	435078	887.943	295311	311980	774107	316393	307386	605293	385.967	64.0253	1737.3	1424.2	682.629	1033.54	HMDB0040822	Organooxygen compounds	Carbohydrates and carbohydrate conjugates
Quercetin 3-galactoside	neg	12.8448	2.49804e-05	8.91261	481.907	8.89944e+06	18467.1	6.57933e+06	7.01655e+06	1.46262e+07	8.4903e+06	9.19959e+06	7.4847e+06	22904.6	23332.5	17260.5	9204.1	25565.1	12536.1	HMDB0030775	Flavonoids	Flavonoid glycosides
1-O-2'-Hydroxy-4'-methoxycinnamoyl-b-D-glucose	neg	1.26084	0.00119363	8.78021	439.65	95600.5	217.447	64618.5	143766	141900	140098	27225.8	55994.1	553.777	164.582	136.718	140.611	127.171	181.822	HMDB0040866	Cinnamic acids and derivatives	Hydroxycinnamic acids and derivatives
Canavalioside	neg	1.30689	0.000299858	8.6647	405.82	98223.3	242.037	155122	128181	36716.5	101437	56314.5	111570	629.704	3.70614e-06	3.70614e-06	3.70614e-06	822.516	3.70614e-06	HMDB0036317	Prenol lipids	Terpene glycosides
Apigenin 4'-[p-coumaroyl-(->2)-glucuronyl-(1->2)-glucuronide] 7-glucuronide	pos	1.96576	2.91531e-05	8.60521	389.428	209334	537.543	177299	155346	340343	191927	236874	154217	3.70614e-06	1872.92	3.70614e-06	3.70614e-06	1352.34	3.70614e-06	HMDB0038296	Flavonoids	Flavonoid glycosides
alpha-Hydrojuglone 4-O-b-D-glucoside	neg	2.38728	5.11031e-07	8.58833	384.898	292708	760.48	197094	298946	378258	282079	340468	259401	3.70614e-06	266.697	465.694	2719.43	866.329	244.736	HMDB0034242	Organooxygen compounds	Carbohydrates and carbohydrate conjugates
Cinncassiol C1 19-glucoside	neg	1.07669	0.000786118	8.58549	384.141	69293	180.384	120865	87854.2	18059.4	59848.9	47228.7	81901.9	64.5849	93.8854	715.565	37.4481	170.821	3.70614e-06	HMDB0035167	Prenol lipids	Terpene glycosides
Blumenol C O-[apiosyl-(1->6)-glucoside]	pos	2.02441	1.20819e-06	8.416	341.561	213056	623.771	226631	160123	298436	187871	231148	174126	576.383	512.411	1156.64	485.784	607.53	403.881	HMDB0031936	Fatty Acyls	Fatty acyl glycosides
Fauronyl acetate	neg	2.36603	4.14038e-08	8.41149	340.495	284465	835.445	250639	232201	337125	248143	300539	338142	709.17	278.509	911.81	2208.2	904.988	3.70614e-06	HMDB0036422	Prenol lipids	Sesquiterpenoids
Oleanderolide 3-acetate	pos	1.7499	0.000688805	8.16897	287.81	181478	630.547	106447	124709	359831	157762	186185	153932	3.70614e-06	3.70614e-06	784.546	1351.59	1647.15	3.70614e-06	HMDB0034647	Prenol lipids	Triterpenoids
2,3-Butanediol apiosylglucoside	neg	1.14678	0.0013609	8.14417	282.904	80804.4	285.625	108492	54302.1	21029.1	150709	67735.4	82558.8	3.70614e-06	446.81	183.762	486.75	245.215	351.214	HMDB0033063	Organooxygen compounds	Carbohydrates and carbohydrate conjugates
Tricin 7-neohesperidoside	pos	1.68941	8.08935e-07	8.13584	281.276	147670	525.001	129595	120665	211709	147430	150093	126530	557.142	598.916	103.098	778.771	340.866	771.216	HMDB0037462	Flavonoids	Flavonoid glycosides
5-Methyltetrahydropteroyltri-L-glutamate	neg	2.15165	1.41103e-06	8.12985	280.109	240808	859.693	183354	193630	340172	216185	269466	242041	352.06	1197.02	1254.76	1038.65	487.47	828.193	HMDB0012177	Steroids and steroid derivatives	Cholestane steroids
Quercetin	pos	4.46959	2.16198e-06	8.04452	264.024	1.04261e+06	3948.94	821829	916328	1.54726e+06	971296	1.09435e+06	904623	4378.97	4157.2	3587.52	1982.6	6711.64	2875.71	HMDB0005794	Flavonoids	Flavones
gamma-Glutaminyl-4-hydroxybenzene	pos	1.00005	1.65293e-09	8.02448	260.381	50200.6	192.796	53458.3	53301.8	58871.2	47138.9	45051	43382.3	246.037	218.564	130.09	177.414	119.373	265.3	HMDB0029451	Carboxylic acids and derivatives	Amino acids, peptides, and analogues
Jaceidin 4'-glucuronide	neg	1.67851	0.000121502	8.01033	257.839	157773	611.905	117139	111428	272248	140181	190868	114776	381.752	401.221	843.974	162.314	700.923	1181.25	HMDB0031656	Flavonoids	Flavonoid glycosides
Ginsenoyne D	neg	1.00601	3.01164e-08	7.99617	255.322	51401.9	201.322	46630.5	41587.8	62802.1	45780.7	52721.5	58888.8	257.208	3.70614e-06	215.704	735.018	3.70614e-06	3.70614e-06	HMDB0039358	Fatty Acyls	Fatty alcohols
Salicin	pos	1.11941	0.000202513	7.86973	233.896	71187.3	304.354	48703.1	56524.1	107621	54138.2	112983	47154.8	713.402	1112.72	3.70614e-06	3.70614e-06	3.70614e-06	3.70614e-06	HMDB0003546	Organooxygen compounds	Carbohydrates and carbohydrate conjugates
Catechin 5-glucoside	pos	5.32131	0.00266868	7.86696	233.448	1.79524e+06	7690.08	3.12513e+06	2.8318e+06	393724	2.2811e+06	1.02298e+06	1.11668e+06	4976.94	9039.59	8538.42	5505.21	8981.66	9098.68	HMDB0037948	Flavonoids	Flavonoid glycosides
Cinncassiol C2	pos	2.06061	0.00848528	7.80186	223.148	294027	1317.63	644493	475414	60099	186107	179070	218979	2400.07	989.671	1441.94	1315.19	1463.27	295.649	HMDB0035168	Prenol lipids	Sesquiterpenoids
1,5-Dibutyl methyl hydroxycitrate	pos	2.57158	2.07857e-07	7.79333	221.833	338853	1527.52	287555	312374	465019	290926	354520	322725	2200.15	1061.13	1375.85	1201.04	1832.56	1494.36	HMDB0040461	Carboxylic acids and derivatives	Tricarboxylic acids and derivatives
10-Hydroxymelleolide	pos	1.02415	9.65791e-05	7.74809	214.984	58479.3	272.016	64296.4	52129	101672	37666.5	47267.3	47845.1	266.075	773.908	592.116	3.70614e-06	3.70614e-06	3.70614e-06	HMDB0038786	Prenol lipids	Sesquiterpenoids
Leucopelargonidin	pos	2.56827	0.00279768	7.69876	207.759	419533	2019.33	727590	667031	90972.2	537587	237915	256102	1149.06	2586.24	2433.45	1001.85	2635.21	2310.16	HMDB0032322	Flavonoids	Flavans
Avicularin	neg	1.59093	5.84618e-05	7.68858	206.296	139205	674.78	91475.4	117225	235816	112511	151007	127194	1266.5	457.033	759.148	3.70614e-06	1566	3.70614e-06	HMDB0030860	Flavonoids	Flavonoid glycosides
(R)-Marmin	pos	1.02645	0.000971735	7.49596	180.514	63580.6	352.221	109510	91759.7	19351.3	65933.6	35898.5	59030.9	3.70614e-06	617.398	0.499969	3.70614e-06	1.48057	1493.95	HMDB0030787	Coumarins and derivatives	Unclassified
Monotropein	pos	3.27013	0.000781803	7.34851	162.975	637545	3911.92	966333	1.04218e+06	182019	652092	414451	568193	4251.52	1610.2	3839.03	4737.34	3379.14	5654.29	HMDB0035608	Prenol lipids	Terpene glycosides
Tryptophanol	neg	1.44022	5.8543e-10	7.34093	162.121	104418	644.073	115850	87940	117898	98887.4	103277	102656	254.596	611.06	701.602	1145.35	186.193	965.64	HMDB0003447	Indoles and derivatives	Indoles
Apiumoside	pos	4.88216	0.00089484	7.33208	161.129	1.43118e+06	8882.16	2.28563e+06	2.22361e+06	371200	1.53163e+06	904179	1.27082e+06	11701.1	8341.33	8387.48	8180.15	8643.25	8039.66	HMDB0039040	Coumarins and derivatives	Furanocoumarins
7-Oxostigmasterol	pos	1.31217	4.19746e-07	7.32858	160.739	88903.4	553.091	74953	70407.4	123548	85207.1	88987.8	90317.4	3.70614e-06	3.70614e-06	267.235	256.018	2398.97	396.33	HMDB0030015	Steroids and steroid derivatives	Stigmastanes and derivatives
Nerolidyl acetate	neg	1.68735	3.02177e-07	7.25583	152.835	146859	960.902	121332	115231	175916	131802	148506	188369	3.70614e-06	3.70614e-06	3.70614e-06	4722.36	1043.06	3.70614e-06	HMDB0039630	Prenol lipids	Sesquiterpenoids
Oryzalic acid B	pos	1.2784	0.000371578	7.24939	152.154	94788.2	622.973	140156	144869	36497.8	97243.8	53967.2	95994.5	842.616	249.868	0.293842	790.49	776.084	1078.49	HMDB0038693	Carboxylic acids and derivatives	Dicarboxylic acids and derivatives
Catechin 3'-glucoside	neg	5.18148	0.00199618	7.17726	144.734	1.67762e+06	11591	2.75083e+06	2.57099e+06	381923	2.29736e+06	1.00895e+06	1.05565e+06	7637.62	15128.4	12089.2	8116.07	13549.6	13025.4	HMDB0037946	Flavonoids	Flavonoid glycosides
Indoleacrylic acid	pos	6.80207	1.25153e-07	7.1441	141.445	2.37084e+06	16761.5	3.0777e+06	2.70399e+06	2.35538e+06	2.0574e+06	1.98229e+06	2.04827e+06	4594.12	6569.62	33235.5	13868.2	10289.8	32011.8	HMDB0000734	Indoles and derivatives	Indoles
5,6,7,4'-Tetrahydroxyisoflavone	pos	2.38878	3.21519e-06	7.07248	134.595	300186	2230.29	225012	262436	449718	281519	315137	267294	2038.64	2709.1	2427.17	1812.6	2628.97	1765.26	HMDB0041688	Isoflavonoids	Isoflav-2-enes
Justisolin	pos	2.99071	0.000153746	7.05628	133.092	508787	3822.82	706191	275708	783302	493256	281147	513117	4185.99	3632.67	3727.66	3583.39	4139.13	3668.08	HMDB0038932	Furanoid lignans	Unclassified
Octyl 4-methoxycinnamic acid	pos	1.18799	9.33659e-08	7.03621	131.253	72315	550.959	75555.9	62858	96648.3	61175.6	67871.4	69780.6	245.511	631.455	233.061	1095.74	976.059	123.932	HMDB0061861	Cinnamic acids and derivatives	Cinnamic acid esters
6''-O-Malonyldaidzin	pos	1.1419	0.00824666	6.95002	123.641	89909.6	727.181	81558.1	102592	19858	212699	49301.3	73449.2	723.194	2049.42	253.314	191.949	919.575	225.632	HMDB0041263	Isoflavonoids	Isoflavonoid O-glycosides
Trigonelline	pos	7.22904	2.34597e-08	6.86376	116.466	2.66321e+06	22866.8	3.436e+06	2.67244e+06	2.65591e+06	2.56413e+06	2.22525e+06	2.4255e+06	23027.8	18998.2	25732.3	25109.5	17251.7	27081.6	HMDB0000875	Unclassified	Unclassified
1-(Malonylamino)cyclopropanecarboxylic acid	pos	2.39265	1.78278e-09	6.68479	102.878	289965	2818.54	337509	258823	310616	243218	289282	300343	3725.33	1534.43	2349.1	3235.41	2402.21	3664.76	HMDB0031700	Carboxylic acids and derivatives	Amino acids, peptides, and analogues
Ilicifolinoside A	neg	1.34833	4.38349e-08	6.64693	100.213	92963.7	927.658	83048.3	80398.1	109427	81745.9	115392	87771.3	1439.37	284.229	797.027	1280.1	927.569	837.66	HMDB0041186	Fatty Acyls	Fatty acyl glycosides
5-Hydroxy-6-methoxycoumarin 7-glucoside	neg	1.26111	7.51984e-05	6.55351	93.9296	88462.2	941.793	135897	121815	61934.7	88614.1	61113.9	61398.5	3423.71	429.205	1222.26	317.522	93.5223	164.527	HMDB0039774	Coumarins and derivatives	Coumarin glycosides
beta-Glucogallin	neg	1.06672	1.19559e-06	6.3919	83.976	59702.2	710.944	81088.5	62345.9	56418.6	45996.8	44108.3	68255.2	1919.96	328.191	610.027	408.762	243.579	755.15	HMDB0038728	Tannins	Unclassified
Dihydrocapsiate	pos	1.10378	1.04026e-06	6.34252	81.1503	64031.1	789.044	82493	48825.2	69470.7	44502.6	64327.3	74568	1005.77	699.569	644.579	788.407	888.285	707.657	HMDB0034781	Phenols	Methoxyphenols
Cinncassiol E	pos	9.06239	5.99019e-05	6.3182	79.7936	4.56375e+06	57194.4	6.5714e+06	5.39738e+06	2.28909e+06	5.47028e+06	2.79496e+06	4.8594e+06	67049.9	55143.5	59652.9	52581.1	62999.8	45739.4	HMDB0036857	Prenol lipids	Sesquiterpenoids
Cinncassiol A	pos	9.75509	0.000696449	6.30745	79.2013	5.68495e+06	71778.4	8.70254e+06	8.79852e+06	1.60555e+06	6.57824e+06	4.12198e+06	4.30286e+06	68758.9	85398.9	70959.2	73252	64924.9	67376.8	HMDB0035164	Prenol lipids	Terpene lactones
Trifolin	neg	6.06741	2.80855e-05	6.30423	79.0248	2.00986e+06	25433.2	1.31562e+06	1.70523e+06	3.27603e+06	1.83738e+06	2.11215e+06	1.81272e+06	23943.9	26659.6	27178.4	23737.2	27100.9	23979.4	HMDB0030864	Flavonoids	Flavonoid glycosides
[6]-Gingerdiol 4'-O-beta-D-glucopyranoside	neg	1.14048	9.8409e-07	6.26453	76.8798	68152	886.474	63322.8	48419.9	93777.2	69489.3	75566.2	58336.5	781.274	1163.88	488.077	1366.33	1029.98	489.31	HMDB0036122	Organooxygen compounds	Carbohydrates and carbohydrate conjugates
Linalyl cinnamate	pos	1.01253	6.05842e-10	6.24851	76.0309	51887.2	682.449	48674.4	50478.6	58001.5	43178.7	55332.4	55657.8	1144.24	525.817	635.825	636.875	713.94	438.001	HMDB0030432	Cinnamic acids and derivatives	Cinnamic acid esters
L-2-Amino-3-(1-pyrazolyl)propanoic acid	pos	1.12082	4.92527e-07	6.17981	72.4952	65093.1	897.895	59558.4	88932.1	72746.4	62474.5	56711.3	50135.8	302.934	466.109	1572.08	501.415	1346.53	1198.3	HMDB0034267	Carboxylic acids and derivatives	Amino acids, peptides, and analogues
Proanthocyanidin A1	pos	1.0499	2.95467e-07	6.17891	72.4499	57303.4	790.938	73281.4	57431.9	48983.6	48821.4	46107.6	69194.7	2165.33	702.995	3.70614e-06	3.70614e-06	1454.39	422.917	HMDB0037656	Flavonoids	Biflavonoids and polyflavonoids
Corchorifatty acid A	pos	1.24439	5.67023e-08	6.17675	72.3416	79784.5	1102.88	94728.1	70076.9	85254.6	58566.1	79594.1	90487.2	1367.53	1556.96	734.045	1144.12	1262.87	551.792	HMDB0032664	Fatty Acyls	Lineolic acids and derivatives
cis-10-Hydroxylinalyl oxide 7-glucoside	pos	2.24163	7.97654e-10	6.12908	69.9902	254827	3640.9	259395	235213	307436	231751	252699	242469	3719.21	2802.61	3101.59	4834.56	3004.52	4382.91	HMDB0033236	Organooxygen compounds	Carbohydrates and carbohydrate conjugates
Methyl helianthenoate A glucoside	pos	3.82307	0.000219578	6.02845	65.2745	842855	12912.5	1.32884e+06	1.0688e+06	348150	961630	516284	833429	15606.3	13404.5	13129.7	11490.1	12526.3	11317.9	HMDB0040899	Fatty Acyls	Fatty acyl glycosides
cis-3-Hexenyl b-primeveroside	neg	1.96168	7.20246e-08	6.0207	64.9251	198436	3056.38	173553	162900	253193	176859	222071	202038	3340.57	3832.35	2619.36	2936.45	3077.75	2531.78	HMDB0031690	Fatty Acyls	Fatty acyl glycosides
Chorismate	pos	1.17902	2.61137e-06	5.99843	63.9304	73527.5	1150.12	63340.3	72577.3	110977	64780.5	62090.9	67399.4	1246.43	912.767	1097.31	1538.46	1043.1	1062.64	HMDB0012199	Carboxylic acids and derivatives	Dicarboxylic acids and derivatives
Dattelic acid	neg	1.13474	0.000518858	5.98901	63.5141	76427.6	1203.32	133696	109739	43425.1	66927.4	53327.5	51451.2	900.037	1044.39	1385.91	1155.89	1459.43	1274.24	HMDB0033999	Cinnamic acids and derivatives	Hydroxycinnamic acids and derivatives
trans-3-Feruloylcorosolic acid	pos	2.09016	8.55296e-05	5.93471	61.168	243557	3981.78	195778	419283	252392	193351	159063	241478	3443.74	3.70614e-06	2737.46	9206.03	5466.7	3036.73	HMDB0040496	Prenol lipids	Triterpenoids
luteolin 4'-O-glucoside	pos	6.68089	4.88794e-06	5.92111	60.5945	2.38138e+06	39300.3	1.74622e+06	2.10505e+06	3.61826e+06	2.19646e+06	2.47652e+06	2.14577e+06	35135.4	40298.5	40273.8	39619.2	38716.1	41758.8	5319116	Flavonoids	Flavonoid glycosides
3,4-Dihydro-2H-1-benzopyran-2-one	pos	5.13621	1.16155e-06	5.80429	55.881	1.38885e+06	24853.7	1.83815e+06	1.62695e+06	1.06211e+06	1.52627e+06	1.05928e+06	1.22033e+06	22727.8	19567.3	31866.8	24494.2	24205.4	26260.5	HMDB0036626	3,4-dihydrocoumarins	Unclassified
Puddumin A	neg	1.54299	0.000699049	5.79777	55.6293	143190	2574.01	230309	222149	50964.2	134140	88590.8	132990	1330.67	2730.06	3308.54	2642.79	3671.97	1760.04	HMDB0033741	Flavonoids	Flavonoid glycosides
(S)-Nerolidol 3-O-[a-L-rhamnopyranosyl-(1->4)-a-L-rhamnopyranosyl-(1->6)-b-D-glucopyranoside]	neg	1.05238	2.02103e-06	5.7878	55.2462	58674.4	1062.05	45853.3	45901.2	72813.3	54068.3	80264.2	53146.1	2281.92	3.70614e-06	1501.08	3.70614e-06	1471.44	1117.88	HMDB0040846	Organooxygen compounds	Carbohydrates and carbohydrate conjugates
Cinncassiol D1	pos	1.52599	7.40205e-05	5.76639	54.4321	131100	2408.51	215597	137100	75218.6	143443	93296.3	121946	2319.57	2172.82	2638.02	2351.15	2214.94	2754.56	HMDB0034676	Prenol lipids	Sesquiterpenoids
2alpha-Hydroxypyracrenic acid	pos	1.17505	0.00015665	5.67822	51.2052	79403.6	1550.69	80916.9	50370.7	124299	35792.7	100727	84314.8	3.70614e-06	3.70614e-06	3.70614e-06	6213.99	2304.05	786.127	HMDB0029780	Prenol lipids	Triterpenoids
Obtusilactone A	pos	1.00667	1.49277e-05	5.64476	50.0315	55217.1	1103.65	52592.7	49765.1	88405	39198.2	53133.1	48208.6	516.011	1846.52	1364.47	1236.75	667.206	990.932	HMDB0030960	Tetrahydrofurans	Unclassified
Petasitin	pos	1.40932	0.000829526	5.56445	47.3222	121069	2558.39	214666	163533	42885.2	112317	73794.9	119216	4612.67	2567.11	2220.93	1586	1842.28	2521.34	HMDB0035637	Prenol lipids	Sesquiterpenoids
2,6-Dihydroxybenzoic acid	neg	1.55802	2.3067e-08	5.56097	47.2085	125373	2655.73	118066	101062	145653	107357	143949	136152	2401.15	2528	2699.13	2776.71	2615.97	2913.44	HMDB0013676	Benzene and substituted derivatives	Benzoic acids and derivatives
Camelliagenin B	pos	1.17104	3.28671e-08	5.52057	45.9048	70962.7	1545.87	79670.8	59577	86826.2	62804.1	62298	74600.3	323.963	300.413	636.898	5407.46	2606.47	3.70614e-06	HMDB0034531	Prenol lipids	Triterpenoids
3 Hydroxycoumarin	pos	2.04152	0.000311532	5.40641	42.4124	244786	5771.57	385863	326065	90285	292060	190533	183912	4827.11	4521.15	4629.36	9597.09	6394.66	4660.07	HMDB0002149	Coumarins and derivatives	Hydroxycoumarins
Dehydrodiferulic dilactone	pos	2.55332	3.23049e-08	5.40195	42.2814	337806	7989.46	338448	288249	437999	308006	311434	342697	7749.32	6043.62	19411	5044.61	5849.93	3838.3	HMDB0033876	Lignan lactones	Unclassified
Momordenol	pos	1.76775	1.54507e-06	5.37997	41.642	166153	3990.03	130023	125587	233687	156406	173854	177359	1840.61	2782.18	1816.94	8408.39	7524.56	1567.51	HMDB0031080	Steroids and steroid derivatives	Ergostane steroids
3-Epinobilin	pos	1.87821	0.00101646	5.37971	41.6346	216648	5203.56	332835	344776	56061.9	251357	149834	165024	6801.2	4342.06	6010.69	3695.22	6192.35	4179.82	HMDB0036690	Prenol lipids	Terpene lactones
Isoferulic acid	pos	1.31509	1.80896e-05	5.31245	39.738	94839.3	2386.61	126440	127522	57945.7	106763	68896.4	81468.9	2640.7	2122.73	2569.62	2361.02	2255.05	2370.57	HMDB0000955	Cinnamic acids and derivatives	Hydroxycinnamic acids and derivatives
Crispanone	pos	1.02972	7.56683e-08	5.29531	39.2688	55270.6	1407.49	58507.5	53983.8	54235.1	38726	67787.8	58383.1	1957.69	1104.24	1354.01	2042.16	814.826	1172.01	HMDB0035286	Prenol lipids	Sesquiterpenoids
Ureidopropionic acid	pos	1.33742	1.0654e-06	5.29362	39.2227	94444.3	2407.9	90952.1	124171	117188	85631.3	70869.6	77854.5	4042.48	1152.67	1880.25	1561.91	3899.91	1910.15	HMDB0000026	Organic carbonic acids and derivatives	Ureas
2-Aminoheptanedioic acid	pos	1.02568	4.45989e-07	5.28885	39.0934	55415.5	1417.52	65669.2	58821.8	37738	65542.1	44820.2	59901.9	1662.18	1051.46	1606.46	1697.98	1610.09	876.937	HMDB0034252	Carboxylic acids and derivatives	Amino acids, peptides, and analogues
N-Carboxyacetyl-D-phenylalanine	pos	1.25788	9.60608e-11	5.28633	39.0251	80997.6	2075.53	89764.8	70796.6	87365	76486.3	79035.4	82537.4	2300.14	2292.25	1650.64	2019.64	1980.34	2210.15	HMDB0039102	Carboxylic acids and derivatives	Amino acids, peptides, and analogues
3,5-Dihydroxyphenyl 1-O-(6-O-galloyl-beta-D-glucopyranoside)	pos	1.02409	0.0358903	5.27904	38.8283	87645.7	2257.26	75051.3	45560.8	261150	33298.3	65046.6	45767.5	2930.28	4661.81	1591.28	378.307	3029.48	952.401	HMDB0039307	Organooxygen compounds	Carbohydrates and carbohydrate conjugates
Citronellyl beta-sophoroside	neg	1.79887	7.63063e-06	5.25568	38.2047	175759	4600.45	134702	129501	267128	164640	186178	172405	3937.89	8764.16	4847.97	3506.17	4788.91	1757.62	HMDB0032839	Prenol lipids	Terpene glycosides
Anhydrocinnzeylanol	pos	2.04586	0.000566416	5.19044	36.5156	252516	6915.31	371443	322285	66184.8	321386	138132	295668	7130.9	7618.26	7878.97	5860.27	8241.58	4761.89	HMDB0036863	Prenol lipids	Terpene lactones
6-O-p-Coumaroyl-D-glucose	pos	1.85638	4.67729e-08	5.16687	35.9239	179126	4986.25	158038	189029	234513	168066	161288	163819	5390.68	7727.58	4156.32	4698.98	3611.76	4332.18	HMDB0039169	Cinnamic acids and derivatives	Hydroxycinnamic acids and derivatives
Germacrenone	pos	1.81007	4.59201e-07	5.15045	35.5174	173215	4876.91	155524	134925	241313	165537	168421	173570	3813.69	6146.25	5086.99	4379.08	4871.78	4963.67	HMDB0035887	Prenol lipids	Sesquiterpenoids
L-Malic acid	neg	1.22207	2.56633e-05	5.11376	34.6253	83050.5	2398.55	69094.6	53243.5	130021	67366.1	92607.6	85970.2	551.808	1134.59	3734.93	5158.03	1676.14	2135.8	HMDB0000156	Hydroxy acids and derivatives	Beta hydroxy acids and derivatives
Orientin 2''-rhamnoside	pos	4.77929	5.38115e-06	5.03469	32.7788	1.23896e+06	37797.5	1.05243e+06	1.06209e+06	1.90459e+06	1.09153e+06	1.26892e+06	1.05418e+06	34630.1	56169.8	34091.1	26581.8	47992.4	27319.8	HMDB0037446	Flavonoids	Flavonoid glycosides
3-O-p-Coumaroylquinic acid	pos	1.8628	1.66496e-07	5.01014	32.2258	182099	5650.71	131270	183311	229412	170606	207644	170350	6473.12	3670.06	4439.96	7832.47	6225.38	5263.3	HMDB0029681	Organooxygen compounds	Alcohols and polyols
Kaempferol 3-neohesperidoside	neg	4.00707	4.0228e-05	4.91924	30.2578	902544	29828.4	623752	675234	1.46382e+06	864831	1.01335e+06	774279	23322.7	48833.4	23673.9	22840.5	37453.7	22846.5	HMDB0037573	Flavonoids	Flavonoid glycosides
All-trans-heptaprenyl diphosphate	neg	1.54949	9.42894e-07	4.85442	28.9285	128421	4439.26	107785	109293	177632	105884	147366	122566	3185.82	4795.32	4601.69	5186.87	4559.61	4306.24	HMDB0012187	Prenol lipids	Polyprenols
2-Methylpropyl 3-hydroxy-2-methylidenebutanoate	neg	1.94137	6.83605e-07	4.81384	28.1262	201972	7180.92	230345	160542	199309	141856	224941	254839	10350.6	5496.03	5801.29	7982.36	6279.51	7175.75	HMDB0040203	Hydroxy acids and derivatives	Beta hydroxy acids and derivatives
Feruloyl C1-glucuronide	neg	2.25454	2.42925e-06	4.81363	28.1221	274084	9746.23	205448	258533	404997	267184	259787	248557	10584.4	7493.16	8841	10053.5	11056.4	10448.9	HMDB0041734	Isoflavonoids	Isoflavonoid O-glycosides
Cryptochlorogenic acid	pos	5.92061	0.00045071	4.79437	27.7492	2.11371e+06	76171.8	3.42764e+06	2.83663e+06	753340	2.46349e+06	1.62688e+06	1.57425e+06	90658.6	98041.9	69111	58200.1	71673.8	69345.7	HMDB0030653	Organooxygen compounds	Alcohols and polyols
(S)-[10]-Gingerol	pos	1.13485	1.06208e-07	4.77576	27.3934	67937.3	2480.06	81207.6	72635.4	79526.9	50474.2	63416.3	60363.4	4249.69	1938.72	1725.48	3244.28	2120.11	1602.09	HMDB0033616	Phenols	Methoxyphenols
Caffeoyl C1-glucuronide	neg	2.13143	1.26035e-08	4.67691	25.5793	237729	9293.78	255779	245587	248460	279865	188328	208354	12984.6	5085.38	10538.2	8945.1	11982.9	6226.48	HMDB0041709	Cinnamic acids and derivatives	Hydroxycinnamic acids and derivatives
Corchorifatty acid D	pos	1.68405	5.75438e-08	4.66791	25.4203	149699	5888.97	130642	133148	182172	124284	151477	176474	6058.87	5934.01	5478.63	6913.27	5877.27	5071.76	HMDB0033243	Fatty Acyls	Lineolic acids and derivatives
2-(3,4-Dihydroxyphenylethyl)-6-epi-elenaiate	pos	2.11435	0.000464525	4.65056	25.1164	270650	10775.8	419158	383053	108453	323721	158875	230641	11054	13338.5	10335	10556.3	9794.72	9576.52	HMDB0039137	Phenols	Tyrosols and derivatives
L-Leucine	pos	3.22252	8.96259e-08	4.64082	24.9474	549118	22011	653965	636950	447336	568280	424879	563296	23219.1	20172.6	25718	20492.9	23077.3	19386.1	HMDB0000687	Carboxylic acids and derivatives	Amino acids, peptides, and analogues
Ustiloxin D	neg	2.04734	1.22663e-05	4.62887	24.7416	232983	9416.66	206463	173766	307731	165991	327920	216028	8508.24	15500.2	9895.44	8284.35	9769.31	4542.37	HMDB0041054	Carboxylic acids and derivatives	Amino acids, peptides, and analogues
Lignans	pos	2.48713	1.3435e-07	4.62711	24.7115	328301	13285.4	326835	290936	445268	293174	299448	314148	14823	11120.1	24976.1	10212.9	11266.3	7313.73	HMDB0031452	Lignan lactones	Podophyllotoxins
Resveratrol 3-sulfate	neg	2.18278	1.21406e-05	4.61272	24.4663	264307	10802.9	197567	213865	406364	224658	298476	244913	6008.47	10971.3	11904.9	14287.3	9400.94	12244.5	HMDB0041772	Stilbenes	Unclassified
(2E,6E,9xi)-Farnesol	pos	1.00108	2.7015e-06	4.58001	23.9178	54663.3	2285.46	47909	37752.5	78514.6	52555.3	52739.7	58508.6	2634.86	2392.25	2547.7	2016.28	2675.25	1446.45	HMDB0039745	Prenol lipids	Sesquiterpenoids
Sclareol	pos	1.82153	1.6847e-07	4.5544	23.4969	176621	7516.8	170567	185096	123180	174286	224587	182012	6318.1	7563.48	7801.36	7897.47	7940.55	7579.82	HMDB0036827	Prenol lipids	Diterpenoids
Quercetin 4',7-diglucoside	pos	1.05301	1.24323e-06	4.54645	23.3677	59911.4	2563.85	50033.6	57909.1	86149.2	48896.7	60339	56140.9	2812.2	5080.7	2378.17	2087.44	2073.4	951.213	HMDB0037356	Flavonoids	Flavones
L-Isoleucine	pos	2.78243	5.54671e-10	4.53789	23.2295	403913	17387.9	468625	425810	384303	414680	352881	377181	18442.3	15049.7	19637.4	18116.2	17637	15445.1	HMDB0000172	Carboxylic acids and derivatives	Amino acids, peptides, and analogues
Ureidoisobutyric acid	pos	1.21903	2.66009e-07	4.52513	23.025	79333.7	3445.54	79820.8	77616	107532	78855.2	69719.6	62458.3	3507.77	3344.9	3601.26	2990.41	3794.05	3434.86	HMDB0002031	Organic carbonic acids and derivatives	Ureas
(Z)-4',6-Dihydroxyaurone 6-glucoside	pos	1.9593	5.27065e-07	4.49327	22.5222	206000	9146.56	183461	236549	221083	142376	260060	192473	9276.87	4386.9	24696.2	10019	3096.07	3404.35	HMDB0033162	Flavonoids	Flavonoid glycosides
Cyclomammeisin	pos	1.38033	4.82165e-08	4.46314	22.0567	100877	4573.54	95465.4	106815	131367	89257.7	91479.1	90878.3	5557.33	4893.75	5002.39	4487.87	4784.61	2715.3	HMDB0030710	Neoflavonoids	Prenylated neoflavonoids
Melleolide B	pos	1.05886	8.2889e-05	4.45149	21.8792	64858.2	2964.37	99660.4	89645.3	41389.9	57069.1	49051.6	52332.9	3092.49	2743.8	2934.27	2861.74	2356.34	3797.59	HMDB0038787	Prenol lipids	Sesquiterpenoids
Lansic acid	pos	2.30667	1.99776e-08	4.43774	21.6717	281766	13001.6	323799	241237	328547	237656	263935	295419	9462.85	4601.57	8460.74	31140.8	18968.5	5375.07	HMDB0036786	Prenol lipids	Monoterpenoids
O-Desmethylangolensin	pos	1.14624	1.29164e-06	4.39281	21.0071	71408.7	3399.26	63424.5	63705.2	99916.7	63318.1	56808.6	81278.9	3869.93	1681.45	2410.99	6513.15	2653.74	3266.29	HMDB0004629	Alpha-methyldeoxybenzoin flavonoids	Unclassified
Abscisic alcohol 11-glucoside	neg	1.27232	1.52103e-05	4.38881	20.949	91101.3	4348.71	86491.1	63120.2	105133	65389.6	136557	89917.5	3876.93	6443.53	5392.45	3751.29	4538.45	2089.62	HMDB0039636	Prenol lipids	Terpene glycosides
Katononic acid	pos	1.98208	2.32989e-06	4.37362	20.7296	215100	10376.4	169232	161101	304443	204525	219361	231936	3268.56	6807.72	7762.27	20186.4	18590.6	5642.98	HMDB0037054	Prenol lipids	Triterpenoids
cis-Resveratrol 4'-O-glucuronide	pos	1.47856	4.2504e-08	4.297	19.6574	116634	5933.36	111078	102263	152148	106440	109996	117880	5494.98	6565.52	12018.6	3216.98	5225.41	3078.64	HMDB0041713	Stilbenes	Stilbene glycosides
3b-Hydroxy-6b-angeloyloxy-7(11)-eremophilen-12,8b-olide	pos	1.36297	0.000414103	4.28604	19.5086	113792	5832.93	190138	138298	40668.6	116358	78908.5	118383	6128.96	9549.53	5117.68	5496.89	4191.56	4512.98	HMDB0032895	Prenol lipids	Terpene lactones
Phaseolic acid	neg	1.0239	1.4276e-09	4.2819	19.4528	55221	2838.72	58398.3	63628.6	53259.6	57170	45414.4	53455.2	2628.13	3931.9	2371.16	2823.66	2846.74	2430.75	HMDB0031897	Keto acids and derivatives	Medium-chain keto acids and derivatives
Procyanidin B8	neg	2.46195	0.00245821	4.27753	19.3939	400529	20652.3	620977	728512	139650	390284	208952	314798	16257.4	32178.5	18436.6	17043.6	20725	19272.6	HMDB0038369	Flavonoids	Flavans
(-)-Epicatechin 3'-O-glucuronide	neg	1.0056	1.87477e-07	4.26104	19.1735	54426.9	2838.65	57658.8	52921.3	36331	66241	54916.6	58493	3519.53	1061.13	2924.64	2100.78	4818.14	2607.69	HMDB0041728	Isoflavonoids	O-methylated isoflavonoids
Calendoflavobioside	pos	7.09448	1.84623e-06	4.25283	19.0647	2.75705e+06	144615	2.27261e+06	2.52769e+06	3.69758e+06	2.36161e+06	3.45619e+06	2.22662e+06	156623	142923	126187	83950.5	251659	106351	HMDB0037933	Flavonoids	Flavonoid glycosides
Ethyl (S)-3-hydroxybutyrate glucoside	neg	2.11984	2.39069e-08	4.22731	18.7304	238900	12754.6	220960	279372	288125	224556	215522	204866	14612.2	13745.5	11893	12783.6	12042.9	11450.6	HMDB0031693	Fatty Acyls	Fatty acyl glycosides
Kiwiionoside	neg	2.352	0.000119756	4.22293	18.6736	326216	17469.4	232370	245498	400791	235448	544316	298874	24598.4	14618.3	18139.2	15664.1	18182.1	13614.3	HMDB0038691	Prenol lipids	Terpene glycosides
Corchorifatty acid F	pos	1.72117	2.18701e-07	4.2166	18.5919	160154	8614.18	152852	132581	187026	130890	152405	205170	8777.16	6519.13	7952.23	12168.5	9247.5	7020.58	HMDB0035919	Fatty Acyls	Lineolic acids and derivatives
Chlorogenic acid	neg	7.1896	0.00051998	4.16806	17.9767	3.19892e+06	177948	5.12264e+06	4.37561e+06	1.05532e+06	3.62458e+06	2.61877e+06	2.39661e+06	160265	268776	158077	123133	198173	159267	HMDB0003164	Organooxygen compounds	Alcohols and polyols
(3'x,5'a,9'x,10'b)-O-(6-Oxo-7-drimen-11-yl)umbelliferone	pos	2.172	0.000188519	4.1383	17.6097	282880	16063.8	195626	168912	473580	253544	353506	252111	7415.53	10991.8	45697.2	17247.7	8472.59	6558.27	HMDB0039043	Coumarins and derivatives	Unclassified
Aldobiouronic acid D3	neg	1.47575	1.45503e-05	4.09628	17.1042	123195	7202.59	87412.2	107570	189210	119319	134312	101344	9615.19	10141.8	3.70614e-06	12740	8318.67	2399.94	HMDB0040737	Organooxygen compounds	Carbohydrates and carbohydrate conjugates
Stearidonic acid	pos	5.07949	2.18849e-08	4.08326	16.9505	1.384e+06	81649.5	1.38844e+06	1.22872e+06	1.69122e+06	1.14277e+06	1.52368e+06	1.32919e+06	73653.7	47803.9	87614.4	146022	76447.3	58355.4	HMDB0006547	Fatty Acyls	Lineolic acids and derivatives
Adenine	pos	2.64031	2.44257e-07	4.07691	16.8761	378494	22427.8	310596	349493	498110	310959	395243	406563	27040.8	23323.6	19792.8	23635.4	20766.9	20007.5	HMDB0000034	Imidazopyrimidines	Purines and purine derivatives
Galactaric acid	neg	5.38418	1.8042e-11	4.02391	16.2673	1.53299e+06	94237.1	1.45542e+06	1.59361e+06	1.71225e+06	1.44779e+06	1.54384e+06	1.445e+06	111098	67533.1	103224	118058	85548.8	79960.2	HMDB0000639	Organooxygen compounds	Carbohydrates and carbohydrate conjugates
beta-D-Glucopyranosyl-11-hydroxyjasmonic acid	pos	1.01912	5.6609e-08	4.01794	16.2002	56123	3464.34	59022.4	49632.1	72233.5	48666.9	57178.3	50004.6	3956.05	3896.67	3193.4	3939.65	4168.13	1632.1	HMDB0039964	Fatty Acyls	Fatty acyl glycosides
Apigenin 7-[p-coumaroyl-(->2)-[glucuronyl-(1->3)]-glucuronyl-(1->2)-glucuronide]	neg	1.42054	5.97638e-05	4.01423	16.1586	117995	7302.32	77982.8	86559.8	183889	112306	147871	99363.4	1799.57	14426.9	4531.73	1753.09	16090.5	5212.16	HMDB0038297	Flavonoids	Flavonoid glycosides
L-N-(1H-Indol-3-ylacetyl)aspartic acid	neg	2.2659	0.000117894	4.00178	16.0197	304677	19018.8	158615	235841	503807	308482	319747	301570	27674.7	14229	19627.9	16537.7	20768.1	15275.5	HMDB0038666	Carboxylic acids and derivatives	Amino acids, peptides, and analogues
Rutin	neg	5.9746	4.0375e-05	3.96833	15.6526	2.07112e+06	132318	1.38467e+06	1.69159e+06	3.09038e+06	1.77301e+06	2.7579e+06	1.72915e+06	144967	140125	105841	80306.5	232898	89767.6	HMDB0003249	Flavonoids	Flavonoid glycosides
Guanine	pos	1.86875	4.03104e-12	3.95543	15.5133	185278	11943.1	186380	189013	166413	182353	201007	186500	12968.2	12263.8	11495.7	12433.9	10669.3	11827.9	HMDB0000132	Imidazopyrimidines	Purines and purine derivatives
Cynaratriol	pos	2.23369	4.48901e-06	3.94865	15.4405	280289	18152.8	401022	319524	220743	284544	209564	246338	16514.3	26181.4	17916.2	16988.5	15905.4	15411.1	HMDB0034983	Prenol lipids	Terpene lactones
Cynaroside A	neg	3.37594	1.64847e-06	3.90187	14.9479	634613	42455	874263	685361	483642	692274	524157	547979	38255.9	54647.2	42721.7	42842.4	37825.5	38437.2	HMDB0040532	Prenol lipids	Terpene lactones
5a,6a-Epoxy-7E-megastigmene-3a,9e-diol 3-glucoside	neg	3.04211	2.2104e-06	3.89859	14.9139	517276	34684.2	456132	392626	621511	426130	707750	499508	39349.6	36086.3	34967.7	32007.9	35554.9	30138.8	HMDB0031676	Organooxygen compounds	Carbohydrates and carbohydrate conjugates
Daucic acid	neg	1.87003	5.1671e-05	3.74143	13.3747	206489	15438.9	154601	160953	336557	169352	231861	185612	19524.1	12316.4	14324.1	15987	13784.3	16697.2	HMDB0031665	Hydroxy acids and derivatives	Beta hydroxy acids and derivatives
L-Canaline	neg	3.08101	8.1619e-07	3.73481	13.3134	529704	39787.3	443460	429918	683014	428620	628129	565085	37109.4	31600.2	40546.4	50363.2	33746.4	45358.6	HMDB0012251	Carboxylic acids and derivatives	Amino acids, peptides, and analogues
L-Histidine trimethylbetaine	pos	1.38476	0.00262037	3.67196	12.7459	130072	10205	139957	269174	89410.3	129783	63819.3	88285.4	7934.95	11023.2	15393.1	9673.84	8326.84	8878.04	HMDB0029422	Carboxylic acids and derivatives	Amino acids, peptides, and analogues
Franguloside	pos	1.03713	6.24449e-07	3.66087	12.6483	59973.4	4741.63	53363.7	67794.1	63603.4	44299.2	77092.8	53687	4969.78	3275.18	11025.5	3854.4	2933.36	2391.55	HMDB0036408	Anthracenes	Anthraquinones
Salviaflaside methyl ester	pos	1.04637	1.30043e-05	3.63687	12.4396	63425.1	5098.65	54400.9	55417.6	95717.2	43738.4	70281.7	60995	5198.11	4492.42	5181.56	6384.6	4476.35	4858.83	HMDB0033706	Organooxygen compounds	Carbohydrates and carbohydrate conjugates
4-Guanidinobutanoic acid	pos	2.38744	4.03033e-06	3.61745	12.2733	325871	26551.3	376640	259919	460255	256147	331588	270678	32229.8	23584.5	23991.4	29577.7	24903.7	25020.4	HMDB0003464	Carboxylic acids and derivatives	Amino acids, peptides, and analogues
ent-Epicatechin(4alpha->8)catechin	pos	2.34712	0.00619867	3.61614	12.2621	400307	32645.8	653419	771694	123439	380912	179658	292720	25746	58500.1	26611.3	22332.2	35491.2	27193.8	HMDB0037968	Flavonoids	Biflavonoids and polyflavonoids
Glucosamine	pos	3.08955	1.05997e-08	3.58464	11.9973	525381	43791.5	597495	455434	570248	480845	453861	594402	45510.2	54564.4	41071.4	36885.2	41288	43429.9	HMDB0001514	Organooxygen compounds	Carbohydrates and carbohydrate conjugates
Curdione	pos	1.10353	7.39316e-07	3.57464	11.9145	68622.5	5759.6	63170.2	51175.8	93901.2	65176.5	70226.1	68085	6577.7	8504.82	4745.9	3614.1	6668.34	4446.73	HMDB0034714	Prenol lipids	Sesquiterpenoids
Yucalexin A16	pos	1.31839	8.22282e-05	3.54444	11.6677	105222	9018.24	165561	125324	57184.2	97183.8	84892.8	101186	8261.25	11128.3	6921.51	9946.58	10087.3	7764.45	HMDB0036775	Prenol lipids	Diterpenoids
4,8,12,15-Octadecatetraenoic acid	pos	2.61303	2.81068e-07	3.52109	11.4803	383551	33409.5	421338	308753	465945	285070	401147	419052	31113.5	32505	32542.1	46240.2	33654.8	24401.6	HMDB0032672	Fatty Acyls	Lineolic acids and derivatives
Picraquassioside A	pos	1.41593	3.82626e-05	3.49393	11.2662	119298	10589	97484.2	111306	196534	100433	106298	103734	12657.2	12180.6	9110.7	10776.4	10324.5	8484.67	HMDB0041285	Organooxygen compounds	Carbohydrates and carbohydrate conjugates
2-Hydroxybenzaldehyde O-[xylosyl-(1->6)-glucoside]	neg	1.17265	2.607e-07	3.47967	11.1554	77362.9	6935.03	69825.8	59984.7	97664.4	67046.1	82127.5	87528.7	7575.82	6363.43	7643.05	6189.2	5614.21	8224.48	HMDB0034157	Organooxygen compounds	Carbohydrates and carbohydrate conjugates
(4R,5S,7R,11S)-11,12-Dihydroxy-1(10)-spirovetiven-2-one 11-glucoside	neg	1.02535	6.61606e-06	3.47642	11.1303	61079.1	5487.63	58473.3	47465.4	74028.4	47148.4	86269.4	53089.9	5328.22	8163.06	6197.55	3462.58	6689.19	3085.18	HMDB0033150	Prenol lipids	Terpene glycosides
Sesamose	pos	5.72679	1.496e-07	3.4602	11.0058	1.83888e+06	167082	2.34042e+06	1.94003e+06	1.36417e+06	1.80765e+06	1.8336e+06	1.74739e+06	169108	109538	136131	162798	198105	226811	HMDB0038871	Organooxygen compounds	Carbohydrates and carbohydrate conjugates
2-Hydroxycinnamic acid	pos	1.76381	1.25055e-05	3.44617	10.8994	182166	16713.5	238890	216771	130143	226827	127035	153331	14640	14155.3	18897.2	15714.4	18366.1	18507.8	HMDB0002641	Cinnamic acids and derivatives	Hydroxycinnamic acids and derivatives
Eleutheroside E	neg	2.22914	0.00485155	3.43384	10.8066	359859	33299.8	389737	307188	207266	791633	222926	240402	33576.4	14764.6	43499	40217.9	30860.6	36880.4	71312557	Lignan glycosides	Unclassified
Cyanidin 3-gentiobioside	pos	2.32207	1.77598e-07	3.30331	9.87177	305274	30923.9	302072	356590	246513	356717	237783	331969	28615.6	28291.7	33858.1	38435.2	30103	26239.9	HMDB0041637	Flavonoids	Flavonoid glycosides
Azaleatin 3-rutinoside	pos	1.96179	1.05801e-05	3.26019	9.58112	227847	23780.8	176495	198479	315006	198969	296025	182107	35490.7	20866.8	24664	16642	31960.3	13061.2	HMDB0037361	Flavonoids	Flavonoid glycosides
Citrusin E	pos	1.01212	0.000297087	3.24561	9.48476	65436.9	6899.16	87725.4	77582.1	39394.8	100206	41445	46268.6	10547	3660.65	4536.81	7928.78	5512.62	9209.08	HMDB0039234	Organooxygen compounds	Carbohydrates and carbohydrate conjugates
trans-Ferulic acid	pos	1.62478	2.34122e-05	3.17638	9.04037	159637	17658.2	222723	192523	107342	186236	117621	131375	16188.3	18721.7	17285.8	18665.9	17410.3	17677.4	HMDB0000954	Cinnamic acids and derivatives	Hydroxycinnamic acids and derivatives
Camelliagenin C	pos	4.14478	2.9958e-07	3.14752	8.86131	990151	111739	828997	863803	1.32828e+06	947491	977055	995285	100687	105294	98809.6	145847	140158	79636	HMDB0034532	Prenol lipids	Triterpenoids
Icariside B8	pos	1.63835	1.23313e-05	3.1207	8.69807	162094	18635.7	159974	107960	193700	122638	227193	161100	15596.8	20808.1	20809.8	18521.4	18459.2	17618.6	HMDB0036846	Prenol lipids	Terpene glycosides
Jasmolone glucoside	neg	1.1813	8.83522e-10	3.11625	8.67133	78980.3	9108.2	85181	68898.1	85299.3	69869.1	83360.3	81273.7	9408.87	7454.02	10546.2	10189.6	6154.57	10895.9	HMDB0032870	Organooxygen compounds	Carbohydrates and carbohydrate conjugates
Isorhamnetin 3-O-[b-D-glucopyranosyl-(1->2)-a-L-rhamnopyranoside]	neg	1.86277	7.24575e-06	3.11361	8.65543	206842	23897.3	157515	185361	289001	179416	255022	174737	33794.2	20746.7	26750.5	16473.6	30864.3	14754.9	HMDB0037085	Flavonoids	Flavonoid glycosides
2-Hydroxylinolenic acid	pos	4.3017	2.41968e-06	3.05353	8.30243	1.1006e+06	132564	1.28427e+06	853503	1.30105e+06	725160	1.189e+06	1.25065e+06	135356	132915	129815	164503	130939	101856	HMDB0031103	Fatty Acyls	Lineolic acids and derivatives
12,13-EpOME	neg	1.78551	7.53422e-07	3.04217	8.23732	186958	22696.5	154576	170643	218807	147354	241264	189105	21128.4	20295.1	23451	27306.9	20891.3	23106.2	HMDB0004702	Fatty Acyls	Fatty acids and conjugates
3-Phenylpropyl glucosinolate	pos	1.36335	8.10976e-06	3.04176	8.23495	112501	13661.5	123074	76697	115185	80061.7	150022	129969	13256	14683	10007.7	10883.2	17582	15556.8	HMDB0038422	Organooxygen compounds	Carbohydrates and carbohydrate conjugates
3-O-cis-Coumaroylmaslinic acid	pos	1.27759	1.00563e-05	3.02454	8.13724	98032.7	12047.4	58128.8	113210	105760	127924	80243.3	102931	20021.1	3.70614e-06	13017.5	16111.7	11135.7	11998.4	HMDB0034539	Prenol lipids	Triterpenoids
[7]-Paradol	pos	1.25888	9.17355e-08	3.02372	8.13263	91939.6	11305	86374.7	77877	103153	82484.5	85873.1	115875	11913	11226	10656.6	13186.3	11164.4	9683.92	HMDB0040806	Phenols	Methoxyphenols
L-2-Amino-3-methylenehexanoic acid	pos	4.31587	8.70297e-09	2.87045	7.31294	1.08483e+06	148344	1.16953e+06	956002	1.10029e+06	1.25195e+06	959527	1.07169e+06	204444	107293	117748	122604	248305	89670.5	HMDB0030410	Carboxylic acids and derivatives	Amino acids, peptides, and analogues
beta-Elemonic acid	pos	1.77842	0.000371664	2.78671	6.90054	212999	30867	139731	166368	374059	186250	225120	186468	22110.2	13143.5	39358.6	42129.6	48367.8	20092.6	HMDB0034963	Benzene and substituted derivatives	Unclassified
Homogentisic acid	pos	1.13449	3.58545e-07	2.77442	6.84201	77184	11280.9	70458.5	69209.4	104666	70077.3	76155.1	72537.5	11562.6	9352.04	10547.8	12611.4	11010.4	12601.2	HMDB0000130	Benzene and substituted derivatives	Phenylacetic acids
(1R,2R,4S)-p-Menthane-1,2,8-triol 8-glucoside	neg	2.38453	3.88639e-06	2.75729	6.76123	350315	51812.4	316641	251911	483232	313377	399807	336925	56139.2	52821.2	54660.2	46885.3	48017.8	52350.7	HMDB0039894	Organooxygen compounds	Carbohydrates and carbohydrate conjugates
2,4,5,7alpha-Tetrahydro-1,4,4,7a-tetramethyl-1H-inden-2-ol	pos	1.05057	5.42145e-07	2.6895	6.45092	67158	10410.6	83293.6	77189.1	57443.8	72591.8	54304.1	58125.8	8376.25	15566.4	10066.8	9389.69	9042.32	10022.2	HMDB0036684	Organooxygen compounds	Alcohols and polyols
Methylpicraquassioside A	pos	1.12793	7.28401e-05	2.68262	6.42022	83208.7	12960.4	60839.7	60612.1	125991	75019.8	85171.4	91618	5849.92	26385	6778.49	27022.3	6406.12	5320.65	HMDB0038347	Organooxygen compounds	Carbohydrates and carbohydrate conjugates
3-(Methylthio)propyl acetate	neg	1.70093	9.02434e-07	2.66562	6.34498	177294	27942.4	151031	140337	230758	160401	201892	179347	32161	19733.5	28573.3	31974.1	25728.4	29484.3	HMDB0031717	Carboxylic acids and derivatives	Carboxylic acid derivatives
xi-Linalool 3-[rhamnosyl-(1->6)-glucoside]	neg	1.54274	5.02661e-06	2.65202	6.28548	149107	23722.5	124609	110044	209548	144442	153295	152705	22068.5	35584.9	25358.1	18250.1	25681.9	15391.3	HMDB0030422	Fatty Acyls	Fatty acyl glycosides
Uridine	neg	1.34181	5.10242e-09	2.62845	6.18361	107778	17429.6	93472.7	102277	128188	106476	105733	110520	20516.2	21245.6	15987.3	19526.5	11756.5	15545.4	HMDB0000296	Pyrimidine nucleosides	Unclassified
(S)-Nerolidol 3-O-[a-L-Rhamnopyranosyl-(1->4)-a-L-rhamnopyranosyl-(1->2)-b-D-glucopyranoside]	neg	1.17335	7.8677e-06	2.6003	6.06414	87083.9	14360.5	61313.9	69877.4	111976	77946.1	107426	93964	18000.2	10785.1	14624.7	12708.7	22372.7	7671.41	HMDB0040845	Organooxygen compounds	Carbohydrates and carbohydrate conjugates
Sterebin E	pos	1.48647	9.21952e-08	2.55093	5.86012	134991	23035.5	114057	139491	166558	113984	139243	136611	25391.6	18396.9	21612.5	32239.5	20909.3	19663.1	HMDB0035379	Prenol lipids	Diterpenoids
Sagittariol	pos	1.37431	6.07287e-05	2.54414	5.83261	124450	21336.9	151692	186800	123545	88816.2	99691.9	96153.4	22567.6	22310.1	20908.4	22058.7	20688.6	19487.9	HMDB0036835	Prenol lipids	Diterpenoids
Cytidine	pos	1.33876	5.41541e-08	2.44734	5.45411	111166	20382	107101	107116	85055.1	125230	119454	123039	22960.7	16031	19167.7	24152.4	15510.9	24469.6	HMDB0000089	Pyrimidine nucleosides	Unclassified
N-Acetylgalactosamine	neg	1.56962	7.60036e-07	2.36193	5.14056	156898	30521.6	149941	194251	179352	166534	123078	128232	33804	30972.2	33952.3	33012.8	26468.3	24919.9	HMDB0000212	Organooxygen compounds	Carbohydrates and carbohydrate conjugates
Verbasoside	neg	1.48004	1.44922e-05	2.32512	5.01108	145804	29096.3	109359	125208	198421	128672	184260	128905	33075.4	20075.2	31670.4	30013.4	27538.7	32204.9	HMDB0039233	Organooxygen compounds	Carbohydrates and carbohydrate conjugates
Secoisolariciresinol	pos	4.27004	0.000435751	2.26441	4.80459	1.33795e+06	278473	1.90621e+06	1.6024e+06	668006	1.64686e+06	771375	1.43287e+06	319850	305742	263257	237366	299506	245119	65373	Dibenzylbutane lignans	Dibenzylbutanediol lignans
Pseudouridine	pos	1.01541	6.58838e-08	2.20969	4.62576	66757.9	14431.8	72009.7	64999.5	52982.4	67751.9	63161.4	79642.2	15953	12243	15512.1	16597.5	13037.1	13247.8	HMDB0000767	Nucleoside and nucleotide analogues	Unclassified
L-Asparagine	pos	2.99289	8.79096e-06	2.20617	4.61449	601356	130319	539854	767795	771228	526143	501861	501256	173233	74818	126230	92789.2	199748	115097	HMDB0000168	Carboxylic acids and derivatives	Amino acids, peptides, and analogues
Desoxoglabrolide	pos	1.61033	0.00329747	2.20169	4.60019	211921	46067.9	115357	153522	409236	183419	223884	186109	25983.2	39971.3	42958.1	47913.6	91571.4	28010.2	HMDB0035791	Organooxygen compounds	Carbohydrates and carbohydrate conjugates
3-O-p-trans-Coumaroylalphitolic acid	pos	1.23857	0.000561827	2.09912	4.28447	116720	27242.7	72973.4	95093.9	180765	93765.9	155891	101833	30259	1445.89	34137.4	42611.7	27327.8	27674.3	HMDB0036299	Prenol lipids	Triterpenoids
(1x,2x)-Guaiacylglycerol 3-glucoside	neg	1.43071	4.388e-05	1.98821	3.96745	148899	37530.2	110471	130645	205523	139708	182299	124750	37592.4	49080	33703.4	26351.2	59496.2	18958.1	HMDB0040600	Fatty Acyls	Fatty acyl glycosides
Lucyobroside	pos	1.09398	0.000215209	1.98011	3.94524	90689.2	22987	82090.5	84098.8	149013	77730.5	76881.9	74320.5	27753.3	21590.3	29655.2	23460.7	22812.9	12649.8	HMDB0031983	Sphingolipids	Glycosphingolipids
1-(3,4-Dimethoxyphenyl)-1,2-ethanediol 2-O-b-D-glucoside	neg	1.07509	3.56185e-05	1.97303	3.92593	84359.6	21487.8	69288.2	59855.9	113994	80431.8	97681.5	84905.6	23260.2	32683.7	17917.9	12741	32974.6	9349.38	HMDB0034627	Organooxygen compounds	Carbohydrates and carbohydrate conjugates
Quercetin 3,4'-diglucoside	pos	1.05078	4.69548e-05	1.96292	3.8985	80992.9	20775.4	68831.4	69439.3	120752	73795.5	79834.5	73305	23228.8	23734.6	19127.7	7900.83	33934.9	16725.5	HMDB0037363	Flavonoids	Flavonoid glycosides
Marshrin	neg	2.89984	0.000977763	1.94545	3.85157	675551	175396	700307	1.18618e+06	525405	590887	440638	609886	153380	157474	190360	142008	203155	206001	HMDB0033783	Coumarins and derivatives	Unclassified
Prenyl apiosyl-(1->6)-glucoside	neg	1.22724	1.82962e-05	1.93806	3.8319	109649	28614.9	109443	75008	138114	85491.7	137801	112039	27526.3	27455.8	28820.7	28891.4	27278.3	31717	HMDB0031956	Fatty Acyls	Fatty acyl glycosides
9,10-Epoxyoctadecenoic acid	neg	1.28042	2.26036e-08	1.91534	3.77202	112379	29792.8	107643	114680	122588	95037.5	124878	109447	28991.4	26102.2	31282.2	42680.5	25769.7	23930.6	HMDB0004701	Fatty Acyls	Fatty acids and conjugates
(+)-7-epi-Syringaresinol 4'-glucoside	neg	1.53487	0.0248749	1.76324	3.3946	255731	75334.6	184398	255881	169781	589215	157999	177111	85925.5	51329	82904	89994.2	68661.4	73193.8	HMDB0038261	Lignan glycosides	Unclassified
Zeanoside B	pos	1.14081	2.06042e-08	1.75329	3.37126	93319.6	27680.9	108177	95133.9	98412.7	86864	87691.3	83639.1	35845.3	29334.9	24476.7	26048.3	26403.4	23977	HMDB0038844	Organooxygen compounds	Carbohydrates and carbohydrate conjugates
L-Valine	pos	4.19392	1.86424e-07	1.70856	3.26835	1.29219e+06	395363	1.36218e+06	1.26168e+06	1.54779e+06	1.13122e+06	1.10896e+06	1.34129e+06	407778	360405	453545	380384	468924	301143	HMDB0000883	Carboxylic acids and derivatives	Amino acids, peptides, and analogues
Zingerone glucoside	neg	1.02077	8.04938e-06	1.66094	3.16224	80488.7	25453.1	67964	71450.3	107955	69352.2	91368.2	74842.7	28268.3	20970.1	25978.4	26729.1	23784.5	26988.3	HMDB0040558	Organooxygen compounds	Carbohydrates and carbohydrate conjugates
Procyanidin C1	pos	1.2542	0.0171523	1.59644	3.02396	173629	57417.8	281114	293937	55972.3	181728	101178	127846	38956.3	97167	65815.8	36035.3	52727.6	53804.7	HMDB0038370	Flavonoids	Biflavonoids and polyflavonoids
L-Proline	pos	6.89478	0.000115067	1.59327	3.01733	3.95637e+06	1.31122e+06	3.19296e+06	3.0499e+06	5.91067e+06	3.6185e+06	3.94686e+06	4.01932e+06	1.7141e+06	1.03701e+06	1.44186e+06	1.26782e+06	1.27994e+06	1.12657e+06	HMDB0000162	Carboxylic acids and derivatives	Amino acids, peptides, and analogues
Dihydroxyacetone phosphate	pos	1.11653	4.21924e-05	1.55046	2.92911	102933	35141.4	86689.8	86570.1	145300	88204.2	117564	93267.9	37336.6	32077.6	31452.7	34404.2	39593.9	35983.3	HMDB0001473	Organooxygen compounds	Carbohydrates and carbohydrate conjugates
Procyanidin B1	pos	1.64061	0.0230872	1.5423	2.91258	313212	107538	515991	560724	124959	290580	160316	226701	80561.9	181957	101706	76480	111116	93406	HMDB0029754	Flavonoids	Biflavonoids and polyflavonoids
Procyanidin B2	neg	1.43568	0.010014	1.4991	2.82667	222363	78666.1	314598	385611	108868	214256	134716	176130	58682.4	129468	79375.1	54904.3	84946.8	64620.3	HMDB0033973	Flavonoids	Biflavonoids and polyflavonoids
Carinol	pos	1.47456	0.00422231	1.49035	2.80957	220238	78388.6	341566	304771	97013.9	228670	136074	213334	71964.3	91254.2	76773	79992.7	73580.5	76767.2	HMDB0030657	Dibenzylbutane lignans	Dibenzylbutanediol lignans
5-O-a-L-Arabinofuranosyl-L-arabinose	neg	1.05664	0.000351894	1.44408	2.72088	101476	37295.2	75528.9	81900.5	146848	77427.8	119452	107699	44597.1	24156.1	41891.2	45964.9	31503.3	35658.7	HMDB0038880	Organooxygen compounds	Carbohydrates and carbohydrate conjugates
Benzyl O-[arabinofuranosyl-(1->6)-glucoside]	pos	2.81212	6.16435e-05	1.42363	2.6826	689730	257113	622782	601966	965360	590660	745831	611780	316635	152901	231074	283326	227496	331244	HMDB0041514	Organooxygen compounds	Carbohydrates and carbohydrate conjugates
D-1,5-Anhydrofructose	neg	2.08392	1.61745e-05	1.41888	2.67377	371066	138780	293839	307043	477605	327521	411945	408441	121671	123636	148498	151415	143747	143711	HMDB0041561	Oxanes	Unclassified
27-Hydroxyisomangiferolic acid	pos	2.44439	0.000169217	1.37594	2.59537	547942	211123	446431	412208	756541	521710	561599	589161	157844	242515	174194	246677	320414	125094	HMDB0036064	Prenol lipids	Quinone and hydroquinone lipids
Salicylic acid	neg	1.37845	3.01986e-06	1.31381	2.48598	166492	66972.5	158686	127988	190643	148372	191554	181712	71104.9	60390.1	63565	70515	65075.5	71184.4	HMDB0001895	Benzene and substituted derivatives	Benzoic acids and derivatives
Methyl 2,3-dihydro-3,5-dihydroxy-2-oxo-3-indoleacetic acid	pos	1.20614	0.00035778	1.29305	2.45045	142362	58096.3	126470	101859	210879	127246	151381	136336	66819.3	66705.1	64161.7	49187.6	37876.8	63827.6	HMDB0038942	Indoles and derivatives	Indolyl carboxylic acids and derivatives
Dehydrophytosphingosine	pos	2.29255	0.000813594	1.29258	2.44965	528563	215771	426274	466242	692496	342147	759028	485190	235211	209730	200718	218902	215915	214148	HMDB0038057	Organonitrogen compounds	Amines
Benzyl beta-primeveroside	neg	2.84079	0.000191353	1.16393	2.24067	819895	365916	678016	716464	1.13455e+06	709632	912835	767875	440579	219092	365949	407677	326758	435440	HMDB0041190	Organooxygen compounds	Carbohydrates and carbohydrate conjugates
Trichilin A	pos	1.25252	0.000481467	1.13719	2.19953	167189	76011.4	143999	176712	241449	181295	130582	129097	73254.7	92334.6	80757.9	63599.6	79508.7	66612.9	5462417	Unclassified	Unclassified
Centellasapogenol A	pos	1.11123	0.00999149	1.10288	2.14783	161534	75208	110500	102764	231618	173690	145667	204964	45877.2	92604.9	43144	129298	113908	26416.5	HMDB0036311	Prenol lipids	Triterpenoids
4-O-Methylgalactinol	neg	1.05068	0.00981073	1.07749	2.11036	146644	69488	98901.6	95294.4	250223	111750	172174	151523	76117	71379.1	61366.8	68716.8	68455.9	70892.1	HMDB0033558	Organooxygen compounds	Carbohydrates and carbohydrate conjugates
Sakebiose	pos	3.83053	3.93612e-05	1.06882	2.09772	1.52436e+06	726677	1.44414e+06	1.19269e+06	1.9184e+06	1.32921e+06	1.737e+06	1.52475e+06	805634	590990	659327	811110	708820	784182	HMDB0029882	Organooxygen compounds	Carbohydrates and carbohydrate conjugates
Pipercyclobutanamide B	neg	1.8507	0.00375772	1.06156	2.08718	419501	200989	441993	454446	372434	461318	335014	451799	241074	58436.6	192246	183038	434526	96613.4	HMDB0036361	Benzodioxoles	Unclassified
2-O-Methyl-D-xylose	neg	1.73161	0.00176389	1.05422	2.07659	357833	172317	252824	244818	538730	358433	374794	377398	157883	167263	168716	193625	174772	171646	HMDB0033821	Organooxygen compounds	Carbohydrates and carbohydrate conjugates
N-Acetyl-L-glutamate 5-semialdehyde	pos	1.00205	1.51003e-06	1.02825	2.03955	102249	50133.4	112544	97638.6	112338	82873.3	108776	99326.3	57198.5	52562.1	42818.2	51712.7	52209.3	44299.4	HMDB0006488	Carboxylic acids and derivatives	Amino acids, peptides, and analogues
Camphor	pos	1.46867	1.55127e-06	-1.04011	0.486289	105631	217218	101052	82868.7	137335	99852	115451	97227	227642	214199	220841	209968	185494	245167	HMDB0059838	Prenol lipids	Monoterpenoids
Catechin	pos	3.79813	0.000502258	-1.13063	0.456716	709188	1.5528e+06	900311	1.25479e+06	425567	670021	425533	578903	1.31199e+06	1.46822e+06	1.59704e+06	1.26896e+06	1.74135e+06	1.92923e+06	HMDB0002780	Flavonoids	Flavans
Uridine diphosphate glucose	neg	2.07532	2.8963e-05	-1.1479	0.451281	192757	427133	169844	209747	294948	198877	154197	128927	440680	322867	446754	458103	418442	475950	HMDB0000286	Pyrimidine nucleotides	Pyrimidine nucleotide sugars
(1S,2S,4R,8S)-p-Menthane-1,2,8,9-tetrol 2-glucoside	neg	1.29535	2.43326e-05	-1.37257	0.386204	56951.8	147466	46045.4	40227.8	85397.9	54164.3	65608.6	50266.6	194983	139229	155167	125935	130676	138804	HMDB0039975	Prenol lipids	Terpene glycosides
Dihydrocarvone	pos	1.11587	2.4382e-08	-1.42821	0.371592	37067	99751.8	35287.4	32140.7	44372.7	34060	37938.9	38602.2	103342	115323	93544.5	98158.4	98083	90060.1	HMDB0036079	Prenol lipids	Monoterpenoids
L-Glutamic acid	pos	5.3519	5.11541e-07	-1.45488	0.364785	846311	2.32003e+06	681593	671735	1.3319e+06	744288	909585	738769	2.49514e+06	2.07105e+06	2.26013e+06	2.368e+06	2.15276e+06	2.57308e+06	HMDB0000148	Carboxylic acids and derivatives	Amino acids, peptides, and analogues
Camelliol A	pos	2.43226	0.0128448	-1.54111	0.343621	218841	636868	3.70614e-06	76441.2	248965	527446	170697	289497	222214	849750	484709	722983	527249	1.0143e+06	HMDB0033181	Prenol lipids	Sesquiterpenoids
Anhydrosophoradiol	pos	2.13661	0.00264786	-1.54227	0.343345	151640	441653	75879.1	159083	154729	141370	145432	233345	386670	430829	545100	406710	697687	182925	HMDB0035265	Prenol lipids	Triterpenoids
Carissanol	pos	1.69383	1.68424e-06	-1.77959	0.291266	60873.7	208997	77053	77147.8	48252.3	55120.2	49804.4	57864.6	182799	271358	221164	206847	189147	182667	HMDB0030081	Furanoid lignans	Tetrahydrofuran lignans
4-O-Methyl-a-D-glucosyl-(1->2)-b-D-xylosyl-(1->4)-D-xylose	pos	4.7165	4.36409e-08	-1.84232	0.278873	436347	1.56468e+06	477203	361039	459199	457413	438197	425034	1.85349e+06	1.36642e+06	1.4136e+06	1.59835e+06	1.47252e+06	1.6837e+06	HMDB0039742	Organooxygen compounds	Carbohydrates and carbohydrate conjugates
Ethyl 3-(methylthio)propanoate	pos	1.40906	7.89148e-07	-1.84686	0.277997	39504.3	142103	22471.6	30271.9	70209.6	33472.6	45803.1	34797.1	159181	122630	137451	145222	126942	161196	HMDB0040413	Carboxylic acids and derivatives	Carboxylic acid derivatives
5-Deoxykievitol	pos	1.29988	4.29533e-09	-1.86366	0.274778	32090	116785	36756.8	25679	29410.8	26906.3	34569.2	39217.7	114450	117223	119836	133693	106662	108847	HMDB0038774	Isoflavonoids	Isoflavans
Citric acid	pos	3.19416	1.77006e-08	-1.9059	0.266849	187345	702064	241983	186556	147520	197977	153292	196742	690084	602530	678766	737358	688790	814856	HMDB0000094	Carboxylic acids and derivatives	Tricarboxylic acids and derivatives
Linalool oxide D 3-[apiosyl-(1->6)-glucoside]	pos	4.52191	9.91112e-09	-2.01702	0.247068	338234	1.36899e+06	301851	265651	440919	361642	328269	331072	1.58e+06	1.27133e+06	1.28563e+06	1.47768e+06	1.23321e+06	1.36608e+06	HMDB0031367	Organooxygen compounds	Carbohydrates and carbohydrate conjugates
Dihydrozeatin-9-N-glucoside-O-glucoside	neg	1.49293	2.39393e-09	-2.02482	0.245736	36402.7	148138	27972.1	27862.2	47581.6	42489.2	36176.1	36335.2	150386	139758	149908	164314	131240	153220	HMDB0012212	Fatty Acyls	Fatty acyl glycosides
Galactotriose	pos	3.6603	7.20011e-10	-2.03572	0.243886	216038	885815	201039	205822	263398	204470	208592	212906	921123	815599	840395	830251	911391	996132	HMDB0029922	Organooxygen compounds	Carbohydrates and carbohydrate conjugates
3-Hydroxybenzyl alcohol glucoside	neg	2.92018	1.88017e-05	-2.08302	0.23602	140199	594014	145893	181283	119512	135315	124274	134918	517591	833307	697396	465040	576383	474369	HMDB0038331	Organooxygen compounds	Carbohydrates and carbohydrate conjugates
Phosphorylcholine	pos	2.03466	6.3084e-10	-2.09853	0.233496	62936.1	269538	94548.3	81936.9	41508.7	60933.5	48291.2	50397.7	264538	279289	276195	272529	259066	265610	HMDB0001565	Organonitrogen compounds	Quaternary ammonium salts
Oleuroside	neg	1.69819	5.12811e-06	-2.09854	0.233495	45827.6	196268	40714.8	34368.7	53886.5	40145.1	58718.1	47132.3	155488	260439	232295	174534	184815	170038	HMDB0035352	Prenol lipids	Terpene glycosides
3,4-Dihydroxybenzaldehyde	pos	1.11157	1.09681e-06	-2.1016	0.233	19387.2	83207.2	23406	32575.5	12779.8	18205.2	13485	15871.8	69611.3	80498.3	84540.9	69338.2	93009.5	102245	HMDB0059965	Organooxygen compounds	Carbonyl compounds
3-Hydroxy-beta-ionone	pos	1.67352	1.57803e-08	-2.15393	0.2247	41024.7	182576	39801.9	35504.5	44114.1	33438	52243.4	41046.5	203502	150848	184645	202499	168864	185096	HMDB0036821	Prenol lipids	Sesquiterpenoids
Kanokoside A	neg	1.05436	4.61113e-10	-2.15922	0.223877	15992.8	71435.7	17214.3	16138.2	9263.98	20411.1	19918.5	13010.8	73749.4	75998.1	74541.3	70317.7	67877.3	66130.4	HMDB0035635	Carboxylic acids and derivatives	Amino acids, peptides, and analogues
(1S,2R,4R,8S)-p-Menthane-2,8,9-triol 2-glucoside	neg	2.92573	1.87963e-07	-2.17938	0.220771	123683	560233	93679.6	81624.2	168672	132208	149614	116301	598970	502787	636755	565582	433821	623482	HMDB0039977	Prenol lipids	Terpene glycosides
(7'R,8'R)-4,7'-Epoxy-3'-methoxy-4',5,9,9'-lignanetetrol 9'-glucoside	neg	2.1565	1.00367e-05	-2.26344	0.208275	64436.5	309382	72490.8	70846.8	53116.1	53536.2	70867.7	65761.6	252796	448278	309330	316760	273438	255692	HMDB0038710	2-arylbenzofuran flavonoids	Unclassified
Citrusin D	neg	1.16601	2.00512e-06	-2.26486	0.20807	18449.8	88671.4	13386	15037.1	21566.9	20992.5	18704.9	21011.6	81850.2	121178	89268	69947.8	87497.3	82286.9	HMDB0039334	Fatty Acyls	Fatty acyl glycosides
N-Acetyl-D-glucosamine	pos	1.43745	2.32609e-08	-2.33798	0.197788	25669.2	129782	10906.1	19621.5	42223.9	23179.5	28654.6	29429.8	136997	150282	118818	119742	131632	121218	HMDB0000215	Organooxygen compounds	Carbohydrates and carbohydrate conjugates
(R)-Bitalin A	pos	2.84717	1.10036e-07	-2.40051	0.189398	95894.4	506312	100714	96459.6	90096.7	83960.7	97894.6	106241	431803	581636	532893	548665	393728	549144	HMDB0040358	Benzene and substituted derivatives	Acetophenones
5-Methoxysalicylic acid	pos	1.26338	3.36111e-09	-2.41893	0.186995	18431.9	98568.8	13173.2	15578.6	24636.5	15569.2	25198.1	16435.6	111738	90343.5	102931	87104	100608	98688	HMDB0001868	Benzene and substituted derivatives	Benzoic acids and derivatives
Dihydroroseoside	pos	1.38357	9.01254e-08	-2.43613	0.184779	22088.8	119542	16006.2	13406.4	26082.1	15915	45120.7	16002.6	138339	100780	115540	122164	113879	126549	HMDB0040614	Fatty Acyls	Fatty acyl glycosides
Linalool 3,7-oxide beta-primeveroside	neg	1.65195	7.23618e-10	-2.44089	0.18417	30770.7	167078	18809.8	23184.9	38667.8	30563.5	39203.2	34195.2	175390	170071	184270	159157	164606	148971	HMDB0036571	Organooxygen compounds	Carbohydrates and carbohydrate conjugates
Deoxyinosine	neg	2.78291	1.72443e-09	-2.46924	0.180586	85483.3	473365	64693.6	60367	128033	73538.7	105419	80848.1	520771	432796	474120	453345	440956	518202	HMDB0000071	Purine nucleosides	Purine 2'-deoxyribonucleosides
(3S,5R,6S,7E,9x)-7-Megastigmene-3,6,9-triol 9-glucoside	pos	1.98337	6.67912e-07	-2.48944	0.178075	43769.4	245791	31980.1	29166	50615.4	33938.5	78547.4	38368.9	251050	288359	270984	210410	271573	182371	HMDB0041176	Fatty Acyls	Fatty acyl glycosides
Pinostilbenoside	pos	2.68955	1.1809e-09	-2.49966	0.176819	77726.1	439580	82034.1	72884.4	80355.8	61043.4	80485	89553.8	421611	419765	460486	509480	393408	432731	HMDB0039273	Stilbenes	Stilbene glycosides
Kaempferol 3-O-arabinoside	neg	1.11121	8.55968e-06	-2.54234	0.171664	13452.9	78367.9	14756.4	17862.5	11592.6	14627.7	9083.12	12795.1	64442.9	105140	80069.2	50831.1	89072.1	80651.7	HMDB0029261	Flavonoids	Flavonoid glycosides
Geranic acid	pos	1.35601	1.04154e-10	-2.57211	0.168158	18512.6	110091	17488.5	15833.4	22282.8	16972.8	19490.8	19007.1	121960	105865	113452	98605.7	107897	112764	HMDB0036103	Prenol lipids	Monoterpenoids
Verimol J	pos	1.2044	1.108e-07	-2.63059	0.161478	14245.9	88221.9	14127.8	13067.6	16987.9	13602.5	14661.5	13028.1	95233.9	68857.4	83482.7	100113	78247.6	103397	HMDB0036522	Phenols	Methoxyphenols
Vulgaxanthin I	pos	1.66635	2.76036e-09	-2.67495	0.156589	25828.4	164944	34729.1	41470.8	9086.62	33704.8	11413.2	24565.8	162289	163820	164813	145988	172948	179806	HMDB0029840	Carboxylic acids and derivatives	Amino acids, peptides, and analogues
8-Hydroxy-3',4',5',7-tetramethoxyflavan	pos	1.31451	7.52709e-07	-2.69037	0.154924	16209.2	104627	16946.5	15872.4	16965	11884.9	18895.9	16690.6	79855.7	137378	114991	98543.5	92963.1	104032	HMDB0040309	Flavonoids	O-methylated flavonoids
Melledonol	pos	1.34557	2.62896e-06	-2.70096	0.153791	17100.9	111196	14585.4	14037	26133.1	15501.1	15475.5	16873	117943	146266	94292.6	85926.7	129589	93157.1	HMDB0035884	Prenol lipids	Sesquiterpenoids
Eupalitin 5-rhamnoside	neg	1.33526	2.75997e-08	-2.7712	0.146483	15407.1	105180	13573.8	17165.2	12262	24079.8	15489.9	9871.68	98880.8	131738	100089	100119	105283	94970.9	44259753	Polyketides	Flavonoids
Sambacin	pos	3.10916	3.07769e-09	-2.78635	0.144953	81909.9	565081	86276.4	76844.5	84565.3	77930.8	93223	72619.6	514281	667731	558064	605190	512983	532237	HMDB0038883	Organooxygen compounds	Carbohydrates and carbohydrate conjugates
Phenylacetic acid	pos	1.06017	9.98114e-10	-2.7864	0.144947	9500.99	65548.1	10183.9	8832.87	9590.19	8926.97	9718.7	9753.3	65581.7	75933.5	67618.1	59076.1	66281.6	58797.7	HMDB0000209	Benzene and substituted derivatives	Unclassified
Vanilloloside	pos	2.0101	1.12738e-08	-2.80795	0.142799	33898.5	237387	34180.4	31705.9	39793.8	27552	40018.6	30140.5	288762	234713	229023	198635	239398	233791	HMDB0032013	Organooxygen compounds	Carbohydrates and carbohydrate conjugates
L-Aspartic acid	pos	3.11634	6.95498e-12	-2.82995	0.140637	78966.6	561492	71967.5	77177.8	97980.6	77222.4	72645.5	76805.6	584522	534312	551261	579534	519062	600259	HMDB0000191	Carboxylic acids and derivatives	Amino acids, peptides, and analogues
Nepetariaside	pos	1.32869	1.21134e-12	-2.83876	0.139781	14219.5	101728	14929.3	12703.8	17627	14778.9	12916.2	12361.9	106754	105847	105145	97483.7	97455.6	97680.3	HMDB0039014	Prenol lipids	Terpene glycosides
9,13-Dihydroxy-4-megastigmen-3-one 9-glucoside	neg	4.83777	1.23132e-09	-2.88164	0.135687	183823	1.35475e+06	160640	152417	192815	159909	256701	180452	1.35471e+06	1.28815e+06	1.37447e+06	1.54566e+06	1.15497e+06	1.41055e+06	HMDB0036318	Fatty Acyls	Fatty acyl glycosides
Hydroxytyrosol 1-O-glucoside	neg	2.80616	1.28595e-08	-2.8947	0.134465	61656.2	458531	57098.6	52110.4	74974.3	53409.5	77298.5	55045.9	564069	442729	467843	392141	444028	440375	HMDB0041024	Organooxygen compounds	Carbohydrates and carbohydrate conjugates
Kievitone hydrate	pos	1.16016	1.69935e-09	-2.91151	0.132907	10293.3	77447.3	8314.24	9046.58	12115.3	8445.47	12262	11576.4	67235.4	87773.2	84778.8	77795	71361	75740.5	HMDB0038111	Isoflavonoids	Isoflavans
Marmesin rutinoside	neg	1.24844	4.38161e-09	-2.92126	0.132012	11893.3	90093	9812.22	10525.9	18394.7	10269	11141.7	11216.4	99003.7	93920.9	99279.5	79789.6	92238.5	76325.7	HMDB0041413	Coumarins and derivatives	Furanocoumarins
4-Hydroxy-3-methoxybenzenemethanol	pos	1.27728	2.96064e-11	-2.92655	0.131528	12257.7	93194.3	12303.9	10987.6	13343.2	10933.9	13288.7	12688.9	86024.7	101392	97430.2	94745.1	85433.2	94140.1	HMDB0032012	Phenols	Methoxyphenols
Lucidal	pos	1.15342	0.00192317	-2.92749	0.131443	12368.2	94095.5	8546.23	6432.16	19388.8	13471.3	11385.9	14985	48435.7	170663	60505.9	94732.1	129372	60865	HMDB0040454	Benzene and substituted derivatives	Benzyl alcohols
Aromadendrin	pos	1.95403	1.42311e-09	-2.98433	0.126365	27550.4	218022	35181	35860.4	23870.1	26574.7	21347.1	22469	204809	259356	214976	199744	219428	209818	HMDB0030847	Flavonoids	Flavans
Methyl benzoate	pos	1.15739	2.77808e-09	-3.00048	0.124958	9608.03	76890	9608.4	9366.83	11135.8	8230.62	9852.06	9454.43	82787.3	65368.2	74372.2	86173.1	69505.4	83133.8	HMDB0033968	Benzene and substituted derivatives	Benzoic acids and derivatives
5alpha-Ethoxy-6beta-hydroxy-5,6-dihydrophysalin B	neg	2.31376	3.97739e-07	-3.04102	0.121496	37739.3	310622	29396.6	32090.9	39238.6	35767	49151.3	40791.3	229871	391828	351513	314894	272406	303222	HMDB0029626	Steroids and steroid derivatives	Physalins and derivatives
Ganoderic acid Mi	pos	1.63316	3.24885e-06	-3.09222	0.11726	18460.7	157434	11892.8	16856.8	25622.9	14748	26903.7	14739.7	197570	205172	149039	112368	139896	140560	HMDB0035340	Prenol lipids	Triterpenoids
(R)-Heraclenol 2'-(3-methylbutanoate)	pos	3.08367	2.6534e-12	-3.10128	0.116526	62237.4	534109	62163.5	59395.6	67243.3	54074.2	69506.2	61041.6	542304	536213	533885	576288	486373	529593	HMDB0039059	Coumarins and derivatives	Furanocoumarins
Nepetaside	neg	2.43544	2.59453e-05	-3.14796	0.112816	40466.1	358692	31154.1	25146	46418	49175.2	49040.1	41863.1	399009	532965	329827	298831	373644	217873	HMDB0038149	Prenol lipids	Terpene glycosides
Foeniculoside VIII	neg	3.00692	1.50327e-10	-3.16945	0.111148	56258.1	506157	41632.9	37977.6	79359.2	48495.5	74051.3	56031.9	519922	511900	563678	464416	461291	515734	HMDB0033009	Organooxygen compounds	Carbohydrates and carbohydrate conjugates
Cnidimol 7-glucoside	pos	2.20692	1.08217e-11	-3.18615	0.109868	29879	271953	30872.6	25525.6	34798	26501.9	32142.5	29433.2	280520	259743	266048	295738	248740	280927	HMDB0040502	Organooxygen compounds	Carbohydrates and carbohydrate conjugates
(R)-Byakangelicinn 2'-(3-methylbutanoate)	pos	3.55676	1.58473e-08	-3.18866	0.109677	78449.6	715275	75998.5	74850.7	72965.1	106286	69044.6	71552.6	742078	848595	674691	724578	741408	560303	HMDB0039068	Coumarins and derivatives	Furanocoumarins
1-alpha-Acevaltrate	neg	1.3853	3.05782e-10	-3.26068	0.104337	11147	106837	13830	13851.2	6524.38	12091.1	8334.16	12251.4	118217	116833	100985	108573	97928.7	98485.7	HMDB0033653	Carboxylic acids and derivatives	Tetracarboxylic acids and derivatives
Linalool 3,6-oxide primeveroside	neg	4.0165	5.947e-08	-3.28391	0.10267	93239.4	908144	69578.7	63672.6	125818	99456.6	99263.3	101647	942590	1.16249e+06	854149	824765	899757	765110	HMDB0035489	Organooxygen compounds	Carbohydrates and carbohydrate conjugates
Vestitone 7-glucoside	pos	1.72451	1.1471e-11	-3.28882	0.102322	16839.3	164572	17880.9	14722.8	14738	17390	19992.1	16311.7	165970	167037	174853	174908	155922	148741	HMDB0033012	Isoflavonoids	Isoflavonoid O-glycosides
Citrusin B	neg	1.42393	2.80003e-11	-3.29438	0.101928	11458.3	112416	10560.6	12044.5	12653.6	9924.04	11610.7	11956.5	117524	104703	106606	124311	105950	115400	HMDB0039231	Lignan glycosides	Unclassified
5'-Hydroxy-3',4',7,8-tetramethoxyflavan	pos	1.04313	2.50936e-10	-3.33739	0.0989338	5941.32	60053.5	6842.74	5576.35	4425.18	5523.91	8469.04	4810.71	58988	66922.3	63713.1	57215.3	52323	61159.2	HMDB0040310	Flavonoids	O-methylated flavonoids
Blumenol C glucoside	neg	3.83708	5.28632e-07	-3.35227	0.0979187	81769.3	835073	58794.7	55022.6	103734	62598.9	127308	83157.5	782432	1.07694e+06	923246	704189	890475	633161	HMDB0040668	Fatty Acyls	Fatty acyl glycosides
Gingerenone C	pos	1.53273	2.88372e-06	-3.35511	0.0977266	13195.1	135021	11460.7	11820.3	10249.6	15558.2	12475.2	17606.6	112481	195427	141551	126039	125299	109327	HMDB0034720	Diarylheptanoids	Linear diarylheptanoids
Nomilin	neg	1.42616	1.0055e-05	-3.36254	0.0972239	11524	118530	9442.97	5907.45	8100.18	6810.9	13306.5	25575.7	94563.7	178334	124375	106000	112326	95580.6	HMDB0035772	Prenol lipids	Triterpenoids
3-O-trans-Feruloyleuscaphic acid	pos	1.55615	0.00290197	-3.41512	0.0937448	16088.7	171623	10817.1	8766.09	29505.6	10422.8	20675	16345.9	141139	109362	133755	367310	154029	124141	HMDB0031837	Prenol lipids	Triterpenoids
Gibberellin A88	pos	4.42427	2.05094e-09	-3.42532	0.0930839	100345	1.078e+06	114683	128298	72297.1	97930.2	89532.4	99328.7	925937	1.21755e+06	1.20198e+06	1.1088e+06	1.00004e+06	1.01372e+06	HMDB0039240	Prenol lipids	Terpene lactones
Dihydrogenistin	neg	2.58092	0.00055756	-3.43926	0.0921892	39146.6	424633	32456.3	36699.5	63917.5	30493.7	39771.3	31541	390703	791836	411480	242463	370795	340519	HMDB0039935	Isoflavonoids	Isoflavonoid O-glycosides
7-Hydroxyterpineol 8-glucoside	pos	2.05096	7.93856e-05	-3.44905	0.0915656	23218.2	253569	23537.7	14901.6	26735.6	26780	21113	26241.4	276947	418010	231654	231335	182422	181047	HMDB0033019	Organooxygen compounds	Carbohydrates and carbohydrate conjugates
Phenylethyl primeveroside	neg	1.58303	4.74419e-08	-3.45895	0.0909398	12674.8	139376	12662.7	13704.8	11643.3	12928.1	14181.1	10928.7	151510	156917	155969	112646	147463	111748	HMDB0041274	Organooxygen compounds	Carbohydrates and carbohydrate conjugates
Methyl cinnamate	pos	3.10459	4.06225e-09	-3.50116	0.0883173	46700.7	528784	50389.5	45688.7	49988.5	41965.9	47148.5	45023.4	514976	634765	555197	468591	533979	465196	HMDB0033833	Cinnamic acids and derivatives	Cinnamic acid esters
8-Hydroxypinoresinol 8-glucoside	neg	1.63712	1.57939e-08	-3.50205	0.0882628	13108.7	148519	16214.6	12715.2	12203.2	14839.7	12343.3	10336.1	157692	110164	162174	149396	145805	165881	HMDB0033281	Lignan glycosides	Unclassified
Chalconaringenin	pos	1.02629	1.47858e-10	-3.53096	0.0865119	4957.09	57299.5	4862.33	5823.23	5490.16	4474.33	3661.3	5431.18	50093	65030.7	56568.4	55832.9	57789.4	58482.8	HMDB0029631	Linear 1,3-diarylpropanoids	Chalcones and dihydrochalcones
Ethyl trans-p-methoxycinnamate	pos	1.54014	5.11172e-08	-3.64079	0.0801702	10421.9	129997	10824.7	9897.13	10549.3	8889.75	12037.4	10333.2	106639	160408	148711	124467	120920	118840	HMDB0030762	Cinnamic acids and derivatives	Cinnamic acid esters
4'-Methylliquiritigenin 7-rhamnoside	pos	1.30081	3.41374e-10	-3.66149	0.0790281	7251.98	91764.6	6970.9	5253.11	7858.46	6415.18	8543.58	8470.63	90488.9	85192.4	95390.8	107219	85951.8	86344.4	HMDB0040545	Flavonoids	Flavonoid glycosides
Lusitanicoside	neg	1.23993	0.000244889	-3.66873	0.0786326	7386.97	93942.8	6575.13	9383.41	5752.93	10627.6	5924.01	6058.76	76063.3	170747	88161	71954.2	83856.4	72875.1	HMDB0034120	Organooxygen compounds	Carbohydrates and carbohydrate conjugates
Norrubrofusarin 6-beta-gentiobioside	pos	1.71443	0.00125276	-3.71553	0.0761226	14500.7	190491	20284.9	23423.8	8645.23	9582.57	11422.2	13645.3	151884	387559	139298	144737	159093	160374	HMDB0034570	Naphthopyrans	Naphthopyranones
Foeniculoside V	pos	5.16701	7.02347e-11	-3.74954	0.074349	106681	1.43487e+06	104727	81391.5	131043	102782	118073	102069	1.58311e+06	1.43356e+06	1.51772e+06	1.2546e+06	1.37811e+06	1.4421e+06	HMDB0034874	Prenol lipids	Terpene glycosides
Verimol I	pos	1.63609	9.86072e-10	-3.7685	0.0733783	10566	143993	11272.5	11057.3	8812.16	9650.82	11805.9	10797.1	123436	161603	147595	151414	127717	152194	HMDB0035071	Phenol ethers	Anisoles
3',4',5,7,8-Pentamethoxyflavanone	pos	1.59788	6.40424e-13	-3.76959	0.0733232	10009.1	136506	9086.52	8107.92	12013.9	8513.83	12248.8	10083.4	136496	144188	138977	141737	127083	130556	HMDB0032869	Flavonoids	O-methylated flavonoids
Hericenone A	pos	3.32326	1.39727e-07	-3.79519	0.0720334	43537.9	604413	51368.9	44065	37583.9	42279.1	46195.5	39735.1	497983	623930	628694	695877	457968	722024	HMDB0035879	Prenol lipids	Terpene lactones
N1-trans-Feruloylagmatine	pos	3.54317	5.18502e-11	-3.82372	0.0706229	47475.2	672235	56802.3	46486.5	44145.3	43333.4	45600.7	48482.9	656846	625447	684200	732698	606531	727691	HMDB0037107	Cinnamic acids and derivatives	Hydroxycinnamic acids and derivatives
(2xi,4xi)-4,4',5,7-Tetrahydroxyflavan	pos	1.97617	8.9849e-08	-3.83368	0.0701371	14881.7	212180	19768.2	20603.1	9794.09	14627.5	10336.5	14160.7	181363	280867	205325	191132	204864	209530	HMDB0037232	Flavonoids	Flavans
3'-O-Methyl-(-)-epicatechin 7-O-glucuronide	pos	3.28812	7.31861e-06	-3.85939	0.0688983	41954.1	608928	40551.7	46625.7	59287.6	34998.8	39127.2	31133.3	612101	931183	545531	474465	526697	563588	HMDB0041659	Flavonoids	Flavonoid glycosides
Ichangic acid 17-beta-D-glucopyranoside	neg	2.4292	1.1402e-07	-3.8821	0.0678223	21741.2	320561	17894.9	26735.2	19900.1	30914.7	19258.3	15743.8	261083	415555	330546	339229	286442	290510	HMDB0037590	Prenol lipids	Terpene glycosides
Ichangin 4-glucoside	neg	1.4619	1.52359e-09	-3.89002	0.0674506	7715.85	114393	4408.01	5508.65	10395.6	6978.28	9874.99	9129.54	109400	136842	113901	109238	116857	100118	HMDB0039340	Prenol lipids	Terpene glycosides
Deoxynivalenol 3-glucoside	neg	2.07041	1.9433e-07	-3.93555	0.0653555	15221.6	232905	15758.7	9900.46	19003.9	12334.2	18765	15567.3	211253	311468	231462	244070	200681	198494	HMDB0039852	Prenol lipids	Sesquiterpenoids
(±)-Sphaerosin	pos	1.74189	1.63631e-11	-3.93861	0.0652169	10499.3	160991	10002.2	8884.26	10022.6	8644.18	13661.2	11781.5	151479	174734	173202	161741	148121	156668	HMDB0038128	Isoflavonoids	O-methylated isoflavonoids
MS 3	pos	3.5467	8.98293e-10	-3.96166	0.0641833	43009.7	670107	36596.9	38757	48351.7	37277.8	48473	48601.8	621790	788707	682932	702867	603326	621023	HMDB0036557	Depsides and depsidones	Unclassified
(Z)-Resveratrol 4'-glucoside	pos	1.04171	1.0297e-07	-3.96542	0.0640162	3762.84	58779.5	4482.9	2581.81	4127.37	3140.34	4433.39	3811.2	65088.9	74547.5	47505.7	53049.8	60810.1	51675	HMDB0030565	Stilbenes	Stilbene glycosides
Icariside E5	neg	3.09717	4.20151e-07	-3.97239	0.0637078	33339.1	523313	27403.5	27208.3	37757.6	27074.5	41817.6	38773.3	391258	600158	516492	610500	404664	616807	HMDB0034749	Stilbenes	Stilbene glycosides
1-Methoxy-1-(2,4,5-trimethoxyphenyl)-2-propanol	pos	3.71579	1.04444e-07	-4.01506	0.0618511	46413.7	750410	45200.7	39669.9	55762	37685.4	52299.8	47864.1	806988	554809	715072	868686	667647	889259	HMDB0031772	Benzene and substituted derivatives	Phenylpropanes
Dehydroxymethylflazine	pos	1.18218	5.4709e-10	-4.0271	0.0613369	4558.53	74319.6	6052.74	9207.46	1364.47	4103.82	3083.68	3539.04	67138.2	71917.5	71878.9	69188.9	81910.3	83883.8	HMDB0041200	Harmala alkaloids	Unclassified
2-(4-Allyl-2,6-dimethoxyphenoxy)-1-(3-hydroxy-4,5-dimethoxyphenyl)-1-propanol	pos	1.66054	8.76052e-05	-4.03165	0.0611437	9936.79	162515	4166.24	3217.04	6423.34	25157.1	10592.5	10064.5	185674	192605	205400	128546	205036	57831.2	HMDB0039349	Unclassified	Unclassified
Casegravol isovalerate	pos	3.03902	4.94046e-12	-4.04488	0.0605856	29557.9	487871	33116.4	38166.9	24187.2	28203.2	25540.5	28133.5	453133	492240	511032	528920	456022	485876	HMDB0039034	Coumarins and derivatives	Unclassified
(3S,7E,9R)-4,7-Megastigmadiene-3,9-diol 9-[apiosyl-(1->6)-glucoside]	neg	3.35876	2.47655e-09	-4.04561	0.0605552	36498.2	602726	28775.1	29565.7	39880.3	33773.8	49220.6	37773.4	688478	557275	666320	575958	624647	503676	HMDB0029766	Fatty Acyls	Fatty acyl glycosides
Edulisin III	pos	1.60007	3.72224e-10	-4.0706	0.0595151	8081.69	135792	5950.74	8981.03	8995.25	6827.07	8596.66	9139.36	142076	149365	129581	149902	121589	122240	HMDB0041197	Coumarins and derivatives	Furanocoumarins
Phlorizin	neg	3.16416	3.21544e-07	-4.09728	0.0584244	31604.5	540946	40560.3	40625.9	21891.1	33051.5	23760.4	29737.7	411394	727168	563200	493764	516375	533777	HMDB0036634	Flavonoids	Flavonoid glycosides
Phenethyl 6-galloylglucoside	pos	7.20274	7.60847e-08	-4.12895	0.057156	159386	2.78861e+06	198831	302410	80112.2	131421	113554	129984	2.35438e+06	2.58427e+06	2.94867e+06	2.27117e+06	3.15906e+06	3.41411e+06	HMDB0034573	Benzene and substituted derivatives	Benzoic acids and derivatives
Isolariciresinol 9'-O-beta-D-glucoside	pos	4.89822	1.08029e-13	-4.13489	0.0569211	71726.6	1.26011e+06	94016.6	71408.6	64938.7	55477.7	77953.2	66565	1.3293e+06	1.25486e+06	1.26741e+06	1.17766e+06	1.23613e+06	1.29528e+06	HMDB0038927	Lignan glycosides	Unclassified
Hydroxygaleon	pos	1.56064	3.38126e-08	-4.18002	0.0551683	7169.28	129953	12075.5	8489.03	3409.19	6951.22	3869.42	8221.35	135703	156332	141571	107987	132490	105635	HMDB0031535	Lactones	Gamma butyrolactones
1,2-Anhydridoniveusin	pos	3.51323	1.59504e-11	-4.18431	0.0550044	35730	649585	33296.5	33128.2	39382.9	32596.6	38490.1	37485.9	663741	601387	642906	707790	594485	687200	HMDB0032105	Fatty Acyls	Fatty acid esters
Glycyrrhetinic acid	pos	2.37469	1.28315e-08	-4.20475	0.0542305	16275.7	300121	19258.4	17622.9	13280.9	14185.2	14299.7	19007.1	372040	317325	297302	263871	257093	293092	HMDB0011628	Prenol lipids	Triterpenoids
6'-O-Formylmarmin	pos	4.26757	1.02294e-10	-4.22902	0.0533257	51107.7	958406	58043.3	58227.1	38048.8	54448.7	49450	48428.3	938430	894647	969404	1.06496e+06	850829	1.03217e+06	HMDB0040796	Coumarins and derivatives	Unclassified
Trigoforin	pos	1.47933	5.41328e-11	-4.23615	0.0530631	6093.34	114832	6616.58	5985.5	6334.75	4931.29	6465.14	6226.77	107266	117176	119167	120145	100404	124833	HMDB0029495	Coumarins and derivatives	Unclassified
Ursonic acid	pos	2.87729	1.27651e-07	-4.25008	0.0525529	23418.5	445617	6827.25	11402.1	42434.5	13732.1	43557.3	22557.7	412729	425008	381218	498763	576257	379730	HMDB0036007	Prenol lipids	Triterpenoids
Isolariciresinol 9-O-beta-D-glucoside	neg	4.17044	2.05301e-12	-4.2512	0.0525122	47772	909731	55703.7	41319.6	46045.3	38686.3	56066.9	48810.2	866980	919151	1.00435e+06	891960	863007	912932	HMDB0032907	Lignan glycosides	Unclassified
L-cis-3-Amino-2-pyrrolidinecarboxylic acid	pos	2.75183	3.21341e-08	-4.32541	0.0498795	20117.6	403323	13063.6	17539.3	26090.4	14713.7	21578.6	27719.7	339461	338769	449681	494671	386946	410409	HMDB0029396	Carboxylic acids and derivatives	Amino acids, peptides, and analogues
Esculentic acid (Diplazium)	pos	1.70631	2.64995e-07	-4.33114	0.0496819	7780.18	156600	6938.62	9566.64	6512.49	6238.18	7266.92	10158.2	209480	172494	147504	126671	137506	145943	HMDB0035782	Prenol lipids	Triterpenoids
(7'S,8'S)-4,7'-Epoxy-3,8'-bilign-7-ene-3',5-dimethoxy-4',9,9'-triol 4'-glucoside	neg	1.24799	7.99077e-10	-4.35139	0.0489891	4009.88	81852.4	3839.18	4735.36	4100.87	3586.57	4830.53	2966.76	89087.6	89381.6	78325.4	89495.9	74736.5	70087.4	HMDB0040636	2-arylbenzofuran flavonoids	Unclassified
Phloroacetophenone 6'-[xylosyl-(1->6)-glucoside]	pos	3.33916	4.77636e-09	-4.38578	0.0478354	28024	585842	44593.1	40713.8	7081.85	36660.7	11034.5	28060.2	538578	726111	574835	594886	541279	539365	HMDB0032743	Organooxygen compounds	Carbohydrates and carbohydrate conjugates
(-)-Epiafzelechin 3-gallate	pos	1.52235	2.44054e-08	-4.39058	0.0476766	5855.63	122820	9099.41	8977.61	2623.07	5875.57	4054.43	4503.7	135157	126570	136405	95526.3	138340	104921	HMDB0038846	Flavonoids	Flavans
16-Acetylpriverogenin A	pos	2.33	2.44599e-07	-4.39572	0.047507	13856.9	291682	5922.77	7209.89	26562.8	8003.27	20958.4	14484.5	252389	291949	248353	349011	367875	240515	HMDB0034529	Prenol lipids	Triterpenoids
Gibberellin A20 13-glucoside	neg	3.10837	3.40092e-10	-4.39876	0.0474068	23935.8	504902	24422.5	24707.5	19365.4	22144	27882.9	25092.6	467197	564728	558599	462605	516795	459490	HMDB0033412	Prenol lipids	Terpene glycosides
Ginkgolide A	pos	1.20046	1.46865e-11	-4.39933	0.0473882	3561.35	75152.7	4100.38	3189.84	4540.65	1994.82	4588.43	2953.98	82118.1	78871.8	76607.1	70880.6	74452.7	67985.9	HMDB0036862	Prenol lipids	Sesquiterpenoids
Citroside A	pos	1.45668	2.55844e-14	-4.42088	0.0466854	5143.07	110164	3446.77	3124.82	5774.13	5846.09	5811.29	6855.31	108612	115983	108522	113733	108033	106103	HMDB0030370	Prenol lipids	Terpene glycosides
(S)-2,3-Epoxysqualene	pos	1.07212	0.0357851	-4.51156	0.0438415	4203.87	95887.8	3.70614e-06	3.70614e-06	920.504	19993.5	2021.43	2287.74	16237.6	257060	48888.3	96926.4	139074	17140.8	HMDB0001188	Prenol lipids	Triterpenoids
Heteroflavanone C	pos	2.14402	5.28854e-10	-4.51773	0.0436543	10445.2	239271	8981.6	8745.57	11179.8	9350.67	14011.5	10402	213481	280306	243809	245253	216532	236245	HMDB0041256	Flavonoids	Flavans
Cassiaside C	pos	3.99245	2.02168e-07	-4.54061	0.0429674	36673.4	853516	33010.7	45006.6	38500	31745.3	36926.8	34851.1	1.13632e+06	708162	729931	917957	765117	863612	HMDB0038550	Prenol lipids	Sesquiterpenoids
Natsudaidain 3-glucoside	neg	1.69068	3.86819e-06	-4.54187	0.0429301	6754.61	157340	5349.14	6406.46	7070.35	6207.41	8422.77	7071.52	211518	98630	134216	158329	148370	192975	HMDB0040507	Flavonoids	Flavonoid glycosides
Taraxinic acid glucosyl ester	neg	1.05162	3.19601e-10	-4.55978	0.0424005	2439.72	57539.9	1726.07	2323.33	2708.69	2706.01	2444.88	2729.35	49419.9	59108.9	63078.1	63380.3	53018.7	57233.6	HMDB0035249	Prenol lipids	Terpene lactones
(S)-Bitalin A 12-glucoside	pos	1.78456	4.89752e-07	-4.59733	0.041311	7008.34	169648	7241.59	6682.19	6320.73	7030.59	7821.19	6953.75	154693	223930	193992	125520	171077	148680	HMDB0038328	Organooxygen compounds	Carbohydrates and carbohydrate conjugates
trans-Resveratrol 3-O-glucuronide	neg	4.98651	8.05318e-10	-4.60733	0.0410258	53006.9	1.29204e+06	57940.8	62727.9	50350.4	56849.9	45110.2	45062.5	1.14802e+06	1.37486e+06	1.42005e+06	1.16055e+06	1.20064e+06	1.44812e+06	HMDB0041782	Stilbenes	Stilbene glycosides
Trilobatin	neg	9.86724	3.96319e-07	-4.62684	0.0404746	210372	5.19762e+06	252896	446636	65642.5	190401	144595	162060	4.36403e+06	4.35839e+06	5.87332e+06	4.20296e+06	5.6388e+06	6.74823e+06	HMDB0037505	Flavonoids	Flavonoid glycosides
Diosbulbin F	pos	1.9889	2.67083e-10	-4.66316	0.0394683	8091.89	205022	7495.93	7157.39	9045.16	5623.69	9971.12	9258.03	210753	237758	203116	207721	186689	184098	HMDB0036780	Prenol lipids	Terpene lactones
Vomifoliol 9-[xylosyl-(1->6)-glucoside]	pos	1.38159	1.23766e-07	-4.67026	0.0392747	3986.92	101514	3383.74	3278.74	3767.09	2889.32	5775.45	4827.18	134179	80182.1	103880	96688.9	102364	91788.1	HMDB0035520	Fatty Acyls	Fatty acyl glycosides
6-Glucopyranosylprocyanidin B2	pos	1.30748	4.59046e-10	-4.70922	0.0382281	3383.72	88513.9	6911.56	3530.57	1175.26	3570.48	3000.21	2114.23	82685	99384.4	76624.8	85461.3	89864.8	97063	HMDB0037403	Flavonoids	Biflavonoids and polyflavonoids
Achimilic acid	neg	4.0287	1.75254e-10	-4.7153	0.0380674	31942.8	839113	30568.9	29503.6	32629.4	26594.5	36464.3	35896.1	765376	921847	904866	881351	735692	825546	HMDB0037325	Keto acids and derivatives	Medium-chain keto acids and derivatives
(S)-Multifidol 2-[apiosyl-(1->6)-glucoside]	neg	1.62751	1.15604e-09	-4.71935	0.0379607	5239.55	138026	3682.19	4145.48	6945.01	4448.23	6867.61	5348.77	135521	114121	139398	161958	137427	139729	HMDB0039930	Organooxygen compounds	Carbohydrates and carbohydrate conjugates
Isopetasoside	pos	1.02846	1.21192e-11	-4.76517	0.036774	2003.6	54484.2	1212.97	597.074	2374.52	1461.05	3485.59	2890.41	54516.3	60822.2	50614.8	55805.1	53592.6	51554	HMDB0029622	Prenol lipids	Terpene glycosides
Isorubrofusarin 10-gentiobioside	neg	4.38641	8.8394e-08	-4.80816	0.0356944	36315.3	1.0174e+06	24570.2	38563.8	45585.3	38068.4	36531.8	34572.3	1.31769e+06	823306	948367	1.10304e+06	892519	1.01945e+06	HMDB0034609	Naphthopyrans	Naphthopyranones
6-Hydroxysandoricin	neg	3.45621	6.08332e-08	-4.80834	0.0356899	22308.7	625070	16924	19341.9	28881.3	18976.4	26160.1	23568.2	508436	809806	645846	642419	580945	562967	HMDB0037556	Carboxylic acids and derivatives	Tetracarboxylic acids and derivatives
Lucyoside N	neg	3.7585	4.94172e-07	-4.81733	0.0354683	26618.4	750483	28333.2	24401.1	25945.7	25619.4	23576.6	31834.4	950012	913815	788259	598443	617732	634639	HMDB0041040	Prenol lipids	Terpene glycosides
Sandosapogenol	pos	7.92009	6.1111e-06	-4.83095	0.035135	120723	3.43598e+06	57683.7	97458.9	208931	118719	131878	109668	2.77921e+06	3.15936e+06	2.66647e+06	4.09137e+06	5.04382e+06	2.87565e+06	HMDB0031882	Prenol lipids	Triterpenoids
Jangomolide	neg	1.01804	7.36079e-11	-4.84696	0.0347472	1852.22	53305.6	1670.94	1046.47	2391.12	1457.21	2579.65	1967.94	50459.7	61092.5	55239.8	52501.2	48426.2	52114.3	HMDB0038158	Steroids and steroid derivatives	Steroid lactones
2',7-Dihydroxy-4',6-dimethoxyisoflavan	pos	1.40404	1.26299e-12	-4.88001	0.0339602	3438.62	101254	3660.53	3601.21	3432.21	3841.85	2629.69	3466.23	105736	101250	93686	107796	95511.3	103546	HMDB0033996	Isoflavonoids	O-methylated isoflavonoids
Kelampayoside A	neg	5.91115	8.89957e-12	-4.90741	0.0333214	59775.6	1.79391e+06	51522.4	59705.6	78247.2	52832	66014.1	50332.5	1.84683e+06	1.92061e+06	1.90872e+06	1.78696e+06	1.65968e+06	1.64068e+06	HMDB0038714	Organooxygen compounds	Carbohydrates and carbohydrate conjugates
3-trans-p-Coumaroylrotundic acid	pos	1.87168	0.00014168	-4.90916	0.033281	6837.47	205447	3.70614e-06	1663	11414.3	7205.39	12178.2	8563.9	246455	64921.5	201581	310954	223723	185046	HMDB0040667	Prenol lipids	Triterpenoids
Carthamidin 6,7-diglucoside	pos	1.81937	2.48941e-08	-4.91233	0.033208	5715.17	172102	4440.49	6473.87	8877.48	4484.72	5189.12	4825.34	160800	216343	154979	163436	146779	190277	HMDB0040125	Flavonoids	Flavonoid glycosides
Eriodictin	pos	5.29878	0.000264188	-4.92209	0.0329841	54051.1	1.6387e+06	82685	74385.8	44509.7	40715.6	40419.6	41591.2	1.30702e+06	2.88342e+06	1.57602e+06	807131	1.89339e+06	1.36523e+06	HMDB0037480	Flavonoids	Flavonoid glycosides
alpha-Peroxyachifolide	pos	3.45028	5.81433e-11	-4.9518	0.0323116	19752	611296	18672.3	17303.8	23750.8	17066.7	21318.1	20400.2	575199	651033	603080	662443	533599	642422	HMDB0039575	Prenol lipids	Terpene lactones
Marmesin rhamnoside	neg	1.41268	1.63858e-10	-5.05926	0.0299924	3071.16	102398	2371.73	2671.58	3709.54	3094.55	3864.65	2714.91	97055.9	111911	106625	112917	90701.8	95176.9	HMDB0039564	Coumarins and derivatives	Furanocoumarins
Acevaltrate	pos	1.3552	5.37993e-06	-5.08013	0.0295617	2928.98	99080.2	3158.62	3107.94	2645.46	2558.42	2337.97	3765.47	86082.1	147252	83366.8	109438	97229.4	71113.3	HMDB0034494	Carboxylic acids and derivatives	Tetracarboxylic acids and derivatives
Cassiaside B	neg	2.93774	2.4788e-09	-5.11369	0.028882	12825.2	444056	10300.1	16951	15300.7	15181.3	9072.25	10145.8	426487	497879	427491	441054	362637	508787	HMDB0038477	Naphthopyrans	Naphthopyranones
2'-Hydroxygenistein 7-(6''-malonylglucoside)	neg	1.8954	9.43093e-07	-5.14892	0.0281852	5347.5	189727	5357	7594.3	6159.23	5054.92	4502.32	3417.25	175833	250992	184723	120851	199208	206755	HMDB0039247	Isoflavonoids	Isoflavonoid O-glycosides
O-Ethylcubebin	pos	2.40147	4.78905e-09	-5.15547	0.0280575	8326.93	296781	7515.06	7743.79	9871.82	8368.53	9764.76	6697.64	251205	345155	308326	311813	249380	314807	HMDB0040834	Furanoid lignans	Tetrahydrofuran lignans
3-Dehydronobilin	pos	2.97311	8.63346e-09	-5.18096	0.0275662	12570.4	456009	15875.4	9870.27	10835.4	11627	12116.8	15097.6	375741	464100	515139	491351	381240	508480	HMDB0036691	Prenol lipids	Terpene lactones
Narirutin	neg	3.8238	2.46089e-06	-5.1979	0.0272442	21461.4	787739	14735.1	18510.4	30166.2	18750.3	25515.7	21090.5	1.13602e+06	545884	789023	793042	670024	792439	HMDB0033740	Flavonoids	Flavonoid glycosides
Lucidenic acid D1	pos	1.5243	9.67647e-06	-5.1993	0.0272179	3421.74	125716	1436.28	2262.23	1310.85	4381.62	2903.96	8235.48	98544.4	195550	128451	114995	121254	95505.1	HMDB0038199	Prenol lipids	Sesquiterpenoids
Vaccinoside	neg	2.78977	0.000739007	-5.26288	0.0260444	12176.4	467525	9457.99	14306.3	17780.6	8662.42	11695.7	11155.3	372193	941487	347393	354825	396767	392482	HMDB0034733	Prenol lipids	Terpene glycosides
Epigallocatechin 3-O-(4-hydroxybenzoate)	pos	1.52635	1.79634e-08	-5.27413	0.0258421	3111.08	120388	3389.87	3058.08	3506.15	2650.02	3023.92	3038.42	126199	126361	142200	90161	126827	110578	44257118	Polyketides	Flavonoids
9-Hydroxy-7-megastigmen-3-one glucoside	pos	3.22907	1.07039e-06	-5.31792	0.0250696	13797.1	550352	9651.64	10347.4	18128.8	10590.8	17805.1	16258.9	520875	747959	592700	439698	601020	399857	HMDB0040701	Fatty Acyls	Fatty acyl glycosides
3',5,6-Trihydroxy-3,4',7,8-tetramethoxyflavone 3-glucoside	neg	2.54148	0.000135156	-5.3204	0.0250266	9172.31	366503	7067.17	13203.8	11985.7	9603.42	6700.21	6473.55	300575	640816	292860	220853	353517	390397	HMDB0040506	Flavonoids	Flavonoid glycosides
2-(4-Allyl-2-methoxyphenoxy)-1-(4-hydroxy-3-methoxyphenyl)-1-propanol	pos	1.09879	3.34763e-08	-5.34144	0.0246642	1540.12	62443.6	1546.58	366.083	1655.73	2314.54	984.406	2373.39	68639.7	75921.4	60775.7	52639.9	66544.1	50140.5	HMDB0031753	Unclassified	Unclassified
Aeglin	neg	4.66152	4.03603e-06	-5.34724	0.0245652	28488.5	1.15971e+06	36009.1	49103.9	10419.3	33337.3	18899.3	23162	843221	1.67612e+06	1.35327e+06	1.08431e+06	1.07066e+06	930684	HMDB0041415	Fatty Acyls	Fatty acyl glycosides
1-Hexanol arabinosylglucoside	neg	2.81819	3.4041e-05	-5.35218	0.0244812	10707.3	437367	7163.98	10417.1	11780.8	14029.7	11509.7	9342.49	307850	650839	557263	449723	262572	395956	HMDB0031689	Fatty Acyls	Fatty acyl glycosides
Leonuriside A	pos	1.8134	3.76034e-08	-5.39047	0.0238401	4067.75	170627	6495.88	5942.91	2002.05	4008.71	3145.47	2811.48	180589	133214	176567	177406	145972	210012	HMDB0031721	Organooxygen compounds	Carbohydrates and carbohydrate conjugates
(-)-Epicatechin 7-O-glucuronide	pos	12.3043	3.34929e-05	-5.43023	0.0231919	193003	8.322e+06	254642	259325	193766	174248	142200	133838	6.77526e+06	1.22307e+07	7.85406e+06	4.00663e+06	9.62963e+06	9.43572e+06	HMDB0041729	Flavonoids	Flavonoid glycosides
Helinorbisabone	pos	1.93107	4.44468e-13	-5.43168	0.0231688	4383.49	189198	3880.94	3470.23	5050.93	3545.43	5624.89	4728.53	200781	197764	186158	178182	193240	179066	HMDB0032116	Prenol lipids	Monoterpenoids
Dehydrocyanaropicrin	pos	3.69629	4.92581e-11	-5.49327	0.0222004	15414.7	694344	14396.9	13407.1	19425.7	14321.5	15259.3	15677.9	659482	729088	692248	754856	600985	729404	HMDB0035029	Prenol lipids	Terpene lactones
Dihydrodaidzin	pos	1.90611	2.64665e-06	-5.49817	0.0221252	4256.22	192370	5349.71	4135.06	3340.73	6152.97	3116.56	3442.27	176670	261693	205251	117006	175270	218326	HMDB0039902	Isoflavonoids	Isoflavonoid O-glycosides
Orientin 7,3'-dimethyl ether	pos	1.70843	4.74989e-11	-5.51288	0.0219007	3244.5	148146	3017.68	2617.01	4027.84	3153.72	3442.81	3207.97	151890	168042	142360	132155	143740	150688	HMDB0037450	Flavonoids	Flavonoid glycosides
Neohesperidin dihydrochalcone	neg	1.68501	1.11662e-08	-5.53049	0.021635	3154.98	145828	1746	3286.42	5373.96	3355.75	3325.1	1842.65	124475	159930	152751	175011	122375	140424	HMDB0030542	Flavonoids	Flavonoid glycosides
Glucodistylin	neg	12.97	5.50523e-05	-5.55378	0.0212886	198316	9.31562e+06	232091	264343	217145	187941	153844	134534	7.3412e+06	1.43626e+07	8.64998e+06	4.50145e+06	1.05015e+07	1.0537e+07	HMDB0041597	Flavonoids	Flavonoid glycosides
Gibberellin A38 glucosyl ester	neg	3.97317	9.11049e-11	-5.60804	0.0205028	16434.2	801558	16091.2	18220.2	17055.6	13683.4	15177.3	18377.3	837763	887173	812995	714768	837125	719522	HMDB0036903	Prenol lipids	Terpene glycosides
(+)-Lyoniresinol 9-glucoside	neg	1.68729	3.1789e-12	-5.61058	0.0204667	2948.62	144069	5014.69	2531.47	2269.65	2734.88	3010.93	2130.09	145587	156711	150596	142680	135026	133816	HMDB0041148	Lignan glycosides	Unclassified
Menthoside	neg	1.00576	1.36882e-10	-5.62519	0.0202604	1041.09	51385.2	963.284	1353.64	506.409	1400.8	949.459	1072.93	51556.8	52908.9	45543.3	50564.6	48458.1	59279.6	HMDB0037350	Flavonoids	Flavonoid glycosides
(2R,3R)-3,3',4',7-Tetrahydroxyflavanone 7-O-alpha-L-Rhamnopyranoside	pos	2.29748	1.54288e-06	-5.6497	0.0199192	5524.54	277348	8202.16	10295.8	4296.76	3786.87	2466.09	4099.53	219232	356706	302729	192825	252736	339860	HMDB0040536	Flavonoids	Flavonoid glycosides
Hovetrichoside C	pos	4.01074	2.92223e-10	-5.7399	0.0187119	15276.9	816426	24557.9	14672.7	18644.3	12668	10032.2	11086.1	818485	811448	818647	721851	768145	959977	42607791	Polyketides	Flavonoids
Lupiwighteone hydrate 7-glucoside	neg	2.6701	2.7224e-05	-5.82371	0.0176559	6956.15	393985	5476.33	14041.1	1508.09	11694.4	6158.94	2858.11	636033	261348	383122	339183	322870	421355	HMDB0034813	Isoflavonoids	Isoflavonoid O-glycosides
Aflatoxin B1 diol	pos	2.23319	4.00162e-05	-5.82559	0.0176328	4822.88	273517	6676	6566.45	4332.03	4754.64	3576	3032.16	219652	404753	253751	129604	320187	313156	HMDB0060430	Coumarins and derivatives	Furanocoumarins
Cyclopassifloside VI	neg	1.21257	1.5539e-09	-5.84457	0.0174024	1304.19	74943.1	401.917	523.241	1356	1494.01	1688.3	2361.67	85418.5	67489.3	81340.2	74035.4	62479.8	78895.6	HMDB0035949	Prenol lipids	Terpene glycosides
11-Methoxyyangonin	pos	1.09042	3.38175e-13	-5.87915	0.0169902	1018.71	59958.6	955.719	881.98	1160.81	471.272	2136.98	505.49	63723.7	59971.4	61306.8	60458.8	54858.9	59431.6	HMDB0030740	Kavalactones	Unclassified
Ramontoside	pos	3.17435	1.61453e-07	-5.94552	0.0162263	8431.92	519646	22203.9	10706.4	855.909	7353.81	2821.03	6650.46	443697	635018	506278	379698	611229	541958	HMDB0038929	Lignan glycosides	Unclassified
Agnuside	neg	1.02055	1.67127e-07	-5.95302	0.0161422	872.334	54040.5	192.471	511.673	1646.35	707.373	844.223	1331.91	68463.8	58733.7	46110.6	49844	60209.1	40881.8	HMDB0036561	Prenol lipids	Terpene glycosides
Coumestrin	pos	1.1576	3.17776e-05	-5.9907	0.0157261	1147.88	72992.3	1781.01	434.616	1298.06	1320.45	839.153	1214.01	58593.1	110093	72547.5	36338	82776	77606.9	HMDB0033587	Isoflavonoids	Coumestans
(-)-Wikstromol	pos	1.57177	1.23698e-11	-5.99538	0.0156751	1950.42	124428	2243.12	1644.51	2709.61	1590.41	1471.42	2043.43	117049	138586	125654	125476	112983	126820	HMDB0030598	Furanoid lignans	Tetrahydrofuran lignans
Gibberellin A4 glucosyl ester	neg	3.03861	2.94269e-08	-6.02077	0.0154016	7283.77	472922	6132.74	6499.91	4589.76	10516.9	5937.13	10026.2	370591	462341	547334	537023	399686	520556	HMDB0038610	Prenol lipids	Terpene glycosides
Pteroside P	pos	1.35598	3.57837e-06	-6.0449	0.0151462	1469.83	97042.8	1597.32	2240.01	779.606	704.192	1152.67	2345.17	67164.8	139255	112665	93529	89476.1	80166.4	HMDB0036608	Organooxygen compounds	Carbohydrates and carbohydrate conjugates
Cinncassiol C	neg	1.86385	4.69535e-10	-6.05032	0.0150894	2653.08	175824	2372.14	2288.32	3384.44	2881.9	3031.96	1959.71	180566	194566	189288	151973	184086	154466	HMDB0035166	Organooxygen compounds	Carbohydrates and carbohydrate conjugates
Salicylic acid beta-D-glucoside	neg	1.80957	9.352e-10	-6.13084	0.0142703	2367.05	165872	1771.15	2250.82	3190.64	1839.46	2521.66	2628.55	146137	153635	190619	155460	162961	186422	HMDB0041271	Organooxygen compounds	Carbohydrates and carbohydrate conjugates
Isoquercitrin	pos	1.12284	6.11874e-05	-6.13689	0.0142106	987.902	69518.6	1103.21	2037.3	342.508	1490.82	667.6	285.976	48952	101412	61437.8	34546.9	83716.7	87045.6	HMDB0037362	Flavonoids	Flavonoid glycosides
Prudomestin	pos	1.53711	0.00019788	-6.14102	0.0141699	1899.5	134051	1480.3	1309.68	4338.77	1492.38	1196.31	1579.54	113872	242425	127288	76844.3	135084	108794	HMDB0030811	Flavonoids	Flavones
Physagulin C	neg	1.07395	3.24488e-07	-6.18316	0.013762	819.768	59567.5	543.827	208.369	1180.53	811.895	1045.68	1128.31	51716.1	82494.9	58363.1	53651.4	61879.9	49299.4	HMDB0038535	Steroids and steroid derivatives	Steroid lactones
Melleolide C	pos	1.60426	3.74492e-05	-6.187	0.0137255	1952.73	142271	1067.72	1307.65	2837.79	2670.42	2080.27	1752.55	225561	153873	117774	148508	130666	77241.1	HMDB0037041	Prenol lipids	Sesquiterpenoids
Myristicanol A	pos	2.54527	9.97526e-07	-6.2222	0.0133947	4565.42	340839	4298.65	3702.67	6604.62	3857.59	4305.24	4623.76	422603	208999	339282	365799	301245	407106	HMDB0041311	Unclassified	Unclassified
Lucuminoside	neg	1.08734	1.12112e-11	-6.24102	0.013221	786.318	59474.8	1284.34	833.756	373.442	813.975	1023.89	388.498	56205.9	59014.5	65811.2	61459.7	53800.5	60556.8	HMDB0029900	Organooxygen compounds	Carbohydrates and carbohydrate conjugates
Precarthamin	neg	5.30395	0.000526348	-6.24869	0.013151	21644.9	1.64588e+06	15269.1	20342.6	37241.7	19608.9	19802.7	17604.1	1.13894e+06	3.05041e+06	1.64707e+06	766267	1.90475e+06	1.36781e+06	HMDB0031967	Flavonoids	Flavonoid glycosides
Dide-O-methyl-4-O-alpha-D-glucopyranosylsimmondsin	neg	1.14958	1.73593e-09	-6.27873	0.0128799	862.306	66949.6	1885.79	1316.76	535.603	510.755	242.349	682.572	64884.8	67551.5	71440.2	74365.6	52308.7	71146.7	HMDB0038329	Organooxygen compounds	Carbohydrates and carbohydrate conjugates
Acetylcholine	pos	2.39624	6.43635e-13	-6.2884	0.0127939	3685.55	288071	2824.4	3461.27	4898.51	3828.55	3822.34	3278.25	285804	316478	276209	292842	275678	281417	HMDB0000895	Organonitrogen compounds	Quaternary ammonium salts
Zapoterin	neg	2.65407	6.81792e-13	-6.46669	0.0113066	3990.54	352940	3018.19	2715.49	6398.54	2816.4	5557.04	3437.59	355307	369097	368734	354358	317439	352705	HMDB0035984	Prenol lipids	Triterpenoids
Ptelatoside B	neg	1.81603	2.65983e-11	-6.4742	0.0112479	1866.77	165966	1887.91	1241.47	2530.99	1462.68	2266.69	1810.86	187250	164124	171529	166597	155474	150825	HMDB0034447	Organooxygen compounds	Carbohydrates and carbohydrate conjugates
Maesopsin 6-glucoside	neg	8.96134	8.53685e-05	-6.48805	0.0111404	49501.4	4.4434e+06	52668.1	51160.3	71298.2	44384.7	41473.3	36024.2	3.62435e+06	7.55622e+06	4.38866e+06	2.49986e+06	4.65338e+06	3.93793e+06	HMDB0031555	Flavonoids	Flavonoid glycosides
Isolimonic acid	neg	5.58637	6.09347e-07	-6.53551	0.0107799	17478.7	1.62142e+06	13063.7	14264.5	26179.5	16517	17072.8	17774.7	1.4061e+06	1.53657e+06	1.595e+06	2.05793e+06	1.13275e+06	2.00015e+06	HMDB0038170	Naphthofurans	Unclassified
3,4-Dihydroxyphenylglycol	pos	2.03713	1.18282e-08	-6.55252	0.0106536	2252	211385	1898.71	1719.15	2995.93	2162.86	2184.38	2550.97	217494	169363	221869	217189	185715	256678	HMDB0000318	Phenols	Benzenediols
gamma-L-Glutamyl-S-(2-carboxy-1-propyl)cysteinylglycine	pos	2.30485	2.09271e-08	-6.60404	0.0102799	2789.02	271309	1681.81	2726.39	3978.97	2089.84	3269.9	2987.21	278404	211344	267934	303749	240520	325902	HMDB0029394	Carboxylic acids and derivatives	Amino acids, peptides, and analogues
Phloretin 2'-O-glucuronide	pos	7.81999	0.000171983	-6.60682	0.01026	35319	3.44239e+06	35758	34040.8	54946.5	28904.2	28709.2	29555.4	2.98688e+06	6.18568e+06	3.23982e+06	1.96471e+06	3.45041e+06	2.82681e+06	HMDB0041768	Flavonoids	Flavonoid glycosides
Cafamarine	pos	1.02144	6.08698e-10	-6.62705	0.0101172	533.636	52745.4	939.205	628.687	244.452	618.413	375.571	395.485	63617.6	49633.7	48825.4	51683.7	53541.8	49170.4	HMDB0037003	Naphthofurans	Unclassified
Quercilicoside A	neg	1.7844	6.60988e-07	-6.66488	0.0098553	1640.08	166416	1084.64	1493.88	1909.9	1867.27	2000.16	1484.64	189438	100706	180957	202312	149178	175906	HMDB0035691	Prenol lipids	Terpene glycosides
trans-Piceid	neg	1.06833	1.4664e-08	-6.6807	0.00974784	563.604	57818.3	480.737	322.01	3.70614e-06	977.127	1126.06	475.69	54923.6	74092.3	55414.7	48709.3	57331.8	56438.1	HMDB0030564	Stilbenes	Stilbene glycosides
Feruloylcholine	pos	1.60805	1.02766e-09	-6.68636	0.00970972	1265.19	130301	1843.82	1514.45	1181.81	227.942	1100.52	1722.59	113357	143394	125317	148173	115080	136485	HMDB0032800	Cinnamic acids and derivatives	Hydroxycinnamic acids and derivatives
Isolimonic acid glucoside	neg	3.40857	6.92543e-10	-6.7338	0.00939557	5515.34	587015	4378.26	4417.61	6689.86	5324.93	6284.63	5996.73	615485	518415	657532	654540	550015	526100	HMDB0039365	Saccharolipids	Unclassified
8-Angeloylegelolide	pos	2.19785	2.16821e-06	-6.77368	0.00913942	2303.17	252004	2507.2	3125.55	3193.33	2879.3	1535.46	578.166	178362	358984	288187	233680	236184	216626	HMDB0037773	Cycloheptafurans	Unclassified
Actinidic acid	pos	1.52665	7.18327e-07	-6.82099	0.00884456	1077.21	121793	520.131	857.327	1461.09	1641.64	1154.04	829.017	148290	75235	118951	143315	109494	135474	HMDB0037963	Prenol lipids	Triterpenoids
cis-Mulberroside A	neg	3.61347	5.07873e-05	-6.8282	0.00880051	6264.95	711884	5830.03	7349.22	7839.14	9380.19	3393.1	3798	482528	1.08103e+06	817330	377713	676477	836230	HMDB0031726	Stilbenes	Stilbene glycosides
Ganoderic acid S	pos	1.10383	0.000185765	-6.83607	0.00875264	614.113	70163.2	3.70614e-06	3.70614e-06	2559.31	3.70614e-06	656.478	468.892	78926.4	21939.6	94858.4	90338.3	89296.6	45619.5	HMDB0035313	Prenol lipids	Sesquiterpenoids
Isolariciresinol 9'-O-alpha-L-arabinofuranoside	neg	9.59821	8.22875e-09	-6.95133	0.00808053	37713.1	4.66716e+06	34423.9	35745.8	53313.9	30774.4	36170.4	35850.1	4.23946e+06	4.18456e+06	5.13049e+06	5.06316e+06	3.87744e+06	5.50783e+06	HMDB0032906	Lignan glycosides	Unclassified
Xanthohumol	pos	1.35628	1.201e-09	-6.95421	0.00806445	745.651	92461.5	927.986	331.483	1060.94	410.869	626.32	1116.31	80221.5	107769	95281.3	97444	80554.4	93499.3	HMDB0037479	Linear 1,3-diarylpropanoids	Chalcones and dihydrochalcones
Zingerone	pos	2.82826	1.56573e-09	-6.96349	0.00801271	3228.89	402971	3231.38	2883.9	4035	3038.74	3436.12	2748.19	431742	457042	414564	339564	425190	349723	HMDB0032590	Phenols	Methoxyphenols
Methyl 3,4-dihydroxy-5-prenylbenzoate 3-glucoside	pos	1.93318	2.31795e-12	-7.24124	0.00660954	1232.58	186486	1700.62	1277.02	1194.63	845.837	1004.48	1372.92	197030	198486	192531	169648	179985	181233	HMDB0040121	Tannins	Hydrolyzable tannins
Catechin 7-glucoside	neg	2.63929	5.33877e-06	-7.31653	0.00627343	2294.37	365728	2014.74	2465.04	4460.15	1798.77	1974.32	1053.18	280523	481267	432399	231248	321486	447445	HMDB0037949	Flavonoids	Flavonoid glycosides
Mulberroside F	neg	4.51054	7.95758e-05	-7.34417	0.00615437	6986.97	1.13529e+06	6556.3	6364.17	8395.15	5953.12	6769.36	7883.72	1.40307e+06	460680	1.28674e+06	955059	993269	1.7129e+06	HMDB0040126	2-arylbenzofuran flavonoids	Unclassified
Glucoliquiritin	neg	2.10503	1.13896e-05	-7.40012	0.00592026	1411.73	238458	1060.52	2154.29	1685.12	621.044	1321.57	1627.84	269278	114153	255608	305166	193538	293005	HMDB0039508	Flavonoids	Flavonoid glycosides
Safflomin A	pos	4.10167	7.06864e-05	-7.59073	0.00518755	4853.98	935698	6303.29	4915.4	4172.95	5261.49	3487.98	4982.77	1.18537e+06	381725	1.00277e+06	827867	813208	1.40325e+06	HMDB0030558	Cinnamic acids and derivatives	Hydroxycinnamic acids and derivatives
10-Acetoxyligustroside	pos	1.10448	0.000369647	-7.63262	0.00503908	359.249	71292.5	3.70614e-06	354.121	445.807	247.299	659.445	448.823	127352	59289.5	74198.1	48856.1	85128.2	32930.8	HMDB0035217	Prenol lipids	Terpene glycosides
6-Feruloylglucose 2,3,4-trihydroxy-3-methylbutylglycoside	neg	6.73628	4.53689e-12	-7.83216	0.00438818	9919.92	2.2606e+06	5040.28	6444.63	15294.4	9187.79	13370.9	10181.5	2.13239e+06	2.31572e+06	2.49176e+06	2.33415e+06	2.10091e+06	2.18867e+06	HMDB0036214	Fatty Acyls	Fatty acyl glycosides
2'',6''-Di-O-acetylononin	neg	1.82766	4.66519e-13	-7.86375	0.00429314	713.786	166262	372.583	668.933	1379.07	485.859	699.175	677.102	166654	170153	178788	168914	158000	155063	HMDB0039925	Isoflavonoids	Isoflavonoid O-glycosides
Castavinol	pos	3.5177	7.69598e-05	-7.87923	0.00424732	2877.47	677479	1976.77	2966.28	4478.12	4565.55	1087.19	2190.91	464028	1.06898e+06	742133	345099	637564	807064	HMDB0029808	Flavonoids	Flavans
Nb-trans-Feruloylserotonin glucoside	neg	1.03284	2.05217e-09	-7.88363	0.00423438	226.662	53528.9	341.032	450.933	361.683	3.70614e-06	3.70614e-06	206.323	53998.5	61253.1	59461.8	44824.8	54382.1	47253	HMDB0032761	Organooxygen compounds	Carbohydrates and carbohydrate conjugates
Ssioriside	pos	4.51514	1.00042e-10	-7.91158	0.00415314	4231.38	1.01884e+06	5040.36	4674.01	1374.42	4250.88	5819.97	4228.68	1.01133e+06	960667	1.1173e+06	1.00078e+06	893571	1.12938e+06	HMDB0038934	Lignan glycosides	Unclassified
Kaempferol 3-[2''-(6'''-coumaroylglucosyl)-rhamnoside] 7-glucoside	neg	3.6873	1.16233e-06	-7.92633	0.0041109	2885.45	701901	4115.18	4051.31	356.841	4489.72	1492.73	2806.9	574831	903982	688154	452747	792785	798908	HMDB0039941	Flavonoids	Flavonoid glycosides
5'-Methoxycastavinol	neg	2.65273	3.32634e-05	-7.96549	0.00400081	1541.93	385406	1403.79	1490.78	1587.89	1863.79	1615.16	1290.19	511534	185308	357965	486319	283182	488127	HMDB0029814	Flavonoids	Flavans
Bilirubin	pos	2.60379	5.35788e-08	-7.98465	0.00394803	1354.84	343169	932.387	719.928	1531.96	700.824	2238.85	2005.09	305883	454427	360513	323537	308370	306286	HMDB0000054	Tetrapyrroles and derivatives	Bilirubins
Tracheloside	pos	1.876	1.5932e-07	-8.03329	0.00381714	686.922	179957	616.715	806.442	421.917	666.591	912.564	697.3	215993	220092	155588	186746	168301	133023	HMDB0030557	Lignan glycosides	Unclassified
Sapidolide A	pos	10.2566	3.54246e-14	-8.06395	0.00373687	19541.8	5.22945e+06	14531.2	15397.6	29244.6	16726.5	24513.5	16837.3	5.51167e+06	5.35585e+06	5.34568e+06	5.05508e+06	5.15271e+06	4.9557e+06	HMDB0041582	Lactones	Gamma butyrolactones
Medicarpin 3-O-(6'-malonylglucoside)	pos	6.60479	1.13414e-09	-8.13336	0.00356135	7808.08	2.19245e+06	5068.29	7145.36	4705.66	16233.5	7340.83	6354.88	2.54914e+06	2.00559e+06	2.26536e+06	1.87766e+06	2.37845e+06	2.0785e+06	HMDB0038776	Isoflavonoids	Furanoisoflavonoids
L-Acetopine	pos	1.21104	5.15441e-08	-8.20623	0.00338594	251.423	74255.1	356.84	438.771	265.289	447.638	3.70614e-06	3.70614e-06	62617.6	78938.6	76762	59180.5	73766.6	94265.1	HMDB0039111	Carboxylic acids and derivatives	Amino acids, peptides, and analogues
Ursolic acid	neg	1.4648	3.71151e-05	-8.26068	0.00326052	383.794	117709	3.70614e-06	340.442	1729.68	3.70614e-06	3.70614e-06	232.644	129188	77922	96798.9	122099	191345	88904.1	HMDB0002395	Prenol lipids	Triterpenoids
Musabalbisiane B	pos	1.41256	7.92613e-10	-8.27951	0.00321824	321.127	99783.4	33.0703	3.70614e-06	1126.25	159.744	205.377	402.321	88066.9	115701	93231.8	109019	90772.9	101909	HMDB0038681	Prenol lipids	Diterpenoids
Camelledionol	pos	1.38478	9.4688e-05	-8.30602	0.00315964	339.646	107495	3.70614e-06	3.70614e-06	1102.09	3.70614e-06	935.781	3.70614e-06	96693.2	69247.2	112989	151531	158536	55973.1	HMDB0035730	Prenol lipids	Triterpenoids
(S)-Pinocembrin	pos	1.04681	1.22691e-06	-8.31461	0.00314089	178.489	56827.5	242.685	154.927	92.6411	141.414	146.875	292.393	70768.8	70671.8	56929.2	44829.1	60146.1	37620.1	HMDB0030808	Flavonoids	Flavans
Furaneol 4-(6-malonylglucoside)	neg	1.0771	6.25723e-07	-8.33283	0.00310147	184.561	59507.7	166.821	107.496	176.336	107.998	218.198	330.518	48793.4	85699.1	54804.7	56781.8	55646.4	55321	HMDB0029778	Organooxygen compounds	Carbohydrates and carbohydrate conjugates
Luteolinidin	pos	1.24493	1.1356e-10	-8.3701	0.00302238	233.84	77369.5	66.1502	437.15	172.223	462.16	189.157	76.2027	74503.3	73454.3	78084.5	69030.8	79677.3	89466.7	HMDB0029249	Flavonoids	Hydroxyflavonoids
Rumexoside	neg	10.1428	9.97722e-08	-8.48604	0.00278899	14588.2	5.23065e+06	18281.4	16030.7	8746.62	21212.7	8992.34	14265.4	4.17588e+06	4.85435e+06	5.66403e+06	4.43345e+06	5.48448e+06	6.77169e+06	HMDB0036398	Organooxygen compounds	Carbohydrates and carbohydrate conjugates
Pitheduloside I	pos	1.44315	2.39401e-10	-8.49491	0.00277191	287.984	103894	592.017	3.70614e-06	154.373	981.513	3.70614e-06	3.70614e-06	109983	119613	101936	91859.4	94946.8	105024	HMDB0034036	Prenol lipids	Triterpenoids
Kaempferol 3-(2-p-coumaroylsophoroside) 7-glucoside	pos	1.05707	9.58282e-05	-8.50768	0.00274748	168.894	61472.3	3.70614e-06	548.128	3.70614e-06	223.543	241.692	3.70614e-06	41814.6	98218.6	63801.3	29256.8	71737.8	64005	HMDB0040802	Flavonoids	Flavonoid glycosides
Brassicoside	neg	1.33256	1.97121e-08	-8.53312	0.00269944	242.398	89795.8	819.444	3.70614e-06	0.00640301	634.94	3.70614e-06	3.70614e-06	82708.6	73023	103599	80216.1	91188.9	108039	HMDB0029480	Flavonoids	Flavonoid glycosides
Prupaside	neg	13.6924	1.96065e-13	-8.59147	0.00259244	24148.9	9.31513e+06	20775.1	24662.4	33474.4	19162.2	25536.3	21283	9.65752e+06	9.3117e+06	1.00039e+07	9.08319e+06	9.0319e+06	8.80252e+06	HMDB0038951	Lignan glycosides	Unclassified
Liquiritin apioside	pos	1.1086	1.15625e-05	-8.67151	0.00245254	159.381	64985.9	2.17731	3.70614e-06	116.884	242.422	594.799	3.70614e-06	52714	103212	65854.3	51283.6	64550.5	52300.6	HMDB0037491	Flavonoids	Flavonoid glycosides
2'',4'',6''-Triacetylglycitin	neg	2.77613	4.51228e-08	-8.72231	0.00236768	928.702	392241	2451.26	122.806	541.502	2003.5	123.974	329.172	428732	270969	438196	361444	428396	425706	HMDB0034694	Isoflavonoids	Isoflavonoid O-glycosides
3,5,6-Trihydroxy-3',4',7-trimethoxyflavone 3-glucuronide	neg	1.03979	1.04291e-05	-8.96396	0.00200254	114.263	57059.1	3.70614e-06	3.70614e-06	685.578	3.70614e-06	3.70614e-06	3.70614e-06	50467.4	87755.4	57164.6	35715	59673.2	51579.2	HMDB0038264	Flavonoids	Flavonoid glycosides
(S)-Naringenin 8-C-(2''-rhamnosylglucoside)	pos	3.69516	7.41774e-06	-9.01798	0.00192893	1403.25	727477	3.70614e-06	521.468	1560.14	1416.8	2899.11	2022	1.12298e+06	484744	681320	701387	663559	710872	HMDB0035426	Flavonoids	Flavonoid glycosides
Arjunolic acid	pos	1.7703	0.000171955	-9.05615	0.00187856	330.777	176080	3.70614e-06	3.70614e-06	437.381	958.595	329.315	259.372	258517	273029	174988	107377	138359	104209	HMDB0034502	Prenol lipids	Triterpenoids
Lippioside II	neg	1.00403	3.04448e-09	-9.25411	0.0016377	82.8843	50610.2	3.70614e-06	3.70614e-06	3.70614e-06	497.306	3.70614e-06	3.70614e-06	44501.1	52772.3	54936.1	57516.2	52907	41028.7	HMDB0034268	Prenol lipids	Terpene glycosides
Pyranodelphinin A	neg	1.40663	1.16279e-08	-9.36419	0.00151739	150.932	99468.1	161.457	255.121	108.488	100.899	191.667	87.9596	82389.5	101278	110878	81255.1	105687	115321	HMDB0035421	Flavonoids	Flavonoid glycosides
Glucosyl passiflorate	neg	2.33289	1.51088e-12	-9.49684	0.0013841	373.775	270049	541.443	926.307	305.477	3.70614e-06	269.428	199.996	277717	283286	276111	260594	242042	280544	HMDB0038141	Prenol lipids	Terpene glycosides
5'-O-Methylmelledonal	neg	1.02292	3.13151e-06	-9.49834	0.00138266	75.2493	54423.5	3.70614e-06	37.8809	0.76177	48.5714	288.704	75.5782	49206.9	79354.9	56057.2	39419.4	59364.4	43138.2	HMDB0035859	Prenol lipids	Sesquiterpenoids
Sesaminol glucoside	pos	4.68643	2.8885e-08	-9.69181	0.00120913	1347.86	1.11473e+06	3035.67	3.70614e-06	776.279	2295.31	992.588	987.304	1.32355e+06	827025	1.14881e+06	1.00691e+06	1.2544e+06	1.1277e+06	HMDB0041209	Lignan glycosides	Unclassified
Oleanolic acid	pos	3.26499	0.000359533	-9.69753	0.00120435	748.45	621456	3.70614e-06	3.70614e-06	1175.96	694.527	1430.2	1190.02	451336	221036	682968	891658	986413	495322	HMDB0002364	Prenol lipids	Triterpenoids
Melilotigenin	pos	2.32667	2.53354e-05	-9.80946	0.00111445	326.45	292926	3.70614e-06	3.70614e-06	1076.62	3.70614e-06	599.222	282.855	223257	287254	282324	400968	406344	157409	HMDB0038737	Prenol lipids	Triterpenoids
Demethyloleuropein	neg	1.02959	2.12503e-08	-9.9857	0.000986292	52.5972	53328.2	3.70614e-06	315.583	3.70614e-06	3.70614e-06	3.70614e-06	3.70614e-06	43109.1	66796.4	55537.8	50584.1	56401.1	47540.8	HMDB0036121	Flavonoids	Flavonoid glycosides
Naringin	pos	1.75923	1.18192e-05	-10.1995	0.000850436	141.003	165801	3.70614e-06	3.70614e-06	290.072	555.946	3.70614e-06	3.70614e-06	214347	84770.5	172129	195937	125107	202516	HMDB0002927	Flavonoids	Flavonoid glycosides
5-Methyleriodictyol 7-[glucosyl-(1->4)-galactoside]	pos	2.25737	2.50986e-05	-10.2585	0.000816389	225.978	276802	519.994	110.303	456.787	45.0008	133.606	90.1794	388213	139599	244120	334597	217734	336550	HMDB0040470	Flavonoids	Flavonoid glycosides
Spinacetin	pos	1.17684	2.31677e-05	-10.3348	0.000774335	57.3059	74006.6	74.4005	77.3913	121.51	70.5339	3.70614e-06	3.70614e-06	62778.9	106127	66732.6	36426.3	92557.6	79417.5	HMDB0030587	Flavonoids	Flavones
Citrusin A	pos	2.01297	1.98937e-08	-10.4029	0.000738621	150.415	203643	4.6975	61.664	306.455	93.1048	258.798	177.773	166510	259171	201753	210672	184164	199591	HMDB0039230	Lignan glycosides	Unclassified
Myricatomentoside II	pos	1.93125	8.27467e-13	-10.9501	0.00050546	93.4626	184906	355.273	3.70614e-06	3.70614e-06	178.222	7.63755	19.6432	191083	194997	196116	175774	177301	174166	HMDB0031584	Diarylheptanoids	Cyclic diarylheptanoids
Deoxyloganic acid	pos	1.30809	4.08972e-07	-11.35	0.000383102	33.6694	87886.2	3.70614e-06	3.70614e-06	202.016	3.70614e-06	3.70614e-06	3.70614e-06	84861.4	62188.9	95389.5	88296.3	78479.4	118101	HMDB0037028	Prenol lipids	Terpene glycosides
Ganodermic acid Jb	pos	1.85008	2.52805e-11	-12.3022	0.000198	33.649	169944	3.70614e-06	3.70614e-06	3.70614e-06	3.70614e-06	201.894	3.70614e-06	180861	188717	160761	157817	157367	174143	HMDB0035334	Prenol lipids	Triterpenoids
Cyanidin 3-(malonylsophoroside) 5-glucoside	neg	1.47763	1.54955e-08	-13.3339	9.68511e-05	10.6222	109676	63.7332	3.70614e-06	3.70614e-06	3.70614e-06	3.70614e-06	3.70614e-06	100206	124944	106203	82981.8	124109	119609	HMDB0037981	Flavonoids	Flavonoid glycosides
Maysin 3'-methyl ether	neg	2.18684	2.3042e-07	-16.859	8.41291e-06	2.05466	244228	3.70614e-06	3.70614e-06	3.70614e-06	12.328	3.70614e-06	3.70614e-06	244864	218223	233670	172774	306767	289067	HMDB0037420	Flavonoids	Flavonoid glycosides
Ligustroside	neg	1.12886	4.49399e-07	-17.487	5.44369e-06	0.356556	65498.9	3.70614e-06	2.13932	3.70614e-06	3.70614e-06	3.70614e-06	3.70614e-06	67502.6	54892.2	82553.7	79536.5	46430.5	62078.2	HMDB0034751	Organooxygen compounds	Carbohydrates and carbohydrate conjugates
Methyl salicylate O-[rhamnosyl-(1->6)-glucoside]	neg	1.8142	9.30704e-07	-20.3953	7.25105e-07	0.122467	168896	3.70614e-06	3.70614e-06	3.70614e-06	0.734783	3.70614e-06	3.70614e-06	142017	246834	155362	157544	164945	146672	HMDB0033138	Organooxygen compounds	Carbohydrates and carbohydrate conjugates
8-Glucopyranosylprocyanidin B1	pos	1.01403	3.6974e-07	-33.7273	7.0321e-11	3.70614e-06	52703.2	3.70614e-06	3.70614e-06	3.70614e-06	3.70614e-06	3.70614e-06	3.70614e-06	58903.2	43496	51840.2	38251.7	54522.3	69205.7	HMDB0037406	Flavonoids	Biflavonoids and polyflavonoids
Rubrofusarin 6-gentiobioside	neg	1.01429	2.94287e-06	-33.762	6.86485e-11	3.70614e-06	53987.2	3.70614e-06	3.70614e-06	3.70614e-06	3.70614e-06	3.70614e-06	3.70614e-06	65239.6	29991.5	61883.9	58639.9	43727.6	64440.6	HMDB0038478	Naphthopyrans	Naphthopyranones
Vanilloside	pos	1.03722	1.50076e-07	-33.7814	6.77329e-11	3.70614e-06	54717	3.70614e-06	3.70614e-06	3.70614e-06	3.70614e-06	3.70614e-06	3.70614e-06	48856.7	47674.4	65400.8	41768.5	56783.2	67818.2	HMDB0029664	Organooxygen compounds	Carbohydrates and carbohydrate conjugates
Isothankunic acid	neg	1.02857	9.21466e-06	-33.8214	6.58805e-11	3.70614e-06	56255.5	3.70614e-06	3.70614e-06	3.70614e-06	3.70614e-06	3.70614e-06	3.70614e-06	54043.6	57253.8	56763.9	74207.4	69147.4	26117.1	HMDB0040772	Prenol lipids	Triterpenoids
8-Acetoxy-4'-methoxypinoresinol 4-glucoside	neg	1.09876	2.11462e-10	-33.9172	6.16467e-11	3.70614e-06	60119.1	3.70614e-06	3.70614e-06	3.70614e-06	3.70614e-06	3.70614e-06	3.70614e-06	61643.4	66756.2	65224.5	58316.9	58107.5	50665.9	HMDB0033278	Lignan glycosides	Unclassified
D-Erythroascorbic acid 1'-a-D-xylopyranoside	neg	1.13888	2.51906e-07	-34.0637	5.56933e-11	3.70614e-06	66545.5	3.70614e-06	3.70614e-06	3.70614e-06	3.70614e-06	3.70614e-06	3.70614e-06	81483.1	44851.8	78189.4	66262.9	59048.7	69437.3	HMDB0033626	Organooxygen compounds	Carbohydrates and carbohydrate conjugates
Lucyoside R	neg	1.17166	9.33841e-10	-34.1073	5.40337e-11	3.70614e-06	68589.4	3.70614e-06	3.70614e-06	3.70614e-06	3.70614e-06	3.70614e-06	3.70614e-06	75587.9	70571.1	78178.1	66557.7	57872.6	62769.2	HMDB0032836	Prenol lipids	Terpene glycosides
Manglupenone	pos	1.10031	0.00060932	-34.1715	5.16852e-11	3.70614e-06	71706.1	3.70614e-06	3.70614e-06	3.70614e-06	3.70614e-06	3.70614e-06	3.70614e-06	34699.8	24846.4	92983.2	95132	114218	68357.6	HMDB0030395	Prenol lipids	Triterpenoids
Tsugaric acid A	pos	1.12033	0.000748134	-34.2412	4.92472e-11	3.70614e-06	75255.9	3.70614e-06	3.70614e-06	3.70614e-06	3.70614e-06	3.70614e-06	3.70614e-06	53582.9	17566.8	81164.1	105518	126530	67173.9	HMDB0032022	Prenol lipids	Triterpenoids
2''-O-Acetylisoorientin	neg	1.37128	1.05115e-09	-34.5613	3.94463e-11	3.70614e-06	93954	3.70614e-06	3.70614e-06	3.70614e-06	3.70614e-06	3.70614e-06	3.70614e-06	86631.1	84880.8	99063	85238.4	95765	112146	HMDB0038816	Flavonoids	Flavonoid glycosides
2-Decarboxybetanin	neg	1.40215	1.95143e-09	-34.6266	3.77023e-11	3.70614e-06	98300.1	3.70614e-06	3.70614e-06	3.70614e-06	3.70614e-06	3.70614e-06	3.70614e-06	94380.5	113419	94452.4	112770	85884.8	88893.6	HMDB0036378	Organooxygen compounds	Carbohydrates and carbohydrate conjugates
1,2,2'-Trisinapoylgentiobioside	pos	1.37654	0.000144035	-34.7235	3.52509e-11	3.70614e-06	105136	3.70614e-06	3.70614e-06	3.70614e-06	3.70614e-06	3.70614e-06	3.70614e-06	86786.9	190574	80937.4	77248.5	109895	85373.2	HMDB0041127	Cinnamic acids and derivatives	Hydroxycinnamic acids and derivatives
Maslinic acid 3-O-b-D-glucoside	neg	1.42756	4.40094e-06	-34.7507	3.45942e-11	3.70614e-06	107132	3.70614e-06	3.70614e-06	3.70614e-06	3.70614e-06	3.70614e-06	3.70614e-06	159202	113476	103702	80011.3	107732	78666.4	HMDB0029606	Prenol lipids	Terpene glycosides
Quercetin 3-(6-[4-glucosyl-p-coumaryl]glucosyl)(1->2)-rhamnoside	pos	1.43393	5.89862e-05	-34.8093	3.32166e-11	3.70614e-06	111575	3.70614e-06	3.70614e-06	3.70614e-06	3.70614e-06	3.70614e-06	3.70614e-06	82036.4	178011	104323	58169.8	127848	119061	HMDB0040484	Flavonoids	Flavonoid glycosides
Isovitexin 2''-O-[4-hydroxy-(E)-cinnamoyl-(->6)-beta-D-glucopyranosyl] 4'-O-beta-D-glucopyranoside	pos	1.42207	0.000311889	-34.8504	3.22835e-11	3.70614e-06	114800	3.70614e-06	3.70614e-06	3.70614e-06	3.70614e-06	3.70614e-06	3.70614e-06	87387.4	199797	94419.4	50186.4	147719	109289	HMDB0038043	Flavonoids	Flavonoid glycosides
6'''-O-Sinapoylsaponarin	neg	1.53487	7.42922e-09	-34.8961	3.12767e-11	3.70614e-06	118495	3.70614e-06	3.70614e-06	3.70614e-06	3.70614e-06	3.70614e-06	3.70614e-06	123396	98718.9	126020	97013.5	130687	135135	HMDB0035005	Flavonoids	Flavonoid glycosides
Quercetin 3-(6'''-p-coumarylglucosyl)(1->2)-rhamnoside 7-glucoside	neg	1.49864	1.75071e-05	-34.9054	3.10763e-11	3.70614e-06	119259	3.70614e-06	3.70614e-06	3.70614e-06	3.70614e-06	3.70614e-06	3.70614e-06	94210.5	172823	119328	62140.5	141788	125266	HMDB0040485	Flavonoids	Flavonoid glycosides
Kaempferol 3-(2'',3''-diacetyl-4''-p-coumaroylrhamnoside)	neg	1.58322	4.22839e-07	-35.0059	2.89851e-11	3.70614e-06	127864	3.70614e-06	3.70614e-06	3.70614e-06	3.70614e-06	3.70614e-06	3.70614e-06	106724	158486	121608	88882.8	138567	152916	HMDB0040537	Flavonoids	Flavonoid glycosides
Kaempferol 3-(6''-malonylglucoside)-7-glucoside	pos	1.49036	0.000747197	-35.0299	2.85074e-11	3.70614e-06	130006	3.70614e-06	3.70614e-06	3.70614e-06	3.70614e-06	3.70614e-06	3.70614e-06	80343.4	219988	123088	32392.4	163332	160893	44258878	Polyketides	Flavonoids
3-O-alpha-L-Arabinopyranosylproanthocyanidin A5'	pos	1.73719	1.45667e-06	-35.2882	2.38343e-11	3.70614e-06	155496	3.70614e-06	3.70614e-06	3.70614e-06	3.70614e-06	3.70614e-06	3.70614e-06	133005	204026	134024	104263	172456	185201	HMDB0039861	Flavonoids	Biflavonoids and polyflavonoids
