# Supplementary material for: Comparison analysis of metabolite profiling in seeds and bark of Ulmus parvifolia, a Chinese medicine species
Source: Plant Signal Behav. 2022 Nov 1;17(1):2138041. doi: 10.1080/15592324.2022.2138041 (PMC9629078; doi:10.1080/15592324.2022.2138041)
Supplement: Supplemental Material [file KPSB_A_2138041_SM4697.zip › Table S6.xls]

## Sheet: Table S6
Table S6 Metabolites of the flavonoids class differentially expressed in seeds (S1-S6) and bark (B1-B6) respectively
Metabolites	Ion mode	VIP	P-value	log2(FC)	FC（S/B）	average(S)	average(B)	S1	S2	S3	S4	S5	S6	B1	B2	B3	B4	B5	B6	Compound ID	Class	Sub Class
Quercetin 3-O-glucuronide	neg	4.1931	2.72643e-05	37.8926	2.55159e+11	945656	3.70614e-06	483160	903177	1.47975e+06	981986	865102	960761	3.70614e-06	3.70614e-06	3.70614e-06	3.70614e-06	3.70614e-06	3.70614e-06	HMDB0029212	Flavonoids	Flavonoid glycosides
Quercetin-4'-glucuronide	pos	3.82737	8.44002e-06	37.6016	2.08543e+11	772890	3.70614e-06	433953	787922	1.14598e+06	745143	715792	808551	3.70614e-06	3.70614e-06	3.70614e-06	3.70614e-06	3.70614e-06	3.70614e-06	HMDB0029214	Flavonoids	Flavonoid glycosides
Kaempferol 3-glucuronide	neg	2.4704	2.18193e-05	36.361	8.82582e+10	327097	3.70614e-06	197165	299612	524485	333830	309936	297556	3.70614e-06	3.70614e-06	3.70614e-06	3.70614e-06	3.70614e-06	3.70614e-06	HMDB0029500	Flavonoids	Flavonoid glycosides
Sudachiin A	pos	2.15952	2.42945e-05	35.979	6.77247e+10	250997	3.70614e-06	200050	216392	410497	178385	264428	236232	3.70614e-06	3.70614e-06	3.70614e-06	3.70614e-06	3.70614e-06	3.70614e-06	HMDB0037336	Flavonoids	Flavonoid glycosides
3'-Hydroxy-4',5',7,8-tetramethoxyflavone	pos	2.06976	0.000103886	35.9056	6.4368e+10	238557	3.70614e-06	223564	164173	407026	140908	268178	227491	3.70614e-06	3.70614e-06	3.70614e-06	3.70614e-06	3.70614e-06	3.70614e-06	HMDB0040322	Flavonoids	O-methylated flavonoids
Isovitexin 2''-O-(6'''-feruloyl)glucoside	pos	1.85849	3.45459e-05	35.5537	5.04362e+10	186924	3.70614e-06	232631	255683	82638.2	203841	136763	209985	3.70614e-06	3.70614e-06	3.70614e-06	3.70614e-06	3.70614e-06	3.70614e-06	HMDB0038042	Flavonoids	Flavonoid glycosides
Isoscoparin 2''-(6-(E)-p-coumaroylglucoside)	neg	1.45686	4.04897e-06	34.8034	2.99831e+10	111122	3.70614e-06	114890	138733	57422.7	118083	99764.6	137836	3.70614e-06	3.70614e-06	3.70614e-06	3.70614e-06	3.70614e-06	3.70614e-06	HMDB0037423	Flavonoids	Flavonoid glycosides
Diosmin	pos	1.3204	9.72547e-07	34.5035	2.43542e+10	90260.2	3.70614e-06	96031.9	62641.1	121815	80271.7	102749	78052.2	3.70614e-06	3.70614e-06	3.70614e-06	3.70614e-06	3.70614e-06	3.70614e-06	HMDB0029548	Flavonoids	Flavonoid glycosides
3,3'-Dihydroxy-4',5,7-trimethoxyflavan	neg	1.27482	9.02603e-05	34.5	2.42968e+10	90047.3	3.70614e-06	133742	102727	43117	119445	59277.6	81974.8	3.70614e-06	3.70614e-06	3.70614e-06	3.70614e-06	3.70614e-06	3.70614e-06	HMDB0030664	Flavonoids	Flavans
Myricetin	pos	1.23671	1.92395e-06	34.3177	2.14123e+10	79357	3.70614e-06	47328.3	71617.9	107167	81039.3	89740.4	79249.4	3.70614e-06	3.70614e-06	3.70614e-06	3.70614e-06	3.70614e-06	3.70614e-06	HMDB0002755	Flavonoids	Flavones
Heteroflavanone A	pos	1.17863	0.000179335	34.3016	2.11747e+10	78476.4	3.70614e-06	128033	96512.4	33421.9	81538.9	51628.5	79723.6	3.70614e-06	3.70614e-06	3.70614e-06	3.70614e-06	3.70614e-06	3.70614e-06	HMDB0040910	Flavonoids	O-methylated flavonoids
Rhamnazin 3-rutinoside	neg	1.20495	3.08027e-06	34.2527	2.04682e+10	75858.1	3.70614e-06	58373.2	57874.8	111784	76696.8	81329.6	69090.3	3.70614e-06	3.70614e-06	3.70614e-06	3.70614e-06	3.70614e-06	3.70614e-06	HMDB0037467	Flavonoids	Flavonoid glycosides
Tricin 7-[sinapoyl-(->2)-glucuronyl-(1->2)-glucuronide]	pos	1.10656	0.000143252	34.1078	1.85132e+10	68612.3	3.70614e-06	50588.8	49565.8	120604	55533.8	82522.7	52859.4	3.70614e-06	3.70614e-06	3.70614e-06	3.70614e-06	3.70614e-06	3.70614e-06	HMDB0039907	Flavonoids	Flavonoid glycosides
Quercetin 3-xylosyl-(1->6)-glucoside	neg	1.07088	0.000363845	34.0624	1.79397e+10	66487.2	3.70614e-06	52509.5	33590.9	83173.1	36227.1	112203	81219.3	3.70614e-06	3.70614e-06	3.70614e-06	3.70614e-06	3.70614e-06	3.70614e-06	HMDB0040488	Flavonoids	Flavonoid glycosides
Persiconin	pos	1.02507	0.00164335	34.0214	1.74367e+10	64622.9	3.70614e-06	118500	98301.1	24264.8	66600.1	39544.5	40526.8	3.70614e-06	3.70614e-06	3.70614e-06	3.70614e-06	3.70614e-06	3.70614e-06	HMDB0037482	Flavonoids	Flavonoid glycosides
Quercetin 3-arabinoside 7-glucoside	pos	1.00985	0.000357228	33.8927	1.59481e+10	59105.9	3.70614e-06	47989.7	29170.1	75223.5	30828.3	97186.6	74237.5	3.70614e-06	3.70614e-06	3.70614e-06	3.70614e-06	3.70614e-06	3.70614e-06	HMDB0037355	Flavonoids	Flavonoid glycosides
2',7-Dihydroxy-4'-methoxy-8-prenylflavan 2',7-diglucoside	pos	1.37541	1.6346e-08	16.2353	77144.4	95496	1.23789	90655.9	82628.7	103900	76336.6	107900	111554	3.70614e-06	3.70614e-06	3.70614e-06	7.4273	3.70614e-06	3.70614e-06	HMDB0036400	Flavonoids	Flavonoid glycosides
Eujambolin	pos	1.48933	4.12987e-06	14.5604	24161.6	116187	4.80874	88970.9	104182	175603	96181.6	125627	106557	3.70614e-06	16.2132	12.6392	3.70614e-06	3.70614e-06	3.70614e-06	HMDB0037970	Flavonoids	Flavonoid glycosides
Quercetin 3-arabinoside	pos	1.58976	2.04976e-05	11.7725	3498.42	135561	38.7491	103827	118863	219997	106739	147924	116015	232.494	3.70614e-06	3.70614e-06	3.70614e-06	3.70614e-06	3.70614e-06	HMDB0033795	Flavonoids	Flavonoid glycosides
4',5,6-Trimethylscutellarein 7-glucoside	neg	1.08803	0.00628468	11.648	3209.26	79314	24.7141	113046	91245.5	26418.3	169882	46128.9	29163.2	3.70614e-06	3.70614e-06	67.3762	80.9086	3.70614e-06	3.70614e-06	HMDB0040512	Flavonoids	Flavonoid glycosides
Citromitin	neg	2.73782	1.1529e-06	11.2012	2354.55	387543	164.593	343763	350223	573075	372944	342427	342827	200.208	173.153	3.70614e-06	3.70614e-06	614.2	3.70614e-06	HMDB0037313	Flavonoids	O-methylated flavonoids
Agamanone	pos	1.98192	0.000249934	11.1511	2274.14	223943	98.4737	167941	163247	414802	156524	245908	195235	3.70614e-06	3.70614e-06	443.272	3.70614e-06	147.571	3.70614e-06	HMDB0040472	Flavonoids	O-methylated flavonoids
Quercetin 3-galactoside	neg	12.8448	2.49804e-05	8.91261	481.907	8.89944e+06	18467.1	6.57933e+06	7.01655e+06	1.46262e+07	8.4903e+06	9.19959e+06	7.4847e+06	22904.6	23332.5	17260.5	9204.1	25565.1	12536.1	HMDB0030775	Flavonoids	Flavonoid glycosides
Apigenin 4'-[p-coumaroyl-(->2)-glucuronyl-(1->2)-glucuronide] 7-glucuronide	pos	1.96576	2.91531e-05	8.60521	389.428	209334	537.543	177299	155346	340343	191927	236874	154217	3.70614e-06	1872.92	3.70614e-06	3.70614e-06	1352.34	3.70614e-06	HMDB0038296	Flavonoids	Flavonoid glycosides
Tricin 7-neohesperidoside	pos	1.68941	8.08935e-07	8.13584	281.276	147670	525.001	129595	120665	211709	147430	150093	126530	557.142	598.916	103.098	778.771	340.866	771.216	HMDB0037462	Flavonoids	Flavonoid glycosides
Quercetin	pos	4.46959	2.16198e-06	8.04452	264.024	1.04261e+06	3948.94	821829	916328	1.54726e+06	971296	1.09435e+06	904623	4378.97	4157.2	3587.52	1982.6	6711.64	2875.71	HMDB0005794	Flavonoids	Flavones
Jaceidin 4'-glucuronide	neg	1.67851	0.000121502	8.01033	257.839	157773	611.905	117139	111428	272248	140181	190868	114776	381.752	401.221	843.974	162.314	700.923	1181.25	HMDB0031656	Flavonoids	Flavonoid glycosides
Catechin 5-glucoside	pos	5.32131	0.00266868	7.86696	233.448	1.79524e+06	7690.08	3.12513e+06	2.8318e+06	393724	2.2811e+06	1.02298e+06	1.11668e+06	4976.94	9039.59	8538.42	5505.21	8981.66	9098.68	HMDB0037948	Flavonoids	Flavonoid glycosides
Leucopelargonidin	pos	2.56827	0.00279768	7.69876	207.759	419533	2019.33	727590	667031	90972.2	537587	237915	256102	1149.06	2586.24	2433.45	1001.85	2635.21	2310.16	HMDB0032322	Flavonoids	Flavans
Avicularin	neg	1.59093	5.84618e-05	7.68858	206.296	139205	674.78	91475.4	117225	235816	112511	151007	127194	1266.5	457.033	759.148	3.70614e-06	1566	3.70614e-06	HMDB0030860	Flavonoids	Flavonoid glycosides
Catechin 3'-glucoside	neg	5.18148	0.00199618	7.17726	144.734	1.67762e+06	11591	2.75083e+06	2.57099e+06	381923	2.29736e+06	1.00895e+06	1.05565e+06	7637.62	15128.4	12089.2	8116.07	13549.6	13025.4	HMDB0037946	Flavonoids	Flavonoid glycosides
Trifolin	neg	6.06741	2.80855e-05	6.30423	79.0248	2.00986e+06	25433.2	1.31562e+06	1.70523e+06	3.27603e+06	1.83738e+06	2.11215e+06	1.81272e+06	23943.9	26659.6	27178.4	23737.2	27100.9	23979.4	HMDB0030864	Flavonoids	Flavonoid glycosides
Proanthocyanidin A1	pos	1.0499	2.95467e-07	6.17891	72.4499	57303.4	790.938	73281.4	57431.9	48983.6	48821.4	46107.6	69194.7	2165.33	702.995	3.70614e-06	3.70614e-06	1454.39	422.917	HMDB0037656	Flavonoids	Biflavonoids and polyflavonoids
luteolin 4'-O-glucoside	pos	6.68089	4.88794e-06	5.92111	60.5945	2.38138e+06	39300.3	1.74622e+06	2.10505e+06	3.61826e+06	2.19646e+06	2.47652e+06	2.14577e+06	35135.4	40298.5	40273.8	39619.2	38716.1	41758.8	5319116	Flavonoids	Flavonoid glycosides
Puddumin A	neg	1.54299	0.000699049	5.79777	55.6293	143190	2574.01	230309	222149	50964.2	134140	88590.8	132990	1330.67	2730.06	3308.54	2642.79	3671.97	1760.04	HMDB0033741	Flavonoids	Flavonoid glycosides
Orientin 2''-rhamnoside	pos	4.77929	5.38115e-06	5.03469	32.7788	1.23896e+06	37797.5	1.05243e+06	1.06209e+06	1.90459e+06	1.09153e+06	1.26892e+06	1.05418e+06	34630.1	56169.8	34091.1	26581.8	47992.4	27319.8	HMDB0037446	Flavonoids	Flavonoid glycosides
Kaempferol 3-neohesperidoside	neg	4.00707	4.0228e-05	4.91924	30.2578	902544	29828.4	623752	675234	1.46382e+06	864831	1.01335e+06	774279	23322.7	48833.4	23673.9	22840.5	37453.7	22846.5	HMDB0037573	Flavonoids	Flavonoid glycosides
Quercetin 4',7-diglucoside	pos	1.05301	1.24323e-06	4.54645	23.3677	59911.4	2563.85	50033.6	57909.1	86149.2	48896.7	60339	56140.9	2812.2	5080.7	2378.17	2087.44	2073.4	951.213	HMDB0037356	Flavonoids	Flavones
(Z)-4',6-Dihydroxyaurone 6-glucoside	pos	1.9593	5.27065e-07	4.49327	22.5222	206000	9146.56	183461	236549	221083	142376	260060	192473	9276.87	4386.9	24696.2	10019	3096.07	3404.35	HMDB0033162	Flavonoids	Flavonoid glycosides
Procyanidin B8	neg	2.46195	0.00245821	4.27753	19.3939	400529	20652.3	620977	728512	139650	390284	208952	314798	16257.4	32178.5	18436.6	17043.6	20725	19272.6	HMDB0038369	Flavonoids	Flavans
Calendoflavobioside	pos	7.09448	1.84623e-06	4.25283	19.0647	2.75705e+06	144615	2.27261e+06	2.52769e+06	3.69758e+06	2.36161e+06	3.45619e+06	2.22662e+06	156623	142923	126187	83950.5	251659	106351	HMDB0037933	Flavonoids	Flavonoid glycosides
Apigenin 7-[p-coumaroyl-(->2)-[glucuronyl-(1->3)]-glucuronyl-(1->2)-glucuronide]	neg	1.42054	5.97638e-05	4.01423	16.1586	117995	7302.32	77982.8	86559.8	183889	112306	147871	99363.4	1799.57	14426.9	4531.73	1753.09	16090.5	5212.16	HMDB0038297	Flavonoids	Flavonoid glycosides
Rutin	neg	5.9746	4.0375e-05	3.96833	15.6526	2.07112e+06	132318	1.38467e+06	1.69159e+06	3.09038e+06	1.77301e+06	2.7579e+06	1.72915e+06	144967	140125	105841	80306.5	232898	89767.6	HMDB0003249	Flavonoids	Flavonoid glycosides
ent-Epicatechin(4alpha->8)catechin	pos	2.34712	0.00619867	3.61614	12.2621	400307	32645.8	653419	771694	123439	380912	179658	292720	25746	58500.1	26611.3	22332.2	35491.2	27193.8	HMDB0037968	Flavonoids	Biflavonoids and polyflavonoids
Cyanidin 3-gentiobioside	pos	2.32207	1.77598e-07	3.30331	9.87177	305274	30923.9	302072	356590	246513	356717	237783	331969	28615.6	28291.7	33858.1	38435.2	30103	26239.9	HMDB0041637	Flavonoids	Flavonoid glycosides
Azaleatin 3-rutinoside	pos	1.96179	1.05801e-05	3.26019	9.58112	227847	23780.8	176495	198479	315006	198969	296025	182107	35490.7	20866.8	24664	16642	31960.3	13061.2	HMDB0037361	Flavonoids	Flavonoid glycosides
Isorhamnetin 3-O-[b-D-glucopyranosyl-(1->2)-a-L-rhamnopyranoside]	neg	1.86277	7.24575e-06	3.11361	8.65543	206842	23897.3	157515	185361	289001	179416	255022	174737	33794.2	20746.7	26750.5	16473.6	30864.3	14754.9	HMDB0037085	Flavonoids	Flavonoid glycosides
Quercetin 3,4'-diglucoside	pos	1.05078	4.69548e-05	1.96292	3.8985	80992.9	20775.4	68831.4	69439.3	120752	73795.5	79834.5	73305	23228.8	23734.6	19127.7	7900.83	33934.9	16725.5	HMDB0037363	Flavonoids	Flavonoid glycosides
Procyanidin C1	pos	1.2542	0.0171523	1.59644	3.02396	173629	57417.8	281114	293937	55972.3	181728	101178	127846	38956.3	97167	65815.8	36035.3	52727.6	53804.7	HMDB0038370	Flavonoids	Biflavonoids and polyflavonoids
Procyanidin B1	pos	1.64061	0.0230872	1.5423	2.91258	313212	107538	515991	560724	124959	290580	160316	226701	80561.9	181957	101706	76480	111116	93406	HMDB0029754	Flavonoids	Biflavonoids and polyflavonoids
Procyanidin B2	neg	1.43568	0.010014	1.4991	2.82667	222363	78666.1	314598	385611	108868	214256	134716	176130	58682.4	129468	79375.1	54904.3	84946.8	64620.3	HMDB0033973	Flavonoids	Biflavonoids and polyflavonoids
Catechin	pos	3.79813	0.000502258	-1.13063	0.456716	709188	1.5528e+06	900311	1.25479e+06	425567	670021	425533	578903	1.31199e+06	1.46822e+06	1.59704e+06	1.26896e+06	1.74135e+06	1.92923e+06	HMDB0002780	Flavonoids	Flavans
Kaempferol 3-O-arabinoside	neg	1.11121	8.55968e-06	-2.54234	0.171664	13452.9	78367.9	14756.4	17862.5	11592.6	14627.7	9083.12	12795.1	64442.9	105140	80069.2	50831.1	89072.1	80651.7	HMDB0029261	Flavonoids	Flavonoid glycosides
8-Hydroxy-3',4',5',7-tetramethoxyflavan	pos	1.31451	7.52709e-07	-2.69037	0.154924	16209.2	104627	16946.5	15872.4	16965	11884.9	18895.9	16690.6	79855.7	137378	114991	98543.5	92963.1	104032	HMDB0040309	Flavonoids	O-methylated flavonoids
Aromadendrin	pos	1.95403	1.42311e-09	-2.98433	0.126365	27550.4	218022	35181	35860.4	23870.1	26574.7	21347.1	22469	204809	259356	214976	199744	219428	209818	HMDB0030847	Flavonoids	Flavans
5'-Hydroxy-3',4',7,8-tetramethoxyflavan	pos	1.04313	2.50936e-10	-3.33739	0.0989338	5941.32	60053.5	6842.74	5576.35	4425.18	5523.91	8469.04	4810.71	58988	66922.3	63713.1	57215.3	52323	61159.2	HMDB0040310	Flavonoids	O-methylated flavonoids
4'-Methylliquiritigenin 7-rhamnoside	pos	1.30081	3.41374e-10	-3.66149	0.0790281	7251.98	91764.6	6970.9	5253.11	7858.46	6415.18	8543.58	8470.63	90488.9	85192.4	95390.8	107219	85951.8	86344.4	HMDB0040545	Flavonoids	Flavonoid glycosides
3',4',5,7,8-Pentamethoxyflavanone	pos	1.59788	6.40424e-13	-3.76959	0.0733232	10009.1	136506	9086.52	8107.92	12013.9	8513.83	12248.8	10083.4	136496	144188	138977	141737	127083	130556	HMDB0032869	Flavonoids	O-methylated flavonoids
(2xi,4xi)-4,4',5,7-Tetrahydroxyflavan	pos	1.97617	8.9849e-08	-3.83368	0.0701371	14881.7	212180	19768.2	20603.1	9794.09	14627.5	10336.5	14160.7	181363	280867	205325	191132	204864	209530	HMDB0037232	Flavonoids	Flavans
3'-O-Methyl-(-)-epicatechin 7-O-glucuronide	pos	3.28812	7.31861e-06	-3.85939	0.0688983	41954.1	608928	40551.7	46625.7	59287.6	34998.8	39127.2	31133.3	612101	931183	545531	474465	526697	563588	HMDB0041659	Flavonoids	Flavonoid glycosides
Phlorizin	neg	3.16416	3.21544e-07	-4.09728	0.0584244	31604.5	540946	40560.3	40625.9	21891.1	33051.5	23760.4	29737.7	411394	727168	563200	493764	516375	533777	HMDB0036634	Flavonoids	Flavonoid glycosides
(-)-Epiafzelechin 3-gallate	pos	1.52235	2.44054e-08	-4.39058	0.0476766	5855.63	122820	9099.41	8977.61	2623.07	5875.57	4054.43	4503.7	135157	126570	136405	95526.3	138340	104921	HMDB0038846	Flavonoids	Flavans
Heteroflavanone C	pos	2.14402	5.28854e-10	-4.51773	0.0436543	10445.2	239271	8981.6	8745.57	11179.8	9350.67	14011.5	10402	213481	280306	243809	245253	216532	236245	HMDB0041256	Flavonoids	Flavans
Natsudaidain 3-glucoside	neg	1.69068	3.86819e-06	-4.54187	0.0429301	6754.61	157340	5349.14	6406.46	7070.35	6207.41	8422.77	7071.52	211518	98630	134216	158329	148370	192975	HMDB0040507	Flavonoids	Flavonoid glycosides
Trilobatin	neg	9.86724	3.96319e-07	-4.62684	0.0404746	210372	5.19762e+06	252896	446636	65642.5	190401	144595	162060	4.36403e+06	4.35839e+06	5.87332e+06	4.20296e+06	5.6388e+06	6.74823e+06	HMDB0037505	Flavonoids	Flavonoid glycosides
6-Glucopyranosylprocyanidin B2	pos	1.30748	4.59046e-10	-4.70922	0.0382281	3383.72	88513.9	6911.56	3530.57	1175.26	3570.48	3000.21	2114.23	82685	99384.4	76624.8	85461.3	89864.8	97063	HMDB0037403	Flavonoids	Biflavonoids and polyflavonoids
Carthamidin 6,7-diglucoside	pos	1.81937	2.48941e-08	-4.91233	0.033208	5715.17	172102	4440.49	6473.87	8877.48	4484.72	5189.12	4825.34	160800	216343	154979	163436	146779	190277	HMDB0040125	Flavonoids	Flavonoid glycosides
Eriodictin	pos	5.29878	0.000264188	-4.92209	0.0329841	54051.1	1.6387e+06	82685	74385.8	44509.7	40715.6	40419.6	41591.2	1.30702e+06	2.88342e+06	1.57602e+06	807131	1.89339e+06	1.36523e+06	HMDB0037480	Flavonoids	Flavonoid glycosides
Narirutin	neg	3.8238	2.46089e-06	-5.1979	0.0272442	21461.4	787739	14735.1	18510.4	30166.2	18750.3	25515.7	21090.5	1.13602e+06	545884	789023	793042	670024	792439	HMDB0033740	Flavonoids	Flavonoid glycosides
3',5,6-Trihydroxy-3,4',7,8-tetramethoxyflavone 3-glucoside	neg	2.54148	0.000135156	-5.3204	0.0250266	9172.31	366503	7067.17	13203.8	11985.7	9603.42	6700.21	6473.55	300575	640816	292860	220853	353517	390397	HMDB0040506	Flavonoids	Flavonoid glycosides
(-)-Epicatechin 7-O-glucuronide	pos	12.3043	3.34929e-05	-5.43023	0.0231919	193003	8.322e+06	254642	259325	193766	174248	142200	133838	6.77526e+06	1.22307e+07	7.85406e+06	4.00663e+06	9.62963e+06	9.43572e+06	HMDB0041729	Flavonoids	Flavonoid glycosides
Orientin 7,3'-dimethyl ether	pos	1.70843	4.74989e-11	-5.51288	0.0219007	3244.5	148146	3017.68	2617.01	4027.84	3153.72	3442.81	3207.97	151890	168042	142360	132155	143740	150688	HMDB0037450	Flavonoids	Flavonoid glycosides
Neohesperidin dihydrochalcone	neg	1.68501	1.11662e-08	-5.53049	0.021635	3154.98	145828	1746	3286.42	5373.96	3355.75	3325.1	1842.65	124475	159930	152751	175011	122375	140424	HMDB0030542	Flavonoids	Flavonoid glycosides
Glucodistylin	neg	12.97	5.50523e-05	-5.55378	0.0212886	198316	9.31562e+06	232091	264343	217145	187941	153844	134534	7.3412e+06	1.43626e+07	8.64998e+06	4.50145e+06	1.05015e+07	1.0537e+07	HMDB0041597	Flavonoids	Flavonoid glycosides
Menthoside	neg	1.00576	1.36882e-10	-5.62519	0.0202604	1041.09	51385.2	963.284	1353.64	506.409	1400.8	949.459	1072.93	51556.8	52908.9	45543.3	50564.6	48458.1	59279.6	HMDB0037350	Flavonoids	Flavonoid glycosides
(2R,3R)-3,3',4',7-Tetrahydroxyflavanone 7-O-alpha-L-Rhamnopyranoside	pos	2.29748	1.54288e-06	-5.6497	0.0199192	5524.54	277348	8202.16	10295.8	4296.76	3786.87	2466.09	4099.53	219232	356706	302729	192825	252736	339860	HMDB0040536	Flavonoids	Flavonoid glycosides
Isoquercitrin	pos	1.12284	6.11874e-05	-6.13689	0.0142106	987.902	69518.6	1103.21	2037.3	342.508	1490.82	667.6	285.976	48952	101412	61437.8	34546.9	83716.7	87045.6	HMDB0037362	Flavonoids	Flavonoid glycosides
Prudomestin	pos	1.53711	0.00019788	-6.14102	0.0141699	1899.5	134051	1480.3	1309.68	4338.77	1492.38	1196.31	1579.54	113872	242425	127288	76844.3	135084	108794	HMDB0030811	Flavonoids	Flavones
Precarthamin	neg	5.30395	0.000526348	-6.24869	0.013151	21644.9	1.64588e+06	15269.1	20342.6	37241.7	19608.9	19802.7	17604.1	1.13894e+06	3.05041e+06	1.64707e+06	766267	1.90475e+06	1.36781e+06	HMDB0031967	Flavonoids	Flavonoid glycosides
Maesopsin 6-glucoside	neg	8.96134	8.53685e-05	-6.48805	0.0111404	49501.4	4.4434e+06	52668.1	51160.3	71298.2	44384.7	41473.3	36024.2	3.62435e+06	7.55622e+06	4.38866e+06	2.49986e+06	4.65338e+06	3.93793e+06	HMDB0031555	Flavonoids	Flavonoid glycosides
Phloretin 2'-O-glucuronide	pos	7.81999	0.000171983	-6.60682	0.01026	35319	3.44239e+06	35758	34040.8	54946.5	28904.2	28709.2	29555.4	2.98688e+06	6.18568e+06	3.23982e+06	1.96471e+06	3.45041e+06	2.82681e+06	HMDB0041768	Flavonoids	Flavonoid glycosides
Catechin 7-glucoside	neg	2.63929	5.33877e-06	-7.31653	0.00627343	2294.37	365728	2014.74	2465.04	4460.15	1798.77	1974.32	1053.18	280523	481267	432399	231248	321486	447445	HMDB0037949	Flavonoids	Flavonoid glycosides
Glucoliquiritin	neg	2.10503	1.13896e-05	-7.40012	0.00592026	1411.73	238458	1060.52	2154.29	1685.12	621.044	1321.57	1627.84	269278	114153	255608	305166	193538	293005	HMDB0039508	Flavonoids	Flavonoid glycosides
Castavinol	pos	3.5177	7.69598e-05	-7.87923	0.00424732	2877.47	677479	1976.77	2966.28	4478.12	4565.55	1087.19	2190.91	464028	1.06898e+06	742133	345099	637564	807064	HMDB0029808	Flavonoids	Flavans
Kaempferol 3-[2''-(6'''-coumaroylglucosyl)-rhamnoside] 7-glucoside	neg	3.6873	1.16233e-06	-7.92633	0.0041109	2885.45	701901	4115.18	4051.31	356.841	4489.72	1492.73	2806.9	574831	903982	688154	452747	792785	798908	HMDB0039941	Flavonoids	Flavonoid glycosides
5'-Methoxycastavinol	neg	2.65273	3.32634e-05	-7.96549	0.00400081	1541.93	385406	1403.79	1490.78	1587.89	1863.79	1615.16	1290.19	511534	185308	357965	486319	283182	488127	HMDB0029814	Flavonoids	Flavans
(S)-Pinocembrin	pos	1.04681	1.22691e-06	-8.31461	0.00314089	178.489	56827.5	242.685	154.927	92.6411	141.414	146.875	292.393	70768.8	70671.8	56929.2	44829.1	60146.1	37620.1	HMDB0030808	Flavonoids	Flavans
Luteolinidin	pos	1.24493	1.1356e-10	-8.3701	0.00302238	233.84	77369.5	66.1502	437.15	172.223	462.16	189.157	76.2027	74503.3	73454.3	78084.5	69030.8	79677.3	89466.7	HMDB0029249	Flavonoids	Hydroxyflavonoids
Kaempferol 3-(2-p-coumaroylsophoroside) 7-glucoside	pos	1.05707	9.58282e-05	-8.50768	0.00274748	168.894	61472.3	3.70614e-06	548.128	3.70614e-06	223.543	241.692	3.70614e-06	41814.6	98218.6	63801.3	29256.8	71737.8	64005	HMDB0040802	Flavonoids	Flavonoid glycosides
Brassicoside	neg	1.33256	1.97121e-08	-8.53312	0.00269944	242.398	89795.8	819.444	3.70614e-06	0.00640301	634.94	3.70614e-06	3.70614e-06	82708.6	73023	103599	80216.1	91188.9	108039	HMDB0029480	Flavonoids	Flavonoid glycosides
Liquiritin apioside	pos	1.1086	1.15625e-05	-8.67151	0.00245254	159.381	64985.9	2.17731	3.70614e-06	116.884	242.422	594.799	3.70614e-06	52714	103212	65854.3	51283.6	64550.5	52300.6	HMDB0037491	Flavonoids	Flavonoid glycosides
3,5,6-Trihydroxy-3',4',7-trimethoxyflavone 3-glucuronide	neg	1.03979	1.04291e-05	-8.96396	0.00200254	114.263	57059.1	3.70614e-06	3.70614e-06	685.578	3.70614e-06	3.70614e-06	3.70614e-06	50467.4	87755.4	57164.6	35715	59673.2	51579.2	HMDB0038264	Flavonoids	Flavonoid glycosides
(S)-Naringenin 8-C-(2''-rhamnosylglucoside)	pos	3.69516	7.41774e-06	-9.01798	0.00192893	1403.25	727477	3.70614e-06	521.468	1560.14	1416.8	2899.11	2022	1.12298e+06	484744	681320	701387	663559	710872	HMDB0035426	Flavonoids	Flavonoid glycosides
Pyranodelphinin A	neg	1.40663	1.16279e-08	-9.36419	0.00151739	150.932	99468.1	161.457	255.121	108.488	100.899	191.667	87.9596	82389.5	101278	110878	81255.1	105687	115321	HMDB0035421	Flavonoids	Flavonoid glycosides
Demethyloleuropein	neg	1.02959	2.12503e-08	-9.9857	0.000986292	52.5972	53328.2	3.70614e-06	315.583	3.70614e-06	3.70614e-06	3.70614e-06	3.70614e-06	43109.1	66796.4	55537.8	50584.1	56401.1	47540.8	HMDB0036121	Flavonoids	Flavonoid glycosides
Naringin	pos	1.75923	1.18192e-05	-10.1995	0.000850436	141.003	165801	3.70614e-06	3.70614e-06	290.072	555.946	3.70614e-06	3.70614e-06	214347	84770.5	172129	195937	125107	202516	HMDB0002927	Flavonoids	Flavonoid glycosides
5-Methyleriodictyol 7-[glucosyl-(1->4)-galactoside]	pos	2.25737	2.50986e-05	-10.2585	0.000816389	225.978	276802	519.994	110.303	456.787	45.0008	133.606	90.1794	388213	139599	244120	334597	217734	336550	HMDB0040470	Flavonoids	Flavonoid glycosides
Spinacetin	pos	1.17684	2.31677e-05	-10.3348	0.000774335	57.3059	74006.6	74.4005	77.3913	121.51	70.5339	3.70614e-06	3.70614e-06	62778.9	106127	66732.6	36426.3	92557.6	79417.5	HMDB0030587	Flavonoids	Flavones
Cyanidin 3-(malonylsophoroside) 5-glucoside	neg	1.47763	1.54955e-08	-13.3339	9.68511e-05	10.6222	109676	63.7332	3.70614e-06	3.70614e-06	3.70614e-06	3.70614e-06	3.70614e-06	100206	124944	106203	82981.8	124109	119609	HMDB0037981	Flavonoids	Flavonoid glycosides
Maysin 3'-methyl ether	neg	2.18684	2.3042e-07	-16.859	8.41291e-06	2.05466	244228	3.70614e-06	3.70614e-06	3.70614e-06	12.328	3.70614e-06	3.70614e-06	244864	218223	233670	172774	306767	289067	HMDB0037420	Flavonoids	Flavonoid glycosides
8-Glucopyranosylprocyanidin B1	pos	1.01403	3.6974e-07	-33.7273	7.0321e-11	3.70614e-06	52703.2	3.70614e-06	3.70614e-06	3.70614e-06	3.70614e-06	3.70614e-06	3.70614e-06	58903.2	43496	51840.2	38251.7	54522.3	69205.7	HMDB0037406	Flavonoids	Biflavonoids and polyflavonoids
2''-O-Acetylisoorientin	neg	1.37128	1.05115e-09	-34.5613	3.94463e-11	3.70614e-06	93954	3.70614e-06	3.70614e-06	3.70614e-06	3.70614e-06	3.70614e-06	3.70614e-06	86631.1	84880.8	99063	85238.4	95765	112146	HMDB0038816	Flavonoids	Flavonoid glycosides
Quercetin 3-(6-[4-glucosyl-p-coumaryl]glucosyl)(1->2)-rhamnoside	pos	1.43393	5.89862e-05	-34.8093	3.32166e-11	3.70614e-06	111575	3.70614e-06	3.70614e-06	3.70614e-06	3.70614e-06	3.70614e-06	3.70614e-06	82036.4	178011	104323	58169.8	127848	119061	HMDB0040484	Flavonoids	Flavonoid glycosides
Isovitexin 2''-O-[4-hydroxy-(E)-cinnamoyl-(->6)-beta-D-glucopyranosyl] 4'-O-beta-D-glucopyranoside	pos	1.42207	0.000311889	-34.8504	3.22835e-11	3.70614e-06	114800	3.70614e-06	3.70614e-06	3.70614e-06	3.70614e-06	3.70614e-06	3.70614e-06	87387.4	199797	94419.4	50186.4	147719	109289	HMDB0038043	Flavonoids	Flavonoid glycosides
6'''-O-Sinapoylsaponarin	neg	1.53487	7.42922e-09	-34.8961	3.12767e-11	3.70614e-06	118495	3.70614e-06	3.70614e-06	3.70614e-06	3.70614e-06	3.70614e-06	3.70614e-06	123396	98718.9	126020	97013.5	130687	135135	HMDB0035005	Flavonoids	Flavonoid glycosides
Quercetin 3-(6'''-p-coumarylglucosyl)(1->2)-rhamnoside 7-glucoside	neg	1.49864	1.75071e-05	-34.9054	3.10763e-11	3.70614e-06	119259	3.70614e-06	3.70614e-06	3.70614e-06	3.70614e-06	3.70614e-06	3.70614e-06	94210.5	172823	119328	62140.5	141788	125266	HMDB0040485	Flavonoids	Flavonoid glycosides
Kaempferol 3-(2'',3''-diacetyl-4''-p-coumaroylrhamnoside)	neg	1.58322	4.22839e-07	-35.0059	2.89851e-11	3.70614e-06	127864	3.70614e-06	3.70614e-06	3.70614e-06	3.70614e-06	3.70614e-06	3.70614e-06	106724	158486	121608	88882.8	138567	152916	HMDB0040537	Flavonoids	Flavonoid glycosides
3-O-alpha-L-Arabinopyranosylproanthocyanidin A5'	pos	1.73719	1.45667e-06	-35.2882	2.38343e-11	3.70614e-06	155496	3.70614e-06	3.70614e-06	3.70614e-06	3.70614e-06	3.70614e-06	3.70614e-06	133005	204026	134024	104263	172456	185201	HMDB0039861	Flavonoids	Biflavonoids and polyflavonoids
