# Supplementary material for: Comparison analysis of metabolite profiling in seeds and bark of Ulmus parvifolia, a Chinese medicine species
Source: Plant Signal Behav. 2022 Nov 1;17(1):2138041. doi: 10.1080/15592324.2022.2138041 (PMC9629078; doi:10.1080/15592324.2022.2138041)
Supplement: Supplemental Material [file KPSB_A_2138041_SM4697.zip › Table S7.xls]

## Sheet: Table S7
	Table S7 The pathway enrichment analysis based on differential metabolites
ID Annotation	Annotation	in set	set	in background	background	RichFactor	p-value	-lg(p-value)	FDR correction	Matching IDs	URL
ath00941	Flavonoid biosynthesis	12	75	74	3703	0.162162	1.56381e-08	7.80582	1.01648e-06	C00389 C00852 C00974 C01604 C03648 C06561 C06562 C09789 C09827 C10107 C10434 C16417	https://www.genome.jp/kegg-bin/show_pathway?ath00941/ath:C00389%09red/ath:C00852%09red/ath:C00974%09blue/ath:C01604%09blue/ath:C03648%09red/ath:C06561%09blue/ath:C06562%09blue/ath:C09789%09blue/ath:C09827%09blue/ath:C10107%09red/ath:C10434%09red/ath:C16417%09blue
ath00970	Aminoacyl-tRNA biosynthesis	9	75	52	3703	0.173077	6.43452e-07	6.19148	2.09122e-05	C00025 C00047 C00049 C00064 C00123 C00148 C00152 C00183 C00407	https://www.genome.jp/kegg-bin/show_pathway?ath00970/ath:C00025%09blue/ath:C00047%09blue/ath:C00049%09blue/ath:C00064%09red/ath:C00123%09red/ath:C00148%09red/ath:C00152%09red/ath:C00183%09red/ath:C00407%09red
ath00250	Alanine, aspartate and glutamate metabolism	6	75	28	3703	0.214286	1.49239e-05	4.82612	0.000323351	C00025 C00026 C00049 C00064 C00152 C00158	https://www.genome.jp/kegg-bin/show_pathway?ath00250/ath:C00025%09blue/ath:C00026%09blue/ath:C00049%09blue/ath:C00064%09red/ath:C00152%09red/ath:C00158%09blue
ath00220	Arginine biosynthesis	5	75	23	3703	0.217391	7.54294e-05	4.12246	0.00122573	C00025 C00026 C00049 C00064 C01250	https://www.genome.jp/kegg-bin/show_pathway?ath00220/ath:C00025%09blue/ath:C00026%09blue/ath:C00049%09blue/ath:C00064%09red/ath:C01250%09red
ath00240	Pyrimidine metabolism	7	75	65	3703	0.107692	0.000286496	3.54288	0.00372444	C00029 C00064 C00299 C00475 C00881 C02067 C02642	https://www.genome.jp/kegg-bin/show_pathway?ath00240/ath:C00029%09blue/ath:C00064%09red/ath:C00299%09red/ath:C00475%09red/ath:C00881%09red/ath:C02067%09red/ath:C02642%09red
ath00020	Citrate cycle (TCA cycle)	4	75	20	3703	0.2	0.000588246	3.23044	0.00637266	C00026 C00149 C00158 C00311	https://www.genome.jp/kegg-bin/show_pathway?ath00020/ath:C00026%09blue/ath:C00149%09red/ath:C00158%09blue/ath:C00311%09blue
ath00630	Glyoxylate and dicarboxylate metabolism	6	75	62	3703	0.0967742	0.00141129	2.85038	0.0131048	C00025 C00026 C00064 C00149 C00158 C00311	https://www.genome.jp/kegg-bin/show_pathway?ath00630/ath:C00025%09blue/ath:C00026%09blue/ath:C00064%09red/ath:C00149%09red/ath:C00158%09blue/ath:C00311%09blue
ath00340	Histidine metabolism	5	75	47	3703	0.106383	0.00235459	2.62808	0.0179077	C00025 C00026 C00049 C00860 C05575	https://www.genome.jp/kegg-bin/show_pathway?ath00340/ath:C00025%09blue/ath:C00026%09blue/ath:C00049%09blue/ath:C00860%09blue/ath:C05575%09red
ath02010	ABC transporters	7	75	93	3703	0.0752688	0.00247953	2.60563	0.0179077	C00025 C00047 C00049 C00064 C00140 C00183 C01083	https://www.genome.jp/kegg-bin/show_pathway?ath02010/ath:C00025%09blue/ath:C00047%09blue/ath:C00049%09blue/ath:C00064%09red/ath:C00140%09blue/ath:C00183%09red/ath:C01083%09blue
ath00053	Ascorbate and aldarate metabolism	5	75	49	3703	0.102041	0.00283648	2.54722	0.0184371	C00026 C00029 C00818 C00879 C01041	https://www.genome.jp/kegg-bin/show_pathway?ath00053/ath:C00026%09blue/ath:C00029%09blue/ath:C00818%09blue/ath:C00879%09red/ath:C01041%09red
ath00710	Carbon fixation in photosynthetic organisms	3	75	23	3703	0.130435	0.0105633	1.9762	0.0572177	C00049 C00111 C00149	https://www.genome.jp/kegg-bin/show_pathway?ath00710/ath:C00049%09blue/ath:C00111%09red/ath:C00149%09red
ath00290	Valine, leucine and isoleucine biosynthesis	3	75	23	3703	0.130435	0.0105633	1.9762	0.0572177	C00123 C00183 C00407	https://www.genome.jp/kegg-bin/show_pathway?ath00290/ath:C00123%09red/ath:C00183%09red/ath:C00407%09red
ath00460	Cyanoamino acid metabolism	4	75	45	3703	0.0888889	0.0123492	1.90836	0.0617459	C00049 C00152 C00183 C00407	https://www.genome.jp/kegg-bin/show_pathway?ath00460/ath:C00049%09blue/ath:C00152%09red/ath:C00183%09red/ath:C00407%09red
ath00944	Flavone and flavonol biosynthesis	4	75	51	3703	0.0784314	0.0189135	1.72323	0.0864755	C00389 C05623 C05625 C10107	https://www.genome.jp/kegg-bin/show_pathway?ath00944/ath:C00389%09red/ath:C05623%09blue/ath:C05625%09red/ath:C10107%09red
ath00330	Arginine and proline metabolism	5	75	78	3703	0.0641026	0.0199559	1.69993	0.0864755	C00025 C00148 C01035 C01250 C18325	https://www.genome.jp/kegg-bin/show_pathway?ath00330/ath:C00025%09blue/ath:C00148%09red/ath:C01035%09red/ath:C01250%09red/ath:C18325%09blue
ath00770	Pantothenate and CoA biosynthesis	3	75	30	3703	0.1	0.0218907	1.65974	0.0889308	C00049 C00183 C02642	https://www.genome.jp/kegg-bin/show_pathway?ath00770/ath:C00049%09blue/ath:C00183%09red/ath:C02642%09red
ath00660	C5-Branched dibasic acid metabolism	3	75	34	3703	0.0882353	0.0304645	1.51621	0.116482	C00025 C00026 C00651	https://www.genome.jp/kegg-bin/show_pathway?ath00660/ath:C00025%09blue/ath:C00026%09blue/ath:C00651%09blue
ath00300	Lysine biosynthesis	3	75	35	3703	0.0857143	0.0328468	1.48351	0.118613	C00026 C00047 C00049	https://www.genome.jp/kegg-bin/show_pathway?ath00300/ath:C00026%09blue/ath:C00047%09blue/ath:C00049%09blue
ath00500	Starch and sucrose metabolism	3	75	37	3703	0.0810811	0.0378953	1.42141	0.129642	C00029 C01083 C03323	https://www.genome.jp/kegg-bin/show_pathway?ath00500/ath:C00029%09blue/ath:C01083%09blue/ath:C03323%09blue
ath00908	Zeatin biosynthesis	3	75	39	3703	0.0769231	0.0433179	1.36333	0.138784	C00029 C00147 C15546	https://www.genome.jp/kegg-bin/show_pathway?ath00908/ath:C00029%09blue/ath:C00147%09red/ath:C15546%09red
ath00960	Tropane, piperidine and pyridine alkaloid biosynthesis	4	75	68	3703	0.0588235	0.04773	1.32121	0.138784	C00047 C00407 C00408 C10126	https://www.genome.jp/kegg-bin/show_pathway?ath00960/ath:C00047%09blue/ath:C00407%09red/ath:C00408%09red/ath:C10126%09blue
ath00940	Phenylpropanoid biosynthesis	4	75	68	3703	0.0588235	0.04773	1.32121	0.138784	C00852 C01494 C01772 C10434	https://www.genome.jp/kegg-bin/show_pathway?ath00940/ath:C00852%09red/ath:C01494%09red/ath:C01772%09red/ath:C10434%09red
ath00280	Valine, leucine and isoleucine degradation	3	75	41	3703	0.0731707	0.0491082	1.30885	0.138784	C00123 C00183 C00407	https://www.genome.jp/kegg-bin/show_pathway?ath00280/ath:C00123%09red/ath:C00183%09red/ath:C00407%09red
ath00910	Nitrogen metabolism	2	75	19	3703	0.105263	0.0554302	1.25625	0.150124	C00025 C00064	https://www.genome.jp/kegg-bin/show_pathway?ath00910/ath:C00025%09blue/ath:C00064%09red
ath00430	Taurine and hypotaurine metabolism	2	75	22	3703	0.0909091	0.0720426	1.14241	0.187311	C00025 C00026	https://www.genome.jp/kegg-bin/show_pathway?ath00430/ath:C00025%09blue/ath:C00026%09blue
ath00310	Lysine degradation	3	75	50	3703	0.06	0.0794837	1.09972	0.198709	C00026 C00047 C00408	https://www.genome.jp/kegg-bin/show_pathway?ath00310/ath:C00026%09blue/ath:C00047%09blue/ath:C00408%09red
ath00564	Glycerophospholipid metabolism	3	75	52	3703	0.0576923	0.0871318	1.05982	0.209008	C00111 C00588 C01996	https://www.genome.jp/kegg-bin/show_pathway?ath00564/ath:C00111%09red/ath:C00588%09blue/ath:C01996%09blue
ath00945	Stilbenoid, diarylheptanoid and gingerol biosynthesis	2	75	25	3703	0.08	0.0900342	1.04559	0.209008	C00852 C10434	https://www.genome.jp/kegg-bin/show_pathway?ath00945/ath:C00852%09red/ath:C10434%09red
ath00760	Nicotinate and nicotinamide metabolism	3	75	55	3703	0.0545455	0.0991645	1.00364	0.222265	C00049 C00111 C01004	https://www.genome.jp/kegg-bin/show_pathway?ath00760/ath:C00049%09blue/ath:C00111%09red/ath:C01004%09red
ath00040	Pentose and glucuronate interconversions	3	75	56	3703	0.0535714	0.103319	0.985822	0.223857	C00026 C00029 C00111	https://www.genome.jp/kegg-bin/show_pathway?ath00040/ath:C00026%09blue/ath:C00029%09blue/ath:C00111%09red
ath00591	Linoleic acid metabolism	2	75	28	3703	0.0714286	0.109187	0.96183	0.22894	C14825 C14826	https://www.genome.jp/kegg-bin/show_pathway?ath00591/ath:C14825%09red/ath:C14826%09red
ath00360	Phenylalanine metabolism	3	75	60	3703	0.05	0.120606	0.918632	0.24498	C00805 C01772 C07086	https://www.genome.jp/kegg-bin/show_pathway?ath00360/ath:C00805%09red/ath:C01772%09red/ath:C07086%09blue
ath00230	Purine metabolism	4	75	95	3703	0.0421053	0.125039	0.902955	0.246289	C00064 C00147 C00242 C05512	https://www.genome.jp/kegg-bin/show_pathway?ath00230/ath:C00064%09red/ath:C00147%09red/ath:C00242%09red/ath:C05512%09blue
ath00010	Glycolysis / Gluconeogenesis	2	75	31	3703	0.0645161	0.129302	0.888394	0.247195	C00111 C01451	https://www.genome.jp/kegg-bin/show_pathway?ath00010/ath:C00111%09red/ath:C01451%09red
ath00410	beta-Alanine metabolism	2	75	32	3703	0.0625	0.13619	0.865855	0.252924	C00049 C02642	https://www.genome.jp/kegg-bin/show_pathway?ath00410/ath:C00049%09blue/ath:C02642%09red
ath04075	Plant hormone signal transduction	1	75	9	3703	0.111111	0.168361	0.773758	0.303986	C00805	https://www.genome.jp/kegg-bin/show_pathway?ath04075/ath:C00805%09red
ath00561	Glycerolipid metabolism	2	75	38	3703	0.0526316	0.179011	0.74712	0.314479	C00029 C00111	https://www.genome.jp/kegg-bin/show_pathway?ath00561/ath:C00029%09blue/ath:C00111%09red
ath00966	Glucosinolate biosynthesis	3	75	77	3703	0.038961	0.20381	0.690774	0.34765	C00123 C00183 C00407	https://www.genome.jp/kegg-bin/show_pathway?ath00966/ath:C00123%09red/ath:C00183%09red/ath:C00407%09red
ath00650	Butanoate metabolism	2	75	42	3703	0.047619	0.20859	0.680707	0.34765	C00025 C00026	https://www.genome.jp/kegg-bin/show_pathway?ath00650/ath:C00025%09blue/ath:C00026%09blue
ath00052	Galactose metabolism	2	75	46	3703	0.0434783	0.238644	0.622249	0.387797	C00029 C00111	https://www.genome.jp/kegg-bin/show_pathway?ath00052/ath:C00029%09blue/ath:C00111%09red
ath00520	Amino sugar and nucleotide sugar metabolism	3	75	108	3703	0.0277778	0.375077	0.425879	0.594635	C00029 C00140 C00329	https://www.genome.jp/kegg-bin/show_pathway?ath00520/ath:C00029%09blue/ath:C00140%09blue/ath:C00329%09red
ath00130	Ubiquinone and other terpenoid-quinone biosynthesis	2	75	71	3703	0.028169	0.424144	0.372486	0.656414	C00251 C00544	https://www.genome.jp/kegg-bin/show_pathway?ath00130/ath:C00251%09red/ath:C00544%09red
ath00780	Biotin metabolism	1	75	28	3703	0.0357143	0.437323	0.359197	0.66107	C00047	https://www.genome.jp/kegg-bin/show_pathway?ath00780/ath:C00047%09blue
ath00750	Vitamin B6 metabolism	1	75	29	3703	0.0344828	0.448807	0.347941	0.66301	C00064	https://www.genome.jp/kegg-bin/show_pathway?ath00750/ath:C00064%09red
ath00620	Pyruvate metabolism	1	75	31	3703	0.0322581	0.471084	0.326902	0.667536	C00149	https://www.genome.jp/kegg-bin/show_pathway?ath00620/ath:C00149%09red
ath00350	Tyrosine metabolism	2	75	78	3703	0.025641	0.47241	0.325681	0.667536	C00544 C05576	https://www.genome.jp/kegg-bin/show_pathway?ath00350/ath:C00544%09red/ath:C05576%09blue
ath00998	Biosynthesis of various secondary metabolites - part 2	2	75	81	3703	0.0246914	0.492363	0.307715	0.680927	C00251 C18167	https://www.genome.jp/kegg-bin/show_pathway?ath00998/ath:C00251%09red/ath:C18167%09red
ath00400	Phenylalanine, tyrosine and tryptophan biosynthesis	1	75	34	3703	0.0294118	0.502844	0.298567	0.680934	C00251	https://www.genome.jp/kegg-bin/show_pathway?ath00400/ath:C00251%09red
ath00480	Glutathione metabolism	1	75	38	3703	0.0263158	0.542281	0.265776	0.717141	C00025	https://www.genome.jp/kegg-bin/show_pathway?ath00480/ath:C00025%09blue
ath00261	Monobactam biosynthesis	1	75	39	3703	0.025641	0.551647	0.258339	0.717141	C00049	https://www.genome.jp/kegg-bin/show_pathway?ath00261/ath:C00049%09blue
ath00592	alpha-Linolenic acid metabolism	1	75	44	3703	0.0227273	0.595717	0.22496	0.755005	C16300	https://www.genome.jp/kegg-bin/show_pathway?ath00592/ath:C16300%09red
ath00900	Terpenoid backbone biosynthesis	1	75	45	3703	0.0222222	0.604004	0.21896	0.755005	C04216	https://www.genome.jp/kegg-bin/show_pathway?ath00900/ath:C04216%09red
ath00562	Inositol phosphate metabolism	1	75	47	3703	0.0212766	0.620078	0.207554	0.755772	C00111	https://www.genome.jp/kegg-bin/show_pathway?ath00562/ath:C00111%09red
ath00640	Propanoate metabolism	1	75	48	3703	0.0208333	0.627872	0.202129	0.755772	C00111	https://www.genome.jp/kegg-bin/show_pathway?ath00640/ath:C00111%09red
ath00260	Glycine, serine and threonine metabolism	1	75	50	3703	0.02	0.642989	0.191796	0.759896	C00049	https://www.genome.jp/kegg-bin/show_pathway?ath00260/ath:C00049%09blue
ath00051	Fructose and mannose metabolism	1	75	54	3703	0.0185185	0.671429	0.173	0.775431	C00111	https://www.genome.jp/kegg-bin/show_pathway?ath00051/ath:C00111%09red
ath00790	Folate biosynthesis	1	75	58	3703	0.0172414	0.697631	0.156374	0.775431	C00251	https://www.genome.jp/kegg-bin/show_pathway?ath00790/ath:C00251%09red
ath00100	Steroid biosynthesis	1	75	58	3703	0.0172414	0.697631	0.156374	0.775431	C01054	https://www.genome.jp/kegg-bin/show_pathway?ath00100/ath:C01054%09blue
ath00902	Monoterpenoid biosynthesis	1	75	59	3703	0.0169492	0.703853	0.152518	0.775431	C00843	https://www.genome.jp/kegg-bin/show_pathway?ath00902/ath:C00843%09blue
ath00270	Cysteine and methionine metabolism	1	75	63	3703	0.015873	0.727501	0.138166	0.788126	C00049	https://www.genome.jp/kegg-bin/show_pathway?ath00270/ath:C00049%09blue
ath00860	Porphyrin and chlorophyll metabolism	2	75	138	3703	0.0144928	0.776961	0.109601	0.827909	C00025 C00486	https://www.genome.jp/kegg-bin/show_pathway?ath00860/ath:C00025%09blue/ath:C00486%09blue
ath00380	Tryptophan metabolism	1	75	83	3703	0.0120482	0.820506	0.0859181	0.860208	C00955	https://www.genome.jp/kegg-bin/show_pathway?ath00380/ath:C00955%09red
ath00909	Sesquiterpenoid and triterpenoid biosynthesis	1	75	87	3703	0.0114943	0.834931	0.0783493	0.861437	C01054	https://www.genome.jp/kegg-bin/show_pathway?ath00909/ath:C01054%09blue
ath00904	Diterpenoid biosynthesis	1	75	122	3703	0.00819672	0.921013	0.0357341	0.921013	C09183	https://www.genome.jp/kegg-bin/show_pathway?ath00904/ath:C09183%09red
ath00950	Isoquinoline alkaloid biosynthesis	1	75	122	3703	0.00819672	0.921013	0.0357341	0.921013	C16700	https://www.genome.jp/kegg-bin/show_pathway?ath00950/ath:C16700%09blue
